# Supplementary material for: Urinary 3-methylhistidine as a potential biomarker for sepsis-associated acute kidney injury: multidimensional metabolomics analysis in mice and human
Source: Ann Intensive Care. 2025 Aug 26;15:125. doi: 10.1186/s13613-025-01550-z (PMC12380662; doi:10.1186/s13613-025-01550-z)
Supplement: Supplementary file 9 — Additional file 9 [file 13613_2025_1550_MOESM9_ESM.xlsx]

## Sheet: Sheet1
Compounds	Class I	Class II	Q1 (Da)	Molecular weight (Da)	Ionization model	Formula	0-1	0-2	0-3	0-4	8-1	8-3	8-4	8-6	24-1	24-3	24-4	24-5	QC01	QC02	QC03	cpd_ID	HMDB	PubChem CID	Lipidmaps ID	CAS	ChEBI	Metlin
D-threo-Isocitric acid	Organic acid and Its derivatives	Organic acid and Its derivatives	191	192.12	[M-H]-	C6H8O7	55530.2	75768	86126.3	142766	99116.6	131485	129352	232627	63113.1	91448.1	131693	45381.1	141466	123452	150911	-	HMDB0001874	5318532	-	6061-97-8	151	3328
2-Pyrrolidineacetic acid	Amino acid and Its metabolites	Amino acid derivatives	130.1	129.078	[M+H]+	C6H11NO2	98370	96705	100040	75025	109147	91484.9	54549.1	127741	33089	46680	43509.6	68355	121725	106710	60020	-	HMDB0029444	123784	-	56879-46-0	-	-
11,12-EET	FA	Oxidized lipids	319.2	320.235	[M-H]-	C20H32O3	12775.1	8235	8824.63	9944.91	25393.5	19855.1	18363	22098.3	11909.9	13700.7	14985.1	9739.89	18850.7	15026.6	16210.5	-	-	5283204	-	123931-40-8	-	-
(±)12-HEPE	FA	Oxidized lipids	317.2	318.219	[M-H]-	C20H30O3	368892	112798	99041.5	250266	274619	272705	359005	376319	57972.9	128510	64816.4	44095.1	216784	213747	212135	-	HMDB0010202	10041593	-	81187-21-5	72645	-
(±)18-HEPE	FA	Oxidized lipids	317.2	318.219	[M-H]-	C20H30O3	135675	44634.9	37043	76326.1	111523	88897.3	135872	132161	18449.8	42084.9	21932.1	15352.8	77634.4	60150.7	68318.2	-	HMDB0012611	53481496	-	141110-17-0	-	-
(±)5-HETE	FA	Oxidized lipids	319.2	320.235	[M-H]-	C20H32O3	4466.72	3113.35	7089.47	6899.34	5035.58	5847.07	2667.59	8594.12	4615.29	4547.67	5167.56	5407.13	7179.89	4981.03	4174.58	C04805	HMDB0011134	5280733	-	70608-72-9	28209	6554
(±)9-HETE	FA	Oxidized lipids	319.3	320.235	[M-H]-	C20H32O3	9203.69	5041.21	3221.21	6551.94	7899.42	5565.62	13126.4	10907	2882.65	5501.98	2154.65	1263.17	8034.08	6227.78	4854.14	-	HMDB0010222	5312978	-	79495-85-5	72785	-
(1R,6S)-6-amino-5-oxocyclohexyl-2-ene-1-carboxylic-acid-ester	Aldehyde,Ketones,Esters	Esters	156.1	155.058	[M+H]+	C7H9NO3	1755760	1917830	2666405	1543320	2710560	1808075	1814830	2909425	1233660	3569185	1781075	1823270	4.45706e+06	2193435	4026135	C19831	-	49852389	-	-	-	-
(24S)-24,25-dihydroxyvitamin D3	CoEnzyme and vitamins	CoEnzyme and vitamins	415.3	416.329	[M-H]-	C27H44O3	160594	121553	83156.3	130228	378041	357042	295429	271858	257482	314585	277099	292133	203605	238462	219699	-	-	5283749	-	55700-58-8	-	-
(2E,4E)-6-(2-aminophenyl)-2-hydroxy-6-oxohexa-2,4-dienoic acid	Organic acid and Its derivatives	Organic acid and Its derivatives	251.1	233.069	[M+NH4]+	C12H11NO4	283054	532030	297139	303645	890688	768421	1.05428e+06	1.35082e+06	1.1519e+06	1.63697e+06	1.84394e+06	1.59607e+06	696943	749534	794727	C08062	-	5281097	-	-	-	-
(2R)-1-O-beta-D-Galactopyranosylglycerol	Carbohydrates and Its metabolites	Carbohydrates and Its metabolites	253.1	254.1	[M-H]-	C9H18O8	22447.2	24341.7	12474.1	15173	63117.3	55715.3	38227.7	73859.3	34165.6	25250.7	46589.9	33038.3	44046.5	38473.5	42308.6	C05401	HMDB0038664	16048618	-	16232-91-0	-	-
Aldehydo-D-altrose	Carbohydrates and Its metabolites	Sugars	179.1	180.064	[M-H]-	C6H12O6	295982	381370	361275	302626	361207	336117	299836	361780	428504	377742	360793	485732	363800	443347	397712	-	-	94780	-	1990-29-0	-	-
(2S,3S)-butane-2,3-diol	Alcohol and amines	Alcohols	73.1	90.0681	[M-H2O+H]+	C4H10O2	160767	160781	218810	186465	290273	240711	142851	164569	182495	224602	152110	148383	238529	148406	202101	C03046	-	439888	-	19132-06-0	-	-
(2-Hydroxyethyl)phosphonic acid	Organic acid and Its derivatives	Organic acid and Its derivatives	127	126.008	[M+H]+	C2H7O4P	51493.8	76145.9	32788.4	43439.3	85093.8	90772.5	105472	76502.7	74584.4	62961.2	62622	69528.6	55009.3	63815.5	58735.9	C06451	-	89954	-	22987-21-9	-	-
D-Erythronolactone	Aldehyde,Ketones,Esters	Esters	117	118.027	[M-H]-	C4H6O4	555493	776134	370366	526515	501000	864893	655858	505752	596614	390599	491985	604946	563161	335658	478519	-	HMDB0000349	5325915	-	15667-21-7	87625	5338
(3-Methoxy-4-hydroxyphenyl)ethylene glycol sulfate	Organic acid and Its derivatives	Organic acid and Its derivatives	263	264.03	[M-H]-	C9H12O7S	25848.3	64500.6	94629.6	61813.5	218529	310466	188282	234542	142345	209836	599977	117340	151643	148269	140728	-	HMDB0000559	5543	-	3415-67-6	137054	5543
(4Z,7Z,10Z,13Z,16Z,19Z)-Eicosahexaenoate	Aldehyde,Ketones,Esters	Esters	357.3	356.272	[M+H]+	C24H36O2	69408.8	34427.8	95445.9	52894.8	120957	29580	3869.06	11915.4	104344	66823.5	2530.21	1205.51	42914.6	52011.7	47213.8	C16185	-	47205493	-	81926-94-5	-	-
Colneleic acid	Organic acid and Its derivatives	Organic acid and Its derivatives	295.2	294.219	[M+H]+	C18H30O3	206081	140865	155034	218676	292859	548151	195945	142425	131085	100810	115361	224694	111392	122258	102045	-	HMDB0030995	6441681	-	52761-34-9	60956	-
Isoferulic acid	Benzene and substituted derivatives	Benzene and substituted derivatives	193.1	194.058	[M-H]-	C10H10O4	47565.2	77502.9	93694.5	128910	11022.6	2564.56	8785.57	8490.91	10435.5	17267.8	12237.5	58038.9	31621	22459.5	30226.5	C10470	HMDB0000955	736186	-	25522-33-2	27794	5901
(E)-Guggulsterone	CoEnzyme and vitamins	CoEnzyme and vitamins	313.2	312.209	[M+H]+	C21H28O2	76241.2	238762	115228	74845.3	63109.6	106944	68582.1	56191.3	117282	112221	66490.6	126904	90052.2	151645	111548	-	-	6439929	-	39025-24-6	-	-
(R)-(-)-1-Amino-2-propanol	Alcohol and amines	Amines	76.1	75.0684	[M+H]+	C3H9NO	370026	163816	852066	455506	532427	404925	1077400	476474	547762	196808	441055	102475	390120	380069	324930	C03194	-	439938	-	2799-16-8	-	-
(R)-(-)-2-Phenylpropionic Acid	Organic acid and Its derivatives	Organic acid and Its derivatives	149.1	150.068	[M-H]-	C9H10O2	140545	300956	543846	478154	30676	16761.8	15050.8	16928.9	10720.4	14575.8	4024.02	23647.9	92329.3	102341	129107	-	-	446626	-	7782-26-5	-	-
(R)-2-Hydroxy-3-phenylpropionic acid	Organic acid and Its derivatives	Organic acid and Its derivatives	167	166.063	[M+H]+	C9H10O3	6.58583e+06	7.13568e+06	6.05161e+06	6.99726e+06	6.24474e+06	8.38582e+06	6.37609e+06	6.63575e+06	7.52514e+06	6.75573e+06	5.96326e+06	7.47922e+06	5.38984e+06	5.13677e+06	5.70415e+06	C05607	HMDB0000563	643327	-	7326-19-4	43065	5547
(R)-2-Hydroxybutyric acid	Organic acid and Its derivatives	Organic acid and Its derivatives	103	104.1	[M-H]-	C4H8O3	529852	3.36537e+06	1.47099e+06	1.08719e+06	3.22038e+06	756667	2.39082e+06	2.08528e+06	6.8544e+06	5.65713e+06	7.93529e+06	4.2677e+06	1.27029e+06	2.14468e+06	2.39818e+06	-	-	449265	-	20016-85-7	-	-
(R)-3-Hydroxy-tetradecanoic acid	Organic acid and Its derivatives	Organic acid and Its derivatives	243.2	244.204	[M-H]-	C14H28O3	327110	147807	117372	183568	1.02396e+06	516640	370337	766109	273171	235303	467193	194496	272552	263962	328337	C22001	HMDB0010731	5288266	-	28715-21-1	42539	-
L-Homoserine	Organic acid and Its derivatives	Organic acid and Its derivatives	120.1	119.058	[M+H]+	C4H9NO3	111358	303660	176780	195392	166770	225537	201018	198048	275270	181950	244794	232765	141495	150636	122414	C00263	HMDB0000719	12647	-	672-15-1	15699	5687
SDMA	Organic acid and Its derivatives	Organic acid and Its derivatives	203	202.143	[M+H]+	C8H18N4O2	334652	334172	313133	266393	477366	324986	544344	395564	325546	506721	342347	221527	543334	494816	493784	-	HMDB0003334	169148	-	30344-00-4	25682	6891
Ectoine	Heterocyclic compounds	Heterocyclic compounds	143.1	142.074	[M+H]+	C6H10N2O2	153420	207300	457405	452390	47456.8	94930.1	56685	58350	59744.4	34677.8	79610.3	53350	81234.2	170105	72706.7	C06231	-	126041	-	96702-03-3	-	-
2-Hydroxyglutaric acid	Organic acid and Its derivatives	Organic acid and Its derivatives	147	148.037	[M-H]-	C5H8O5	66568.2	195389	103396	144825	278839	152421	83364.2	741845	105544	142696	127087	74599	112215	98279.6	106796	C03196	-	439939	-	13095-48-2	-	-
FFA(14:1)	FA	FFA	225.2	226.193	[M-H]-	C14H26O2	1.96724e+06	1.38147e+06	1.29158e+06	2.3649e+06	4.39637e+06	3.10116e+06	2.55269e+06	3.61426e+06	2.49295e+06	2.01162e+06	2.16317e+06	2.21229e+06	1.72671e+06	1.91829e+06	1.86933e+06	C08322	HMDB0002000	5281119	-	-	27781	6424
(Z)-13-Eicoseneamide	FA	Others	338.3	337.334	[M+H]+	C22H43NO	88593.2	90025	59096.1	75136.3	55393.9	83704.8	65352.6	58715.2	73500.8	76973.6	55480.5	81413.7	24494.9	41708	44778.2	-	-	5365371	-	112-84-5	-	-
Hispidol	Heterocyclic compounds	Heterocyclic compounds	255.1	254.058	[M+H]+	C15H10O4	32184.8	32612	33392.4	27357.3	14563.5	4819.31	66002	9877.21	10341.8	11945.8	32737.8	105061	32656.8	22788.3	27934.4	C08644	HMDB0033153	5281254	-	5786-54-9	5731	-
PAF C-18:1	GP	LPC	550.4	549.379	[M+H]+	C28H56NO7P	3.16061e+06	1.05473e+06	3.04544e+06	3.94387e+06	1.36547e+06	2.0367e+06	1.01706e+06	1.82527e+06	741713	645925	604117	945509	1.71078e+06	1.48935e+06	1.83634e+06	-	HMDB0011148	16759362	-	85966-90-1	847856	-
PA(18:1(9Z)/18:1(9Z))	GP	PA	699.5	700.504	[M-H]-	C39H73O8P	21982.2	21206.2	17291.7	17999.6	18109.4	25361.6	32793	35806.3	39243.1	45628.7	40458.5	36873.2	21964.5	11951.3	28819.8	-	HMDB0007865	14057128	-	61617-08-1	83775	-
1,2-epoxy-3-(p-nitrophenoxy) propane	Benzene and substituted derivatives	Benzene and substituted derivatives	194	195.053	[M-H]-	C9H9NO4	6722.14	4894.06	10519.7	20037.3	4128.23	1805.51	5455.34	12674.9	2394.94	1831.62	17785.5	3051.07	10163.9	7767.65	10293.7	C04274	-	21327	-	5255-75-4	-	-
1,3-Dicyclohexylurea	Alcohol and amines	Polyamines	225.2	224.189	[M+H]+	C13H24N2O	117881	128351	116313	117888	124840	142670	125577	97024.6	131221	125214	161900	125565	125803	111864	125883	-	-	4277	-	2387-23-7	-	-
1,4-Dihydro-1-Methyl-4-Oxo-3-Pyridinecarboxamide	Heterocyclic compounds	Pteridines and derivatives	153.1	152.059	[M+H]+	C7H8N2O2	966894	4.50583e+06	3.89569e+06	5.87828e+06	2.149e+07	3.60511e+07	1.90071e+07	2.49752e+07	325889	2.73637e+06	1.23045e+07	2.05929e+06	9.51995e+06	10361556	9.49791e+06	C05843	HMDB0004194	440810	-	769-49-3	27838	-
1,4-Cyclohexanedicarboxylic acid	Organic acid and Its derivatives	Organic acid and Its derivatives	171.1	172.074	[M-H]-	C8H12O4	179610	175108	169749	146300	137859	248554	176891	177905	178198	163594	288269	121204	155712	152497	146543	-	-	14106	-	1076-97-7	-	-
1,5-Anhydro-D-Glucitol	Carbohydrates and Its metabolites	Sugar alcohols	163.1	164.069	[M-H]-	C6H12O5	28419.8	16932.7	25621.3	17126.5	14637.3	7845.34	17162	15757.3	18017.6	12983.5	14499.5	16364.3	25836.5	21806.5	23974.8	C07326	HMDB0002712	64960	-	154-58-5	16070	3775
1,6-anhydro-β-D-glucose	Carbohydrates and Its metabolites	Sugars	161	162.053	[M-H]-	C6H10O5	19219	16656.7	21755.7	33307.7	19216.5	19090.1	15373.6	17298.3	6840.94	11530.7	21139.8	10890.2	13980.7	15375.6	13449.6	-	HMDB0000640	724705	-	498-07-7	30997	5613
10-HDoHE	FA	Oxidized lipids	343.2	344.235	[M-H]-	C22H32O3	11571.2	8320.16	5887.66	6668.22	18067.1	9376.26	26745.2	33283.7	6338.39	11248	7811.96	4087.45	8801.62	12238.4	12595.2	-	HMDB0060037	11537494	-	90780-50-0	-	-
10-Hydroxystearic Acid	FA	Oxidized lipids	299.3	300.266	[M-H]-	C18H36O3	595415	472014	632352	677838	827311	1.57875e+06	485334	487004	497612	437875	464507	622675	301054	293761	290784	-	HMDB0037396	9561835	-	638-26-6	-	-
10-deoxyformamycin	Others	Others	454.3	453.309	[M+H]+	C25H43NO6	1.02565e+07	1.24442e+07	1.02215e+07	1.10745e+07	7.83814e+06	8.99397e+06	8.96178e+06	9.22707e+06	8.78978e+06	1.28634e+07	7.99573e+06	1.21199e+07	1.04003e+07	9.17761e+06	7.69618e+06	C11994	-	14155	-	11091-33-1	-	-
11-HDoHE	FA	Oxidized lipids	343.2	344.235	[M-H]-	C22H32O3	37802.6	12483.8	10991.6	22518.4	51602.6	28170	69175.2	74825.1	7988.76	13511.5	15861.8	6089.47	23335.1	22528.6	24320.1	-	HMDB0060040	11631564	-	87018-59-5	-	-
11-Dehydrocorticosterone	Hormones and hormone related compounds	Hormones and hormone related compounds	345.2	344.199	[M+H]+	C21H28O4	94569.7	137402	122834	75527.2	98718.3	268256	226337	125160	192143	201674	142239	240352	154854	158229	163610	C05490	HMDB0004029	5311364	-	72-23-1	-	7003
12-Hydroxyoctadecanoic acid	FA	FFA	299.3	300.266	[M-H]-	C18H36O3	408454	356649	421751	383457	531365	1.01039e+06	375681	325705	344399	326967	363948	318186	224542	205646	203346	-	HMDB0061706	7789	-	106-14-9	85208	-
12-OxoETE	FA	Oxidized lipids	317.2	318.219	[M-H]-	C20H30O3	37761.8	9233.78	43136.3	5868.39	82491.4	15031.3	18758.9	68149.5	29681.2	36911.9	34426.1	28995.7	58430	60911.4	63573.3	C14807	HMDB0013633	5283162	-	108437-64-5	34151	-
12-ketolithocholic acid	Bile acids	Bile acids	389.3	390.277	[M-H]-	C24H38O4	67929.9	7402.77	127672	74415.5	129502	26172.5	11341.4	56377.5	180418	90096.1	40081.5	39032.7	66169.8	63431.4	58209.9	-	HMDB0000328	3080612	-	5130-29-0	803536	5317
Traumatin	Organic acid and Its derivatives	Organic acid and Its derivatives	195.1	212.141	[M+H-H2O]+	C12H20O3	1.67247e+06	2.19475e+06	2.37029e+06	2.16764e+06	1.73204e+06	1.8269e+06	1.98408e+06	2.27423e+06	2.14301e+06	1.65039e+06	2.29397e+06	1.93648e+06	1.75964e+06	1.92967e+06	1.65233e+06	-	HMDB0037326	5312889	-	65410-38-0	19144	-
13(R)-HODE	FA	Oxidized lipids	295.2	296.235	[M-H]-	C18H32O3	267404	127503	182293	251462	239267	198780	285467	231456	122119	132431	126008	123183	154255	190385	162490	-	-	13723970	-	10219-69-9	-	-
(±)13-HpODE	FA	Oxidized lipids	311.2	312.23	[M-H]-	C18H32O4	801099	347798	345071	525724	1.09825e+06	269465	584899	486614	330429	366703	834903	325941	476879	387584	412163	C04717	HMDB0003871	5280720	-	23017-93-8	15655	-
13-oxoODE	FA	Oxidized lipids	293.2	294.219	[M-H]-	C18H30O3	1.81709e+06	1.17322e+06	1.70178e+06	1.97156e+06	2.42125e+06	3.78587e+06	1.94408e+06	2.00843e+06	1.67322e+06	1.21077e+06	1.32931e+06	2.41162e+06	1.00507e+06	1.00074e+06	1.09454e+06	C14765	HMDB0004668	6446027	-	54739-30-9	68947	-
14(S)-HDHA	FA	Oxidized lipids	343.2	344.235	[M-H]-	C22H32O3	221090	59603.8	56811	107680	367586	216406	450060	478631	49079	131889	72147.3	26079	160544	159533	180440	-	-	52921998	-	119433-37-3	-	-
15(R)-17-phenyl trinor prostaglandin F2α	FA	Oxidized lipids	387.2	388.225	[M-H]-	C23H32O5	18181.7	13611.2	20175.6	15806.7	17728.8	17293.1	13206.1	11699.7	16096.6	18182.9	20069.6	14103.6	14715.4	19198.2	20870.6	-	-	5311235	-	41639-71-8	-	-
16-HDoHE	FA	Oxidized lipids	343.2	344.235	[M-H]-	C22H32O3	7803.52	3462.07	1992.22	6332.87	19171.6	9707.97	22411	27659.3	4610.64	6887.45	4693.11	882.189	10346.8	11032	7248.27	-	HMDB0060047	11595378	-	90780-51-1	-	-
16-Hydroxyhexadecanoic acid	FA	FFA	271.2	272.235	[M-H]-	C16H32O3	368199	269035	388674	357604	2.1516e+06	1.52369e+06	420912	505004	516270	455030	506439	458273	845191	736101	830493	C18218	HMDB0006294	10466	-	506-13-8	55328	-
16-Dehydroprogesterone	Hormones and hormone related compounds	Hormones and hormone related compounds	313	312.209	[M+H]+	C21H28O2	13372.5	30311.5	16035.7	24998.5	17907.5	26485.3	17431.2	19686.6	43443.2	25985.7	15951	40064.3	27098.8	34157.1	18533.2	C03207	HMDB0000995	101964	-	1096-38-4	18204	5926
17a-Estradiol	Hormones and hormone related compounds	Hormones and hormone related compounds	273.2	272.178	[M+H]+	C18H24O2	80177.4	118338	63080.5	85982.8	151927	169298	207604	175995	119940	199672	151128	186956	123622	108009	159527	C02537	HMDB0000429	68570	-	57-91-0	17160	5418
(±)19(20)-EpDPE(A)	FA	Oxidized lipids	343.2	344.235	[M-H]-	C22H32O3	174472	46568.7	36686.4	76783.9	254113	128134	314167	324880	32814.3	86055.9	45336.2	22128.1	123979	122663	119158	-	HMDB0013620	11631565	-	-	72653	-
(±)19(20)-DiHDPE(A)	FA	Oxidized lipids	361.2	362.246	[M-H]-	C22H34O4	7405.05	3409.39	2053.05	6755.1	16478.3	4791.42	12428.8	16346.4	5811.75	9823.32	7727.25	6410.75	12761	8208.1	9829.98	-	HMDB0010214	16061148	-	-	72657	-
1-Aminocyclobutanecarboxylic acid	Amino acid and Its metabolites	Amino acid derivatives	116.1	115.063	[M+H]+	C5H9NO2	7.1779e+06	7.38735e+06	1.22236e+07	1.28326e+07	8.23187e+06	8.30072e+06	4156470	9.72353e+06	10067275	8.07125e+06	8473270	9.50324e+06	8.7836e+06	8.3077e+06	15410270	-	-	89643	-	22264-50-2	-	-
1-Aziridineethanol	Alcohol and amines	Alcohols	88.1	87.0684	[M+H]+	C4H9NO	7655.1	9749.41	15198.6	10961.5	6913.06	18927.9	21047.2	10308.4	18229	18302.5	15163.6	15772.3	14133.5	10511.9	11677.6	C19332	-	14074	-	1072-52-2	-	-
1-Fluorocyclohexadiene-cis,cis-1,2-diol	Alcohol and amines	Alcohols	131	130.043	[M+H]+	C6H7FO2	3.63595e+06	3.80309e+06	4.35162e+06	4.49824e+06	5.68548e+06	5.66022e+06	5.31345e+06	5.94178e+06	5.95157e+06	5.20687e+06	5.61251e+06	5.64521e+06	5.15811e+06	4.78738e+06	5.68596e+06	-	-	23724766	-	-	-	-
1-Methylinosine	Nucleotide and Its metabolites	Nucleotide and Its metabolites	283.1	282.096	[M+H]+	C11H14N4O5	23567.5	24533.6	22093.7	11396.1	42455.7	130162	60828.1	69422.7	55108.7	43188.1	133786	24558.6	49249.4	47944.9	60411.4	C12317	HMDB0002721	65095	-	2140-73-0	19065	3780
1-Methylguanosine	Nucleotide and Its metabolites	Nucleotide and Its metabolites	298.1	297.107	[M+H]+	C11H15N5O5	322245	415056	268421	275328	868524	1.19656e+06	781791	1.33851e+06	745446	652461	1.10785e+06	454003	599701	640058	665670	C04545	HMDB0001563	96373	-	2140-65-0	19062	6324
1-Methylguanine	Nucleotide and Its metabolites	Nucleotide and Its metabolites	166.1	165.065	[M+H]+	C6H7N5O	287635	403711	303383	274530	775662	1.04263e+06	694834	677086	717576	763928	1.40641e+06	436255	601924	557245	624420	C04152	HMDB0003282	3778	-	938-85-2	21803	3778
1-Methyluric Acid	Amino acid and Its metabolites	Amino acid derivatives	181	182.044	[M-H]-	C6H6N4O3	2731.79	2837.14	6699.7	4806.73	27912.2	78788.1	35955.3	43546	34263.4	27033.6	76847.8	21310.5	22219.2	18104.5	18618.9	C16359	HMDB0003099	69726	-	708-79-2	68441	2821
1-Methylpiperidine-2-carboxylic acid	Amino acid and Its metabolites	Amino acid derivatives	144.1	143.095	[M+H]+	C7H13NO2	119645	167998	239730	141690	200167	171134	222688	341937	153740	175570	233019	133026	211195	155073	241158	-	-	415939	-	7730-87-2	-	-
1-methylhistamine	Alcohol and amines	Polyamines	126.1	125.095	[M-2HCl+H]+	C6H13Cl2N3	73703	44372.7	50459.8	47383.5	50970.4	72393.3	63233.2	54781.6	56029.3	63934.7	59809.4	95035	78209.8	56399.3	80457.6	C05127	HMDB0000898	11957601	-	6481-48-7	29009	5854
1-Caffeoyl-beta-D-glucose	Organic acid and Its derivatives	Organic acid and Its derivatives	341.1	342.095	[M-H]-	C15H18O9	23854.4	33941.4	55692.1	39326.2	29091.4	37633.7	9076.25	15311.3	22905.8	2402.86	5093.93	5898.44	23320	31306.3	29124.3	-	-	5281761	-	14364-08-0	-	-
Inositol 1-phosphate	Alcohol and amines	Alcohols	259	260.03	[M-H]-	C6H13O9P	72107.3	45297.6	284385	217672	80328.9	107569	69457.8	128217	78840.5	92685.9	180939	65363.9	106900	71887.6	99281.6	-	HMDB00213	107737	-	573-35-3	18169	5223
1-Naphthylamine	Benzene and substituted derivatives	Benzene and substituted derivatives	144.1	143.073	[M+H]+	C10H9N	375379	368349	333214	388536	318469	364241	358102	378389	408666	368518	362545	405579	374583	348714	368333	C14790	-	8640	-	134-32-7	-	-
1-Naphthol	Benzene and substituted derivatives	Phenolics	143	144.058	[M-H]-	C10H8O	54662	53580	49836.3	49102.4	48264.7	39996.1	49767.5	56843	49851.6	40415	46846.4	50931.8	51711.1	56802.9	51197.6	C11714	HMDB0012138	7005	-	90-15-3	10319	-
1-Deoxyvaleric acid	Organic acid and Its derivatives	Organic acid and Its derivatives	235.2	234.162	[M+H]+	C15H22O2	350300	382620	331395	370889	329312	383386	325516	300643	360700	359887	376694	360943	367935	313728	347617	C20404	-	71448993	-	-	-	-
1-desoxymethylsphinganine	SL	SM	272.3	271.288	[M+H]+	C17H37NO	175194	163342	157416	169453	226930	310245	214966	199729	189717	192739	159077	179975	271061	253360	292969	-	-	70678793	-	1219484-98-6	-	-
1-acetylindole	Heterocyclic compounds	Indole and Its derivatives	160.1	159.068	[M+H]+	C10H9NO	623277	640870	578677	750964	588337	714567	528358	611159	527883	550784	361442	766828	641551	722017	668169	-	-	68470	-	576-15-8	-	-
Pov-pc	GP	PC	594.4	593.369	[M+H]+	C29H56NO9P	305522	399167	413942	575430	294176	1.34482e+06	62723.7	339954	412259	718357	300266	308325	415884	369011	454304	-	-	23557187	-	121324-31-0	-	-
2-(4-hydroxyphenyl) propionate	Benzene and substituted derivatives	Phenolic acids	165.1	166.063	[M-H]-	C9H10O3	177016	258291	310872	364964	344162	386333	273662	396172	263519	301946	430443	403808	339233	297943	294856	C03080	HMDB0041683	102526	-	938-96-5	-	-
2-(α-D-mannosyl)-3-phosphate glyceride	Alcohol and amines	Amines	347	348.046	[M-H]-	C9H17O12P	422951	92871.4	192897	257101	350184	382382	357526	492373	215787	236150	286552	130233	150002	168162	293164	C11516	-	13686	-	-	-	-
2-(Formylamino)Benzoic Acid	Benzene and substituted derivatives	Phenolic acids	166	165.043	[M+H]+	C8H7NO3	493946	414158	631486	478386	1.32251e+06	1.00984e+06	662204	954917	888667	744606	932206	1.19803e+06	737003	668073	742571	C05653	HMDB0004089	101399	-	3342-77-6	36575	-
2-(Acetylamino)-2-deoxy-A-D-glucopyranose	Alcohol and amines	Amines	220.1	221.09	[M-H]-	C8H15NO6	126786	129887	127431	118889	77593.9	46140.9	102645	107735	118164	106834	113732	105348	85625.8	73083.7	92890.2	-	-	82313	-	10036-64-3	-	-
2',4'-Dihydroxyacetophenone	Benzene and substituted derivatives	Benzene and substituted derivatives	151	152.047	[M-H]-	C8H8O3	22934	21312	42970	26552.7	17151.9	37937	29255.3	16628.2	32956.9	25510.5	36965.3	53446	15512.5	16989	15158.3	C03663	HMDB0029659	6990	-	89-84-9	18414	-
2,4-Dihydroxyacetophenone 5-sulfate	Benzene and substituted derivatives	Benzene and substituted derivatives	231	232.004	[M-H]-	C8H8O6S	811648	1.08374e+06	1.97244e+06	2.22091e+06	1.37602e+07	1.16959e+07	3.26113e+07	1.98548e+07	1.11272e+07	1.23362e+07	5.51658e+07	8.01978e+06	1.14256e+07	1.12974e+07	1.08987e+07	-	-	10657183	-	-	-	-
2,4-Dihydroxypyridine	Heterocyclic compounds	Pteridines and derivatives	112	111.032	[M+H]+	C5H5NO2	122088	134298	93316.6	105742	460679	534724	563272	443863	271778	258203	368352	251486	248636	234573	195936	-	-	54696004	-	626-03-9	-	-
2,4-Dihydroxypteridine	Heterocyclic compounds	Pteridines and derivatives	165.3	164.033	[M+H]+	C6H4N4O2	39424.2	41803.9	39919.3	67339.5	73964.6	38357.3	30518.5	51244.8	65952.8	55670.6	38191.9	47313.7	45031.7	45974.7	43628.7	C03212	-	10250	-	487-21-8	-	-
2,4-Di-tert-butylphenol	Benzene and substituted derivatives	Phenolics	205.2	206.167	[M-H]-	C14H22O	112015	164396	160721	107159	123578	217478	136030	103388	125291	143253	122763	161075	64641.7	57783.3	60592.8	-	HMDB0013816	14339290	-	96-76-4	89188	-
2,5-Dihydroxyacetophenone	Benzene and substituted derivatives	Benzene and substituted derivatives	153.1	152.047	[M+H]+	C8H8O3	55746	56685.4	26659.3	29744.1	51563.3	88921.4	113333	56039.2	108597	92432.2	146663	33592.7	78099.3	49965.2	77125.5	-	HMDB0032629	10279	-	490-78-8	-	-
2,5-Didehydro-D-gluconate	Carbohydrates and Its metabolites	Sugar acids	237	192.027	[M+Na]+	C6H8O7	120055	119888	200864	171820	255235	337839	198475	298838	70974.7	265680	214694	171775	185878	233216	246739	-	-	102287	-	2595-33-7	-	-
2,5-Furandicarboxylicacid	Organic acid and Its derivatives	Organic acid and Its derivatives	155	156.006	[M-H]-	C6H4O5	18340	14631.1	12290.3	7217.77	15005	16885.1	13871.1	20005	10566.9	11670	7773.89	25005	8324.99	12559.2	10541.4	C20450	HMDB0004812	76720	-	3238-40-2	84212	7076
2,6-Di-tert-butyl-4-(hydroxymethyl)phenol	Benzene and substituted derivatives	Benzene and substituted derivatives	235.2	236.178	[M-H]-	C15H24O2	619895	538815	576462	575517	547073	589272	530384	654704	556485	564704	612816	609822	613755	699839	673494	-	HMDB0032048	6929	-	88-26-6	-	-
Naphthalene-2,7-disulfonic acid	Benzene and substituted derivatives	Benzene and substituted derivatives	287	287.976	[M-H]-	C10H8O6S2	137645	20935.1	18920.4	109299	1258.52	126417	22317.5	2202.6	7095.71	28054.7	4959.13	5950.77	62209.7	56801.6	71835.6	-	-	66707	-	92-41-1	-	-
20,26-dihydroxyecdysone	Hormones and hormone related compounds	Hormones and hormone related compounds	497.3	496.304	[M+H]+	C27H44O8	2.81039e+07	3.04894e+07	2.88989e+07	3.23023e+07	2.28639e+07	3.16489e+07	2.32513e+07	2.48694e+07	2.32063e+07	2.3287e+07	2.23441e+07	2.73579e+07	2.70562e+07	2.64264e+07	2.77508e+07	C16500	-	47205796	-	19458-46-9	-	-
21-Deoxycortisol	Hormones and hormone related compounds	Hormones and hormone related compounds	347.2	346.214	[M+H]+	C21H30O4	4.16579e+06	3.87587e+06	4.39859e+06	4.32017e+06	6.78233e+06	6.0618e+06	7.79615e+06	6.36779e+06	7.59764e+06	7.31177e+06	6.49439e+06	8.19053e+06	5.89006e+06	5.15861e+06	6.00663e+06	C05497	HMDB0004030	92827	-	641-77-0	-	7004
2-O-α-D-glucopyranosyl-L-ascorbic acid	Carbohydrates and Its metabolites	Sugar derivatives	337.1	338.085	[M-H]-	C12H18O11	298378	368199	349184	278218	131624	135587	185863	248293	386104	339969	246997	332656	325615	262593	277596	C18339	-	54693473	-	129499-78-1	-	-
2'-O-Methylguanosine	Nucleotide and Its metabolites	Nucleotide and Its metabolites	298.1	297.107	[M+H]+	C11H15N5O5	53643.5	67214.8	51676	49225.2	89926.9	73180	75660.3	96536.5	45853.5	53049	72516.4	60527.8	43426.6	61499.2	47403.6	-	-	135406950	-	2140-71-8	-	-
2-Amino-2-methyl-1,3-propanediol	Alcohol and amines	Alcohols	106.1	105.078	[M+H]+	C4H11NO2	171334	212533	231023	244678	399551	341575	236481	354755	415844	324449	458771	276196	329694	315649	378575	-	-	1531	-	115-69-5	-	-
2-Amino-3-phosphonopropionic acid	Organic acid and Its derivatives	Phosphoric acids	170	169.014	[M+H]+	C3H8NO5P	152943	272401	120055	282729	528143	495842	599722	628322	2156205	630482	1622530	774767	449820	558372	550100	C05672	HMDB0000370	3857	-	5652-28-8	244030	5359
2-Amino-4-methylphenol	Benzene and substituted derivatives	Benzene and substituted derivatives	124.1	123.068	[M+H]+	C7H9NO	203874	231909	286453	252703	214872	286257	279242	242577	194983	291925	269268	291471	357423	248247	290067	-	-	7264	-	95-84-1	-	-
2-amino-4-oxovaleric acid	Organic acid and Its derivatives	Organic acid and Its derivatives	130.1	131.058	[M-H]-	C5H9NO3	260281	394957	363169	338255	495204	634515	500010	630913	479836	450897	624176	277690	390098	429493	399974	C03341	-	6184	-	4439-83-2	-	-
2-Amino-5-nitrobenzoic acid	Benzene and substituted derivatives	Benzene and substituted derivatives	181	182.033	[M-H]-	C7H6N2O4	48044.9	37648.1	26889.9	60122.6	64812.4	65179.7	24691.6	34006.4	59869.1	52847.9	48916.6	33629.1	47643.9	28382.2	43326	C19788	-	12032	-	616-79-5	-	-
2-Aminomethylpyrimidine	Nucleotide and Its metabolites	Nucleotide and Its metabolites	110.1	109.064	[M+H]+	C5H7N3	1.10468e+06	1.04368e+06	566679	554415	829080	1.36342e+06	1.2007e+06	757476	1.22376e+06	780115	1.71583e+06	611315	1.6206e+06	785500	1.87947e+06	-	-	17848325	-	372118-67-7	-	-
Taurine	Organic acid and Its derivatives	Sulfonic acids	124	125.015	[M-H]-	C2H7NO3S	1.56464e+07	2.36638e+07	1.51416e+07	1.37677e+07	3.77156e+07	4.00598e+07	4.11981e+07	6.5318e+07	2.74162e+07	2.47196e+07	4.36035e+07	2.70905e+07	2.37687e+07	3.03521e+07	3.1246e+07	C00245	HMDB0000251	1123	-	107-35-7	15891	31
2-Phenylpropylamine	Benzene and substituted derivatives	Benzene and substituted derivatives	136.1	135.105	[M+H]+	C9H13N	65457.2	88098.6	120115	92309.6	821630	679585	488549	541061	179278	378933	506006	353832	275050	274157	274464	-	-	11398	-	582-22-9	-	-
Phenethylamine	Alcohol and amines	Amines	122.1	121.089	[M+H]+	C8H11N	225304	285640	324246	289598	392483	384859	335164	437737	397580	425387	414807	459568	382990	331722	355456	C05332	HMDB0012275	1001	-	64-04-0	18397	-
2-Picolinic Acid	Heterocyclic compounds	Pteridines and derivatives	122	123.032	[M-H]-	C6H5NO2	738314	1.30467e+06	772070	570348	681509	885644	1.0017e+06	696777	807168	720532	783347	981273	431299	773255	713245	C10164	HMDB0002243	1018	-	98-98-6	28747	-
2-Pyrrolidinone	Heterocyclic compounds	Heterocyclic compounds	86.1	85.0528	[M+H]+	C4H7NO	422770	444310	591865	487484	674446	782570	758551	704031	680987	384862	306182	409764	575130	435556	662804	-	HMDB0002039	12025	-	616-45-5	36592	6452
Multifidol	Benzene and substituted derivatives	Phenolics	209.1	210.089	[M-H]-	C11H14O4	357862	293380	479958	410067	1.01069e+06	1.84237e+06	529749	597379	855360	652484	3.09833e+06	348165	787870	672401	689469	C10709	-	12892	-	125074-06-8	-	-
2-Methyl-1-Pyrroline	Heterocyclic compounds	Heterocyclic compounds	84.1	83.0735	[M+H]+	C5H9N	1.14116e+06	1.40475e+06	1.4631e+06	1.13444e+06	1.79622e+06	1.69571e+06	1.32017e+06	1.68031e+06	1.64254e+06	1.17051e+06	1.30568e+06	1.50687e+06	1.51287e+06	1.73072e+06	1.87066e+06	C20808	-	70103	-	872-32-2	-	-
3-Hydroxy-2-methylbutanoic acid	Organic acid and Its derivatives	Organic acid and Its derivatives	117.1	118.13	[M-H]-	C5H10O3	96508.3	149350	154047	122894	262773	213278	132830	200244	195301	210695	244812	133545	144929	158856	149483	-	HMDB0000354	160471	-	473-86-9	37051	3786
2-Methyl-d-erythritol 2,4-cyclodiphosphate	Carbohydrates and Its metabolites	Phosphate sugars	277	277.996	[M-H]-	C5H12O9P2	381933	216192	605325	343456	302508	390404	182587	279485	212090	216319	303192	296571	389739	272407	372503	-	-	126747	-	143488-44-2	-	-
2-Methylbutyrylglycine	Amino acid and Its metabolites	Amino acid derivatives	160.1	159.089	[M+H]+	C7H13NO3	72273.9	56556.3	90625.7	127120	210884	371099	169070	294198	58665.8	52942	157720	63543.4	147734	118520	156111	-	HMDB0000339	193872	-	52320-67-9	86366	5328
Carnitine-2-methyl-C4	FA	CAR	246.2	245.163	[M+H]+	C12H23NO4	1.43478e+06	1.1952e+06	370626	1.77893e+06	1.74103e+06	966109	1.7873e+06	2.66912e+06	1.32684e+06	741563	1.68554e+06	1.17929e+06	1.9069e+06	2.51856e+06	2.46526e+06	-	HMDB0000378	6426901	-	31023-25-3	73026	5367
2-Methylguanosine	Nucleotide and Its metabolites	Nucleotide and Its metabolites	298.1	297.107	[M+H]+	C11H15N5O5	322245	415056	268421	275328	868524	1.19656e+06	781791	1.33851e+06	745446	652461	1.10785e+06	454003	599701	640058	665670	-	HMDB0005862	135501934	-	2140-77-4	19702	-
2-Methyllactic acid	Organic acid and Its derivatives	Organic acid and Its derivatives	103	104.1	[M-H]-	C4H8O3	529852	3.36537e+06	1.47099e+06	1.08719e+06	3.22038e+06	756667	2.39082e+06	2.08528e+06	6.8544e+06	5.65713e+06	7.93529e+06	4.2677e+06	1.27029e+06	2.14468e+06	2.39818e+06	C21297	-	11671	-	594-61-6	-	-
2-Methylglutaric Acid	Organic acid and Its derivatives	Organic acid and Its derivatives	145	146.058	[M-H]-	C6H10O4	152957	134305	215575	198742	570143	770095	145101	235959	176343	224814	141907	163355	203558	211119	197134	-	HMDB0000422	12046	-	18069-17-5	68567	5411
2'-O-methyluridine	Nucleotide and Its metabolites	Nucleotide and Its metabolites	257.1	258.085	[M-H]-	C10H14N2O6	7765.94	20141.8	15773.2	12756.9	22006.2	12737.7	17479.6	25186.5	9866.84	8557.81	8970.48	10138.9	14382.7	13606	13789.3	-	HMDB0240328	102212	-	2140-76-3	-	-
2-Naphthol	Benzene and substituted derivatives	Phenolics	143	144.058	[M-H]-	C10H8O	54662	53580	49836.3	49102.4	48264.7	39996.1	49767.5	56843	49851.6	40415	46846.4	50931.8	51711.1	56802.9	51197.6	C11713	HMDB0012322	8663	-	135-19-3	10432	-
2-Hydroxy-2-methylbutanenitrile	Others	Others	100.1	99.0684	[M+H]+	C5H9NO	178518	162600	193976	113831	183961	169610	682307	165256	40669.7	597482	522571	163793	229892	212796	198095	C11118	HMDB0060309	97823	-	807768	60908	-
2-Hydroxy-3-Methyl Butanoic Acid	Organic acid and Its derivatives	Organic acid and Its derivatives	117.1	118.063	[M-H]-	C5H10O3	6357369	4.64406e+06	4.26399e+06	4.45395e+06	3.5662e+06	5.47686e+06	6.58089e+06	4.97616e+06	7.44254e+06	9.80935e+06	6.33436e+06	1.14639e+07	5.5637e+06	5.17265e+06	5.4112e+06	-	-	99823	-	4026-18-0	-	-
2'-hydroxy-4,4',6'-trimethoxychalcone	Benzene and substituted derivatives	Phenolics	315.1	314.115	[M+H]+	C18H18O5	79006.2	62832.6	86198.2	50448.6	60578.1	50006.7	65160.5	79911.4	77877.2	73743.9	68083.1	64064.7	75819.5	66026.8	76702.5	-	HMDB0033586	5355469	-	3420-72-2	-	-
2-Hydroxyisocaproic Acid	Organic acid and Its derivatives	Organic acid and Its derivatives	131.1	132.079	[M-H]-	C6H12O3	643633	956566	503050	495035	408558	440471	289339	327554	305014	533494	342383	935269	436354	371421	392846	D87748	HMDB0000665	92779	-	498-36-2	59783	5635
2'-Hydroxy-5'-methylacetophenone	Benzene and substituted derivatives	Benzene and substituted derivatives	151.1	150.068	[M+H]+	C9H10O2	671723	523574	858324	406193	1.85758e+06	8.84962e+06	580288	516168	635744	526950	551527	740852	447185	560670	470145	-	HMDB0032592	15068	-	1450-72-2	-	-
2-hydroxyphenylacetic acid	Organic acid and Its derivatives	Organic acid and Its derivatives	151	152.047	[M-H]-	C8H8O3	144262	108824	180815	214056	447992	603139	542615	263739	550681	624931	1.03557e+06	253536	358090	340726	379292	C05852	HMDB0000669	11970	-	614-75-5	28478	5639
2-Hydroxybutanoic Acid	Organic acid and Its derivatives	Organic acid and Its derivatives	103	104.047	[M-H]-	C4H8O3	5.47243e+06	9.86221e+06	6.4655e+06	7.13201e+06	8.94856e+06	1.07292e+07	1.51069e+07	4.10542e+06	9.62347e+06	8.79896e+06	1.52802e+07	4.9918e+06	6.54074e+06	6.97925e+06	6.94872e+06	C05984	HMDB0000008	11266	-	600-15-7	1148	3783
2-Hydroxyhexanoic acid	Organic acid and Its derivatives	Organic acid and Its derivatives	131.1	132.079	[M-H]-	C6H12O3	643633	956566	503050	495035	408558	440471	289339	327554	305014	533494	342383	935269	436354	371421	392846	C11377	HMDB0001624	99824	-	6064-63-7	86542	6332
2-Hydroxycinnamic acid	Benzene and substituted derivatives	Phenolic acids	165	164.047	[M+H]+	C9H8O3	1.70264e+06	4.62452e+06	3.74432e+06	4.25342e+06	5.15039e+06	4.3883e+06	3.10628e+06	4.78712e+06	3.11321e+06	2.91319e+06	3.3338e+06	3.60249e+06	4.30736e+06	4.17494e+06	3.97988e+06	C01772	HMDB0002641	637540	-	614-60-8	18125	6727
2-hydroxyhexadecanoic acid	FA	FFA	271.2	272.235	[M-H]-	C16H32O3	368199	269035	388674	357604	2.1516e+06	1.52369e+06	420912	505004	516270	455030	506439	458273	845191	736101	830493	-	HMDB0031057	92836	-	764-67-0	75972	-
2-Hydroxycaprylic acid	Organic acid and Its derivatives	Organic acid and Its derivatives	159	160.11	[M-H]-	C8H16O3	137760	137196	153838	228081	195129	183987	111564	170473	136981	109278	175206	169791	141434	105151	121193	-	HMDB0000711	94180	-	617-73-2	86543	5679
2-Hexadecanoylthio-1-ethylphosphorylcholine	FA	Others	482.3	481.299	[M+H]+	C23H48NO5PS	3.30191e+06	3.62376e+06	3.21219e+06	4.3523e+06	2.17856e+06	3.63365e+06	2.11367e+06	1.90895e+06	2.06155e+06	1.91113e+06	1.92077e+06	3.24444e+06	3.41841e+06	2.79991e+06	3.24671e+06	-	-	194114	-	60793-01-3	-	-
Deoxycytidine	Nucleotide and Its metabolites	Nucleotide and Its metabolites	228	227.091	[M+H]+	C9H13N3O4	51405.6	110956	29830.3	38933.5	214658	123028	183123	229864	86127.4	178641	116190	80786.6	82481.5	109461	72501.1	C00881	HMDB0000014	13711	-	951-77-9	15698	3367
2-Deoxyribose 1-Phosphate	Carbohydrates and Its metabolites	Phosphate sugars	213	214.024	[M-H]-	C5H11O7P	63890.5	160770	126079	50938.1	61473.3	30138.3	87889.4	83186.1	129567	113067	125042	120507	89660.9	97479.2	68546.7	C00672	HMDB0001351	439287	-	17210-42-3	28542	6182
2'-Deoxyinosine-5'-monophosphate	Nucleotide and Its metabolites	Nucleotide and Its metabolites	333.1	332.052	[M+H]+	C10H13N4O7P	26675	74184.2	86831.7	55989.1	41680	50015	161765	90035	146728	52402.6	151781	106710	85693.7	53780.5	124628	C06196	HMDB0006555	135398614	-	3393-18-8	28806	-
Deoxyguanosine 5'-monophosphate(dGMP)	Nucleotide and Its metabolites	Nucleotide and Its metabolites	346.1	347.063	[M-H]-	C10H14N5O7P	642762	529734	418345	633194	1.03284e+06	806782	1.3656e+06	949257	378814	568748	672250	431355	662204	536687	536765	C00362	HMDB0001044	65059	-	902-04-5	16192	-
2'-Deoxyuridine	Nucleotide and Its metabolites	Nucleotide and Its metabolites	227.1	228.075	[M-H]-	C9H12N2O5	33395.3	43226.3	17123.1	20223.9	44296.8	10412.5	36749.9	45842.6	50954.3	11322.1	34626.3	10511.5	43357.8	39143.9	34415.4	C00526	HMDB0000012	13712	-	951-78-0	16450	5086
Oxoadipic Acid	Organic acid and Its derivatives	Organic acid and Its derivatives	159	160.037	[M-H]-	C6H8O5	64243.8	85561.1	67481.4	100029	78786.9	37002	94462.9	167032	57562.8	82046.8	53230.9	76969.9	58063.2	87416.4	63554.3	C00322	HMDB0000225	71	-	3184-35-8	15753	5234
2-ethyl-2-hydroxybutyric acid	Organic acid and Its derivatives	Organic acid and Its derivatives	131.1	132.079	[M-H]-	C6H12O3	81727.6	127241	95895.7	137738	215959	194046	244643	181778	223432	158878	227538	90514.1	172361	156783	157888	-	HMDB0001975	77199	-	3639-21-2	-	6411
2-Acetylpyrazine	Heterocyclic compounds	Heterocyclic compounds	123.1	122.048	[M+H]+	C6H6N2O	4.23162e+06	3.8237e+06	1.51681e+06	4.3366e+06	3.25824e+06	3.64327e+06	3.9199e+06	3.29486e+06	1.76765e+06	3.43427e+06	3.45773e+06	4.13222e+06	1.51404e+06	2.60915e+06	1.96593e+06	-	HMDB0031861	30914	-	22047-25-2	-	-
Indole-2-Carboxylic Acid	Heterocyclic compounds	Indole and Its derivatives	162.1	161.048	[M+H]+	C9H7NO2	57640.8	56259.4	92780.8	60978.1	200944	263745	186504	216648	151974	118254	335239	79716.2	134205	131397	149046	-	HMDB0002285	72899	-	1477-50-5	130363	6593
Oxindole	Heterocyclic compounds	Indole and Its derivatives	134.1	133.053	[M+H]+	C8H7NO	747494	169325	1.1786e+06	978848	441297	336096	1.5292e+06	635830	2.88893e+06	1.07205e+06	6.78384e+06	953471	1.69269e+06	1.81974e+06	1.85801e+06	C12312	HMDB0061918	321710	-	59-48-3	31697	-
3-(2-Hydroxyphenyl)propanoic acid	Benzene and substituted derivatives	Phenolic acids	165.1	166.063	[M-H]-	C9H10O3	3.29609e+07	3.25398e+07	3.05248e+07	3.26822e+07	3.03496e+07	3.4044e+07	3.7344e+07	3.29167e+07	3.13627e+07	2.93687e+07	3.17184e+07	3.46429e+07	2.8507e+07	3.11145e+07	2.86858e+07	C01198	HMDB0033752	873	-	495-78-3	16104	-
Isopropyl 3-(3,4-dihydroxyphenyl)-2-hydroxypropanoate	Benzene and substituted derivatives	Benzene and substituted derivatives	239.1	240.1	[M-H]-	C12H16O5	134775	104509	133632	120489	171931	417636	90782.2	512590	285290	196193	194472	161582	302396	267548	192557	-	-	44234503	-	-	-	-
3-(3-Hydroxyphenyl)Propionate Acid	Organic acid and Its derivatives	Organic acid and Its derivatives	165.1	166.063	[M-H]-	C9H10O3	6434.43	11691	20008.9	17312.3	3643.18	6872.96	563.967	2397.71	1824.42	5956.78	587.84	2317.08	7654.73	8608.15	9615.71	C11457	HMDB0000375	91	-	621-54-5	1427	5364
3-(4-Hydroxyphenyl)-Propionic Acid	Benzene and substituted derivatives	Phenolic acids	167.1	166.063	[M+H]+	C9H10O3	207781	118632	231594	264536	365907	392239	381917	396166	267370	213704	1.04404e+06	147309	301170	274368	339535	C01744	HMDB0002199	10394	-	501-97-3	32980	4148
3-(4-Hydroxyphenyl)-1-propanol	Organic acid and Its derivatives	Organic acid and Its derivatives	151.1	152.084	[M-H]-	C9H12O2	6781.18	4562.73	8216.16	5811.22	17738	20583.1	15719.2	18082.7	23460.1	19849.5	38846.2	7002.84	12758.9	12364.3	13186.7	-	HMDB0032599	82452	-	10210-17-0	-	-
3-(pyrazol-1-yl)-L-alanine	Amino acid and Its metabolites	Amino acid derivatives	154.1	155.069	[M-H]-	C6H9N3O2	289233	282614	328394	288057	457511	344151	299503	539724	399572	451754	395979	411503	345848	412256	345794	C01162	-	151491	-	2734-48-7	-	-
3-(imidazol-4-yl)propionic acid	Heterocyclic compounds	Heterocyclic compounds	141.1	140.059	[M+H]+	C6H8N2O2	45664	42397.9	45097.8	90355.8	65097.1	58264.1	89324.7	61169.5	45010	78571.8	126257	64671.9	72291.5	77683.6	70319.7	C20522	HMDB0002271	70630	-	1074-59-5	73087	6585
Caldine	Alcohol and amines	Amines	132.2	131.142	[M+H]+	C6H17N3	65258.6	39398.3	42548.2	62057	37826.2	48068.5	47498	57133.7	58350.2	54373.7	71843.9	60657.2	37039.2	40180.9	46563.6	C03375	-	5942	-	56-18-8	-	-
3,4-Dimethylbenzoic acid	Benzene and substituted derivatives	Benzene and substituted derivatives	149.1	150.068	[M-H]-	C9H10O2	305766	237373	320648	153355	757753	2.98388e+06	234310	139184	283030	204725	216348	198079	198815	207648	219441	-	HMDB0002237	12073	-	619-04-5	64818	6565
3,4-Dichloroaniline	Benzene and substituted derivatives	Benzene and substituted derivatives	162	160.98	[M+H]+	C6H5Cl2N	82586.6	76343.9	75093.3	79373.1	84657	101176	98454.4	76551.9	77870.7	72705.9	85702.9	92653.8	76611.1	65705.9	85762.4	-	-	7257	-	95-76-1	-	-
Dihydrocaffeic acid	Organic acid and Its derivatives	Organic acid and Its derivatives	181.1	182.058	[M-H]-	C9H10O4	42575.1	51896.4	50587.4	75447.4	102648	247509	517274	42726.5	29508.7	61143.6	546338	137660	124000	137555	140993	C10447	HMDB0000423	348154	-	1078-61-1	48400	5412
3,6,9,12,15,18,21-Heptaoxatricosane-21,23-diol	Benzene and substituted derivatives	Benzene and substituted derivatives	371.2	370.22	[M+H]+	C16H34O9	260370	471043	297675	298484	180303	314796	409063	216573	166512	285024	519825	398084	111141	122183	109362	-	-	78798	-	5117-19-1	-	-
3-N-Methyl-L-Histidine	Amino acid and Its metabolites	Amino acid derivatives	170	187.096	[M-H2O+H]+	C7H13N3O3	123390	147456	200575	190130	144034	272240	332877	651688	319584	437751	372942	398069	311011	297293	303660	C01152	HMDB0000479	64969	-	368-16-1	27596	5466
3beta-Hydroxy-5-cholestenoate	Hormones and hormone related compounds	Hormones and hormone related compounds	415.3	416.329	[M-H]-	C27H44O3	238320	254527	264777	173883	296721	478649	415926	336997	341727	458549	260477	578358	320395	293577	282655	-	HMDB0012453	165511	-	6561-58-6	-	-
3-Amino-2-naphthoic acid	Benzene and substituted derivatives	Phenolic acids	170.1	187.063	[M-H2O+H]+	C11H9NO2	2.18927e+06	1.80103e+06	1.8613e+06	2.80639e+06	2.6927e+06	2741392	3.24947e+06	2.44395e+06	2.04227e+06	2.25897e+06	2.6687e+06	2.75945e+06	2.20421e+06	1.87525e+06	2.15853e+06	-	-	22244	-	5959-52-4	-	-
3-Amino-4-methylpentanoic acid	Organic acid and Its derivatives	Organic acid and Its derivatives	132.1	131.095	[M+H]+	C6H13NO2	98044.8	109130	91572.3	99549.4	162843	183454	168599	170189	133509	141940	190562	166198	107604	146474	118072	C02486	HMDB0003640	193411	-	5699-54-7	86261	-
3-Aminopropionitrile	Alcohol and amines	Amines	71.1	70.0531	[M+H]+	C3H6N2	3340	7254.07	6732.05	15048.7	33915.9	3963.88	15024.7	11469.6	7442.91	12082.1	8714.19	6670	8340	8288.21	7084.72	C05670	HMDB0004101	1647	-	151-18-8	27413	7017
3-Aminoquinoline	Benzene and substituted derivatives	Benzene and substituted derivatives	145.1	144.069	[M+H]+	C9H8N2	437466	563475	520766	578832	473605	528796	490767	525785	486280	459129	367874	638405	567533	529803	536564	C09183	HMDB0036827	11375	-	580-17-6	9053	-
3-Amino-2-piperidinone	Heterocyclic compounds	Heterocyclic compounds	115.1	114.079	[M+H]+	C5H10N2O	58235.8	76569.8	131735	105045	80796.4	67417	102223	74905	83507.5	70020	228520	90035	173445	118390	163430	-	HMDB0000323	5200225	-	1892-22-4	76341	5312
3-Epideoxycholic acid	Bile acids	Bile acids	391.3	392.293	[M-H]-	C24H40O4	162450	32992.7	105851	129494	626050	77515.5	12456.8	48066.7	355712	21618.6	21849.7	21626.8	78463.6	65654.9	55720	C20865	HMDB0000438	160530	-	570-63-8	88098	5427
3-Guanidinopropionic acid	Organic acid and Its derivatives	Organic acid and Its derivatives	132.1	131.069	[M+H]+	C4H9N3O2	104330	92417.7	85102.9	91314.5	332060	277432	55015	309564	867640	162939	352948	173998	162902	227986	122367	C03065	HMDB0013222	67701	-	353-09-3	15968	-
3-Sulfocatechol	Benzene and substituted derivatives	Phenolics	189	189.994	[M-H]-	C6H6O5S	1.35985e+07	1.81777e+07	3.32706e+07	4.00311e+07	1.82334e+06	2.09899e+06	8.01057e+06	2.05155e+06	1.34183e+06	7.68192e+06	7.51276e+06	3.02865e+06	1.20165e+07	1.22675e+07	1.19883e+07	C06336	-	440983	-	35857-70-6	-	-
3-Methylcrotonyl Glycine	Organic acid and Its derivatives	Organic acid and Its derivatives	158.1	157.074	[M+H]+	C7H11NO3	24230.9	24599.8	23959.7	83381.8	91819.8	114322	57471.6	71322.9	23652	17925.9	68007.7	46087.4	57752.5	35778.4	41990.9	C20828	HMDB0000459	169485	-	33008-07-0	68499	5447
3-(Methylthio)propionic acid	Organic acid and Its derivatives	Organic acid and Its derivatives	119	120.025	[M-H]-	C4H8O2S	66758.5	57614.6	69765	71295.1	61715.4	64700.7	47466.7	68745.5	73905.4	55988.8	61385.1	73459.8	73039.7	60890.8	58559.4	C08276	HMDB0001527	563	-	646-01-5	1438	6300
3-Methoxyphenylacetic acid	Organic acid and Its derivatives	Organic acid and Its derivatives	167.1	166.063	[M+H]+	C9H10O3	840618	825080	882791	891379	891439	1.00162e+06	1.41369e+06	882483	950845	1.00963e+06	1.08149e+06	1.27962e+06	959437	1.00009e+06	1.00292e+06	-	HMDB0059969	15719	-	1798-09-0	-	-
3-Methoxytyramine	Benzene and substituted derivatives	Phenolics	168.1	167.095	[M+H]+	C9H13NO2	23563.2	17956.3	28405.3	21322.7	35746.3	36502	30272.5	40742.6	32881.3	37467	28866.6	39572.7	29720.5	26502.5	23727.5	C05587	HMDB0000022	1669	-	1477-68-5	742324	5094
3-Chloroaniline	Benzene and substituted derivatives	Benzene and substituted derivatives	128.1	127.019	[M+H]+	C6H6ClN	2.74582e+07	2.8983e+07	2.90868e+07	3.35322e+07	2.92369e+07	34889374	3.50946e+07	3.15102e+07	3.2396e+07	3.47249e+07	3.46022e+07	3.70274e+07	3.19958e+07	30002455	3.25127e+07	-	-	7932	-	108-42-9	-	-
3-Ureidopropionate	Organic acid and Its derivatives	Organic acid and Its derivatives	131	132.054	[M-H]-	C4H8N2O3	152475	227082	262680	280168	722941	359052	313284	1.09297e+06	412532	526466	441191	363985	316548	266290	286297	C02642	-	111	-	462-88-4	-	-
3-Hydroxy-3-Methyl Butyric Acid	Organic acid and Its derivatives	Organic acid and Its derivatives	117.1	118.063	[M-H]-	C5H10O3	199767	165091	240091	226381	398453	465210	569219	333582	741199	624864	988982	603873	376591	400907	376938	C20827	HMDB0000754	69362	-	625-08-1	37084	5722
3-Hydroxy-L-phenylalanine	Amino acid and Its metabolites	Amino acid derivatives	182.1	181.074	[M+H]+	C9H11NO3	9.43259e+06	1.35549e+07	1.50761e+07	2.00927e+07	1.94642e+07	1.6958e+07	1.04285e+07	1.97853e+07	1.55835e+07	1.73994e+07	1.5563e+07	1.68917e+07	1.35488e+07	1.5105e+07	1.58783e+07	C20807	-	6950578	-	587-33-7	-	-
3-Hydroxyphenylurea	Benzene and substituted derivatives	Benzene and substituted derivatives	153.1	152.059	[M+H]+	C7H8N2O2	3.87014e+07	3.67355e+07	4.01168e+07	3.5967e+07	3.45449e+07	4.36908e+07	4.10015e+07	3.62865e+07	4.31056e+07	3.85756e+07	3.24812e+07	4.3794e+07	3.23528e+07	3.88436e+07	3.5813e+07	-	-	12796	-	701-82-6	-	-
3-Hydroxyphenylacetic acid	Organic acid and Its derivatives	Organic acid and Its derivatives	151	152.047	[M-H]-	C8H8O3	32723.6	41415.2	29227.2	40545	50439.9	104167	331664	122847	171099	194964	97733.6	141907	90110.8	92375.8	93240.1	C05593	HMDB0000440	12122	-	621-37-4	17445	5429
3-Hydroxybutanoic acid	Organic acid and Its derivatives	Organic acid and Its derivatives	103	104.047	[M-H]-	C4H8O3	5.47243e+06	9.86221e+06	6.4655e+06	7.13201e+06	8.94856e+06	1.07292e+07	1.51069e+07	4.10542e+06	9.62347e+06	8.79896e+06	1.52802e+07	4.9918e+06	6.54074e+06	6.97925e+06	6.94872e+06	C01089	HMDB0000011	441	-	300-85-6	17066	-
3-Hydroxyhippuric Acid	Amino acid and Its metabolites	Amino acid derivatives	196.1	195.053	[M+H]+	C9H9NO4	7089.23	5722.96	9555.69	12802.3	25309.8	11476.3	30555.3	43813.1	17141.6	14600.2	73629.9	8273.92	21563.8	24214.5	28115.1	-	HMDB0006116	450268	-	1637-75-8	70824	-
3-Hydroxycinnamic acid	Organic acid and Its derivatives	Organic acid and Its derivatives	163	164.047	[M-H]-	C9H8O3	304204	403696	969473	791182	61942.3	33303.8	80154.5	121369	207125	265890	111688	364324	236331	237148	241021	C12621	HMDB0001713	637541	-	14755-02-3	32357	305
3-Hydroxyglutaric acid	Organic acid and Its derivatives	Organic acid and Its derivatives	147	148.037	[M-H]-	C5H8O5	66568.2	195389	103396	144825	278839	152421	83364.2	741845	105544	142696	127087	74599	112215	98279.6	106796	-	HMDB0000428	181976	-	638-18-6	-	5417
3-Carboxypropyltrimethylammonium	Organic acid and Its derivatives	Organic acid and Its derivatives	146.1	145.11	[M+H]+	C7H15NO2	214475	164660	218804	193106	192176	94163.9	165689	185485	205155	240501	278610	96655.9	248346	208348	227446	D83216	-	22620	-	6249-56-5	-	-
CMPentylF	Organic acid and Its derivatives	Organic acid and Its derivatives	267.1	268.136	[M-H]-	C12H20N4OS	14909.8	11341.5	23999.7	19575.8	21798	49514.2	34095	14769.6	13168.4	25044.7	22912.1	27702.7	27110.2	24510.9	24755.5	C19107	-	194501	-	73248-95-0	-	-
3-Dehydroshikimate	Organic acid and Its derivatives	Organic acid and Its derivatives	171	172.037	[M-H]-	C7H8O5	67707.2	113710	80907.9	88216.8	75162.3	107503	64598.3	93813.2	77623.9	56725.5	52182.6	104956	53163.7	32014.6	56212.5	C02637	HMDB0000390	439774	-	2922-42-1	-	5379
3-Oxocholic acid	Bile acids	Bile acids	405.3	406.272	[M-H]-	C24H38O5	1.25454e+06	1.41891e+06	1.92453e+06	1.4811e+06	1.87637e+06	2.59849e+06	1.9818e+06	1.81628e+06	3.22986e+06	2.25277e+06	2.01886e+06	2.95744e+06	1.99163e+06	1.98794e+06	2.14961e+06	-	HMDB0000502	5283956	-	2304-89-4	88108	5488
3-Oxodecanoic acid	Organic acid and Its derivatives	Organic acid and Its derivatives	226.1	186.126	[M-H+CH3CN]-	C10H18O3	100009	75696.2	63369.3	92791.4	223076	320141	181172	192130	131609	124316	225258	127867	115698	121222	136916	-	HMDB0010724	5282982	-	13283-92-6	37157	-
3-Oxostearic acid	Organic acid and Its derivatives	Organic acid and Its derivatives	297.2	298.251	[M-H]-	C18H34O3	410499	267844	453556	391571	918989	1.35768e+06	254184	309791	299058	235225	184406	367288	292414	325106	344747	-	-	5283005	-	16694-29-4	-	-
3-Indoleacrylic acid	Organic acid and Its derivatives	Organic acid and Its derivatives	186.1	187.063	[M-H]-	C11H9NO2	349448	110470	623995	375782	28389.6	41959.4	47447	44825.1	28182.6	47103.8	29907.5	39920.5	183020	198863	180873	C21283	HMDB0000734	5375048	-	1204-06-4	90333	5702
Indole-3-lactic acid	Heterocyclic compounds	Indole and Its derivatives	204.1	205.074	[M-H]-	C11H11NO3	2.32411e+07	1.96323e+07	2.06849e+07	3.12484e+07	2.53772e+07	2.85778e+07	3.13178e+07	2.79164e+07	2.24202e+07	2.46388e+07	2.61131e+07	2.8027e+07	2.33712e+07	2.13545e+07	2.07237e+07	C02043	HMDB0000671	92904	-	1821-52-9	24813	5641
3-Indole carboxylic acid glucuronide	Heterocyclic compounds	Indole and Its derivatives	338.1	337.08	[M+H]+	C15H15NO8	2.44724e+06	1.15593e+06	2.28359e+06	731043	4677.77	916.342	4547.6	5102.39	15950.3	936.133	22251	5489.54	520430	404925	407133	-	HMDB0013189	53481645	-	-	68486	-
Ethyl 3-Indoleacetate	Heterocyclic compounds	Indole and Its derivatives	204.1	203.095	[M+H]+	C12H13NO2	31771.4	31160.1	24384	35076.6	22332.4	38240.5	32437	37369	35445.1	37558.9	38688	45216.8	27709.1	31680.4	32482.9	-	-	13067	-	778-82-5	-	-
4-tert-Octylphenol	Benzene and substituted derivatives	Phenolics	205.2	206.167	[M-H]-	C14H22O	112015	164396	160721	107159	123578	217478	136030	103388	125291	143253	122763	161075	64641.7	57783.3	60592.8	C14205	HMDB0013825	8814	-	140-66-9	-	-
4-(4-Hydroxyaniline)-6,7-Dimethoxyquinazoline-JANEX-1	Benzene and substituted derivatives	Benzene and substituted derivatives	298.1	297.111	[M+H]+	C16H15N3O3	595133	474074	576827	583391	586106	510937	560332	683449	713216	674711	630833	748604	561791	541695	621815	-	-	3794	-	202475-60-3	-	-
4,4'-Dihydroxybenzophenone	Benzene and substituted derivatives	Benzene and substituted derivatives	213.1	214.063	[M-H]-	C13H10O3	125187	144120	149459	140499	151858	141059	162802	147090	168195	164990	171525	186566	156254	131657	161259	C14220	-	69150	-	611-99-4	-	-
2-O-Methylcytosine	Heterocyclic compounds	Heterocyclic compounds	126.1	125.059	[M+H]+	C5H7N3O	96597.2	108554	71643.9	116630	121472	225840	181643	163796	154656	169024	85600.4	119429	120424	113826	99794.9	-	HMDB0004339	160679	-	3289-47-2	70854	-
4-Amino-3-hydroxybutyric acid	Others	Medicine	120.1	119.058	[M+H]+	C4H9NO3	343603	552724	415479	593591	939538	778786	1.51646e+06	2.15117e+06	435649	843788	669849	357815	1.28562e+06	958904	762484	C03678	-	2149	-	924-49-2	-	-
4-Amino-5-hydroxymethyl-2-methylpyrimidine	Heterocyclic compounds	Heterocyclic compounds	140.1	139.075	[M+H]+	C6H9N3O	333873	723505	775218	202440	338784	318625	308670	246296	433980	408643	1228615	305011	408187	291798	486315	C01279	HMDB0247327	777	-	73-67-6	-	-
4-Pyridoxic Acid	Heterocyclic compounds	Pteridines and derivatives	182	183.053	[M-H]-	C8H9NO4	336010	294609	871324	487782	745081	922706	799781	1.38028e+06	621457	542780	1.1903e+06	198002	633868	653345	568636	C00847	HMDB0000017	6723	-	82-82-6	17405	239
4-Guanidinobutyric Acid	Organic acid and Its derivatives	Organic acid and Its derivatives	146.1	145.085	[M+H]+	C5H11N3O2	664593	579825	647206	824075	447858	322462	579186	614660	359432	392826	523915	265723	524012	1018635	519758	C01035	HMDB0003464	500	-	463-00-3	15728	6938
4-toluenesulfonic acid	Organic acid and Its derivatives	Organic acid and Its derivatives	171	171.012	[M-H]-	C7H7SO3H	48801.6	59689	69770.2	76544.7	34804.6	73357.5	61777.4	72957.6	49124.5	44737.5	41207.4	54662.4	24086	21787.3	20568.3	C06677	-	6101	-	104-15-4	-	-
4-Methylhippuric Acid	Amino acid and Its metabolites	Amino acid derivatives	192.1	193.074	[M-H]-	C10H11NO3	4.23843e+06	4.08272e+06	4.04432e+06	4.33601e+06	4.17558e+06	4.04778e+06	4.3958e+06	3.78339e+06	4.28099e+06	4.79163e+06	4.33094e+06	4.98278e+06	4.44807e+06	3.98924e+06	4.82579e+06	-	HMDB0013292	97479	-	27115-50-0	68552	-
Indole-4-carboxaldehyde	Heterocyclic compounds	Indole and Its derivatives	144	145.053	[M-H]-	C9H7NO	106854	113535	137915	148536	97638.6	207982	146348	160141	135141	114361	138565	244882	155321	138009	129948	-	-	333703	-	1074-86-8	-	-
Quinoline-4-carboxylic acid	Heterocyclic compounds	Pteridines and derivatives	174	173.048	[M+H]+	C10H7NO2	208878	405792	248151	234930	374338	558465	581312	580995	1.01055e+06	938695	967734	1.09988e+06	481195	496961	469631	C06414	-	10243	-	486-74-8	-	-
4-Chloroaniline	Benzene and substituted derivatives	Benzene and substituted derivatives	128	127.019	[M+H]+	C6H6ClN	19036.8	20488.2	3608	9086.56	12310.1	21440.5	4502.83	30537.4	9973.28	25432.2	6655.11	9648.07	7323.18	7007.13	6071.7	C14450	-	7812	-	106-47-8	-	-
4-Hydroxy-3-methylbenzoic acid	Organic acid and Its derivatives	Organic acid and Its derivatives	151	152.047	[M-H]-	C8H8O3	155604	147659	205073	258376	467600	614318	523075	437402	600090	617648	1.08059e+06	181125	336730	359606	312447	C21167	HMDB0004815	68138	-	499-76-3	85239	-
4-Hydroxy-3-methoxybenzaldehyde	Benzene and substituted derivatives	Phenolics	151	152.047	[M-H]-	C8H8O3	67782.9	64089.7	53909.6	37874.2	47987.5	92276.9	54296.1	44693.8	50777.3	66340.7	43984.2	62405.3	36890.7	30832.6	29391.1	C00755	HMDB0012308	1183	-	121-33-5	18346	-
4-Hydroxy-4-(pyridin-2-yl)butan-2-one	Heterocyclic compounds	Pyridine and pyridine derivatives	188.1	165.079	[M+Na]+	C9H11NO2	4.44756e+06	4.11383e+06	4.16345e+06	4.74921e+06	4.70033e+06	5.05623e+06	6.19359e+06	5.63616e+06	5.32592e+06	6.04849e+06	4.89274e+06	6.30924e+06	4.89567e+06	4.87976e+06	5.22437e+06	-	-	236022	-	6337-41-3	-	-
4-Hydroxybenzaldehyde	Benzene and substituted derivatives	Benzene and substituted derivatives	121	122.037	[M-H]-	C7H6O2	61471.3	72143.4	177402	82890.2	186484	56828.6	65371.8	452732	147409	72306.2	152833	161037	158524	155684	153004	C00633	HMDB0011718	126	-	123-08-0	17597	-
4-Hydroxybenzoic Acid	Benzene and substituted derivatives	Phenolic acids	137	138.032	[M-H]-	C7H6O3	256347	179973	440702	285942	321582	479842	440764	370016	276447	276900	301635	393684	344163	343689	356902	C00156	HMDB0000500	135	-	99-96-7	30763	5486
Methylparaben	Benzene and substituted derivatives	Phenolic acids	151	152.047	[M-H]-	C8H8O3	22934	21312	42970	26552.7	17151.9	37937	29255.3	16628.2	32956.9	25510.5	36965.3	53446	15512.5	16989	15158.3	D01400	HMDB0032572	7456	-	99-76-3	31835	-
4-Hydroxyquinoline	Benzene and substituted derivatives	Benzene and substituted derivatives	146.1	145.053	[M+H]+	C9H7NO	85337.3	125333	89018.6	120244	84198.3	112779	90010.1	82535.8	76945	94736.4	66286.7	126951	89704.9	100757	94238	C06343	-	69141	-	611-36-9	-	-
4-Hydroxyhippurate	Amino acid and Its metabolites	Amino acid derivatives	196.1	195.053	[M+H]+	C9H9NO4	7089.23	5722.96	9555.69	12802.3	25309.8	11476.3	30555.3	43813.1	17141.6	14600.2	73629.9	8273.92	21563.8	24214.5	28115.1	-	HMDB0013678	151012	-	2482-25-9	71018	-
4-Hydroxydebrisoquine	Benzene and substituted derivatives	Benzene and substituted derivatives	192.1	191.105	[M+H]+	C10H13N3O	29013.2	40793.8	53795.5	45487.6	74117.6	97266.5	86863.5	127361	84298.5	105762	118123	125701	73628.1	58488.4	61542.1	-	HMDB0006468	107669	-	59333-79-8	63800	-
P-Coumaric Acid	Benzene and substituted derivatives	Phenolic acids	165	164.047	[M+H]+	C9H8O3	2.55513e+06	3.11546e+06	3.37667e+06	3.96221e+06	4.77139e+06	3.76904e+06	2.75482e+06	4.83712e+06	3.2677e+06	4.13475e+06	2526251	3.7327e+06	3.62244e+06	3.71169e+06	3.49053e+06	C00811	HMDB0002035	637542	-	501-98-4	32374	6450
4-Acetylaminobenzoic acid	Organic acid and Its derivatives	Organic acid and Its derivatives	178.1	179.058	[M-H]-	C9H9NO3	556076	1.17793e+06	1.52577e+06	2.00477e+06	254925	157956	52808	377677	135677	80394.3	93117.6	103239	598500	605905	618795	-	-	19266	-	556-08-1	-	-
gamma-Glu-Ala	Amino acid and Its metabolites	Small Peptide	217.1	218.09	[M-H]-	C8H14N2O5	65079.5	115557	134789	143086	123736	152496	121131	159059	181896	113443	212441	123066	152424	147086	152428	C03740	HMDB0006248	440103	-	5875-41-2	50619	-
5-O-(1-carboxyvinyl)-3-phosphate	Organic acid and Its derivatives	Phosphoric acids	323	324.025	[M-H]-	C10H13O10P	91783.2	60217.2	45155.9	67702.9	105369	95678.8	109253	138961	69882.4	97723.4	84924.5	17778.1	84036.4	73436.5	73828.9	C01269	-	439463	-	89771-75-5	-	-
5-Aminoimidazole ribonucleotide	Nucleotide and Its metabolites	Nucleotide and Its metabolites	296.1	295.056	[M+H]+	C8H14N3O7P	1.14932e+06	899505	1757450	975000	990100	857580	808522	798905	606955	479145	385057	338740	1156345	489350	1179870	C03373	HMDB0001235	161500	-	25635-88-5	138560	6097
5-Methylcytidine	Nucleotide and Its metabolites	Nucleotide and Its metabolites	258.1	257.101	[M+H]+	C10H15N3O5	55779.1	32043.5	95035	63379.8	60028.8	223515	117394	95613.4	39779.4	56596.7	45010	62665.8	83737.5	57395.1	56034.8	-	HMDB0000982	92918	-	2140-61-6	20607	5919
5-Methylcytosine	Nucleotide and Its metabolites	Nucleotide and Its metabolites	124.1	125.059	[M-H]-	C5H7N3O	201520	286844	229653	187498	478934	494111	351897	954972	345393	313353	560494	314648	342241	370818	378081	C02376	HMDB0002894	65040	-	554-01-8	27551	3247
Uridine 5-Monophosphate	Nucleotide and Its metabolites	Nucleotide and Its metabolites	323	324.036	[M-H]-	C9H13N2O9P	45763.7	38722.3	12557	30981.8	149227	163091	202435	182280	79951.4	81337.9	74530	24261.2	99233.9	64401.3	108646	C00105	HMDB0000288	6030	-	58-97-9	16695	-
5-Hydroxy-2'-deoxyuridine	Nucleotide and Its metabolites	Nucleotide and Its metabolites	243.1	244.07	[M-H]-	C9H12N2O6	57107.3	117235	68952.3	72088.2	228370	519897	299754	268636	330173	236331	553364	133917	97880.5	99824.1	117971	-	-	96622	-	5168-36-5	-	-
2,6-Diamino-5-hydroxyhexanoic acid	Amino acid and Its metabolites	Amino acid derivatives	163.1	162.1	[M+H]+	C6H14N2O3	4084.93	6514.8	7168.55	12873.1	5005	22784.7	20414.9	18133.4	13340	13062.5	13340	9769.53	12208.1	17087.4	19583.3	C16741	-	1029	-	13204-98-3	-	-
5-Hydroxyhexanoic Acid	Organic acid and Its derivatives	Organic acid and Its derivatives	131.1	132.079	[M-H]-	C6H12O3	643633	956566	503050	495035	408558	440471	289339	327554	305014	533494	342383	935269	436354	371421	392846	-	HMDB0000525	170748	-	185956-02-9	131434	5510
5-Hydroxyisourate	Organic acid and Its derivatives	Organic acid and Its derivatives	183	184.023	[M-H]-	C5H4N4O4	23233.8	63189.2	41213.6	34003.7	183142	59243.4	48077.7	157979	74636.2	70185	55891.1	54606	71792.5	75015.8	66522.9	C11821	HMDB0030097	250388	-	6960-30-1	18072	-
5-Hydroxyindole	Heterocyclic compounds	Indole and Its derivatives	134.1	133.053	[M+H]+	C8H7NO	148483	27313.7	162160	189737	80658.3	75117.7	305962	73257.9	653867	208150	1.13297e+06	210356	301582	313007	318051	-	HMDB0059805	16054	-	1953-54-4	-	-
5-Hydroxyindole-3-Acetic Acid	Heterocyclic compounds	Indole and Its derivatives	192.1	191.058	[M+H]+	C10H9NO3	141686	143378	270251	203770	536075	432833	416552	551087	493509	492279	1.05649e+06	459433	460277	317520	354220	C05635	HMDB0000763	1826	-	54-16-0	27823	2975
5-Hydroxyindolepyruvate	Heterocyclic compounds	Indole and Its derivatives	218	219.053	[M-H]-	C11H9NO4	1.08866e+06	1.28102e+06	1.112e+06	1.20514e+06	1.1421e+06	1.1391e+06	1.08427e+06	1.11692e+06	1.08291e+06	1.17283e+06	1.16333e+06	1.19232e+06	1.21322e+06	1.1424e+06	1.25599e+06	C05646	-	440742	-	-	-	-
5-hydroxyindole acetaldehyde	Heterocyclic compounds	Indole and Its derivatives	174.1	175.063	[M-H]-	C10H9NO2	146517	165301	316952	207531	108176	120238	93189.3	99851.1	101350	101311	96368.6	176654	133921	125360	138266	C05634	-	74688	-	1892-21-3	-	-
5-Carboxyvanillic Acid	Organic acid and Its derivatives	Organic acid and Its derivatives	211	212.032	[M-H]-	C9H8O6	57443.1	74590.9	71149.1	63949	68969.7	73928.9	68558.1	64588.9	65244.8	74061.6	69863	59866.2	68591.5	75988.4	58773.2	C18338	-	16488	-	2134-91-0	-	-
5'-Deoxy-5'-(Methylthio) Adenosine	Nucleotide and Its metabolites	Nucleotide and Its metabolites	298	297.09	[M+H]+	C11H15N5O3S	170262	217482	217814	147293	412427	603263	332613	358284	798632	613673	1.13904e+06	413529	640253	440311	621615	C00170	HMDB0001173	439176	-	2457-80-9	17509	3425
Adenosine 5'-Monophosphate	Nucleotide and Its metabolites	Nucleotide and Its metabolites	346.1	347.063	[M-H]-	C10H14N5O7P	194910	112560	128157	167324	253239	269419	260272	209718	102613	158020	233369	127199	134973	146724	115563	C00020	HMDB0000045	6083	-	61-19-8	16027	5111
5-Oxoproline	Amino acid and Its metabolites	Amino acid derivatives	130	129.043	[M+H]+	C5H7NO3	10751390	5.08492e+06	7.29838e+06	10604270	1.0249e+07	11298095	3.46281e+06	13924740	7.21223e+06	7.86206e+06	8.0303e+06	9231680	5.88382e+06	5.39088e+06	4.78338e+06	C02237	HMDB0000805	499	-	149-87-1	-	-
5-Acetylamino-6-amino-3-methyluracil	Nucleotide and Its metabolites	Nucleotide and Its metabolites	199.1	198.075	[M+H]+	C7H10N4O3	389588	361769	367820	338531	245333	364108	401427	438735	359802	471194	342484	345473	298155	290765	307666	C16366	HMDB0004400	88299	-	19893-78-8	-	-
5-Acetylamino-6-formylamino-3-methyluracil	Benzene and substituted derivatives	Benzene and substituted derivatives	225.1	226.07	[M-H]-	C8H10N4O4	244908	315635	240583	331924	269179	284777	280798	298386	286914	286931	208529	317286	320169	311360	321592	-	-	108214	-	85438-96-6	-	-
FFA(18:4)	FA	FFA	275.2	276.209	[M-H]-	C18H28O2	190587	118020	144817	201391	321025	258385	211553	193513	215194	140211	160867	94094.2	160033	169332	167941	C16300	-	5312508	-	20290-75-9	-	-
6-O-methylguanine	Nucleotide and Its metabolites	Nucleotide and Its metabolites	166.1	165.065	[M+H]+	C6H7N5O	287635	403711	303383	274530	775662	1.04263e+06	694834	677086	717576	763928	1.40641e+06	436255	601924	557245	624420	-	-	65275	-	20535-83-5	-	-
6β-hydroxytestosterone	Hormones and hormone related compounds	Hormones and hormone related compounds	303.2	304.204	[M-H]-	C19H28O3	6282.18	5394.7	6443.45	10511.5	7681.02	14628.3	6582.09	5921.46	7715.37	6640.01	5029.46	6529.34	8340.68	7724.19	7220.67	C14497	HMDB0006259	65543	-	62-99-7	34477	-
6-Aminocaproic Acid	Amino acid and Its metabolites	Amino acid derivatives	132.1	131.095	[M+H]+	C6H13NO2	6.51149e+07	7.62931e+07	9.14742e+07	8.76379e+07	1.07918e+08	9.49433e+07	1.43042e+08	1.08115e+08	7.13035e+07	7.05029e+07	1.09543e+08	9.23053e+07	1.41117e+08	9.73693e+07	8.24561e+07	C02378	HMDB0001901	564	-	60-32-2	16586	-
6-aminonicotinamide	Nucleotide and Its metabolites	Nucleotide and Its metabolites	138.1	137.059	[M+H]+	C6H7N3O	90359.3	110974	148811	134192	181704	71181.2	68799.6	119528	248555	72103.5	240205	50175.5	114097	88536.5	165100	-	-	9500	-	329-89-5	-	-
6-Phosphogluconic acid	Organic acid and Its derivatives	Phosphoric acids	274.8	276.025	[M-H]-	C6H13O10P	53350	27744.2	27727.4	97286.1	88189.9	108833	83200.7	115050	88365	146745	244935	103375	183311	158718	152857	C00345	HMDB0001316	91493	-	921-62-0	48928	367
Sorbitol 6-phosphate	Carbohydrates and Its metabolites	Phosphate sugars	523.1	262.045	[2M-H]-	C6H15O9P	6036.91	9048.76	13287.3	3647.46	6554.05	55015	12054.9	11258.9	18683.3	17516	12058.5	9645.18	15064.9	13453.1	14615.9	C01096	HMDB0005831	152306	-	20479-58-7	743019	-
7,8-dihydro-L-Biopterin	Heterocyclic compounds	Pteridines and derivatives	240.1	239.102	[M+H]+	C9H13N5O3	92052.6	46358.5	94977.3	87832.7	461428	360394	53350	455469	402442	218388	381927	238589	207530	216451	222915	C02953	HMDB0000038	135402011	-	6779-87-9	64277	5106
7alpha-Hydroxy-3-oxo-4-cholestenoic acid	Bile acids	Bile acids	431.3	430.308	[M+H]+	C27H42O4	211842	162883	131730	307405	124703	14954.6	103990	159936	127028	177158	132849	161578	154769	142171	149980	-	HMDB0012458	3081085	-	115538-85-7	83036	-
7-Amino-4-methylcoumarin	Benzene and substituted derivatives	Benzene and substituted derivatives	176.1	175.063	[M+H]+	C10H9NO2	361641	267330	359819	346272	357583	322153	292382	380623	369665	385418	373855	422233	372869	427069	379809	C01386	HMDB0247230	92249	-	26093-31-2	-	-
7-Methylxanthine	Nucleotide and Its metabolites	Nucleotide and Its metabolites	167	166.049	[M+H]+	C6H6N4O2	24242.3	18405.5	11963.5	13709.5	31527.7	48826.5	47728.9	49846.7	26773.8	27204	59304.7	22449.8	35801.2	32935.1	26519.2	C16353	HMDB0001991	68374	-	552-62-5	48991	-
7-Methylguanosine	Nucleotide and Its metabolites	Nucleotide and Its metabolites	298.1	297.107	[M+H]+	C11H15N5O5	322245	415056	268421	275328	868524	1.19656e+06	781791	1.33851e+06	745446	652461	1.10785e+06	454003	599701	640058	665670	-	HMDB0001107	135445750	-	20244-86-4	20794	6008
7-Methyluric Acid	Amino acid and Its metabolites	Amino acid derivatives	181	182.044	[M-H]-	C6H6N4O3	2731.79	2837.14	6699.7	4806.73	27912.2	78788.1	35955.3	43546	34263.4	27033.6	76847.8	21310.5	22219.2	18104.5	18618.9	C16355	HMDB0011107	69160	-	612-37-3	149744	-
Quinmerac	Benzene and substituted derivatives	Benzene and substituted derivatives	222	221.024	[M+H]+	C11H8ClNO2	3.38126e+06	3.17593e+06	3.48152e+06	3.60038e+06	3.57804e+06	3.94262e+06	3.83707e+06	3.89994e+06	3.98895e+06	4.30458e+06	3.81551e+06	4.36111e+06	3.94864e+06	4.12131e+06	3.92585e+06	C18891	HMDB0257043	91749	-	90717-03-6	-	-
7-Ketocholesterol	Hormones and hormone related compounds	Hormones and hormone related compounds	383.3	400.334	[M+H-H2O]+	C27H44O2	1.25404e+06	1.17152e+06	1.15723e+06	1.18813e+06	732223	725184	705243	798236	695713	945802	658211	704855	552162	697439	539780	-	HMDB0000501	91474	-	566-28-9	-	5487
7-ketolithocholic acid	Bile acids	Bile acids	389.3	390.277	[M-H]-	C24H38O4	67929.9	7402.77	127672	74415.5	129502	26172.5	11341.4	56377.5	180418	90096.1	40081.5	39032.7	66169.8	63431.4	58209.9	-	-	444262	-	4651-67-6	-	-
8,15-Dihete	FA	FFA	335.2	336.23	[M-H]-	C20H32O4	9.95306e+06	3.51171e+06	4.51582e+06	3.74604e+06	2.11796e+07	1.19224e+07	7.77165e+06	1.14144e+07	7.37682e+06	8.63699e+06	1.1486e+07	7.83444e+06	1.63111e+07	1.9554e+07	2.23182e+07	-	HMDB0010219	53480358	-	80234-65-7	88456	-
8-HDoHE	FA	Oxidized lipids	343.2	344.235	[M-H]-	C22H32O3	12197.3	3867.55	5002.73	11274.6	23626.9	14997.9	27683.3	26856.8	3116.8	7593.32	4055.42	1854.56	12190.1	11669.7	12828.1	-	HMDB0060051	11976798	-	90780-54-4	-	-
9,10-dihydroxystearic acid	FA	FFA	315.3	316.261	[M-H]-	C18H36O4	17210.8	8415.68	31563	18926.4	22415.6	30849.1	11005.6	37414.1	16410.9	22125.3	15934.1	24629.5	33108.8	20188.7	34058.6	C19622	-	89377	-	120-87-6	-	-
9,10-Epoxy-18-hydroxyoctadecanoic acid	FA	Oxidized lipids	313.2	314.246	[M-H]-	C18H34O4	224617	168686	251171	323246	238814	134509	221531	314803	177024	123384	193312	100486	165320	166424	176395	-	-	9818312	-	3233-92-9	-	-
9(S)-HpOTrE	FA	Oxidized lipids	309.2	310.214	[M-H]-	C18H30O4	60874.5	33022.7	22193.3	36596.5	165149	50915.8	85184.2	62317.2	56554	54466.5	134069	61017.4	48005.2	52227.4	52583.3	-	-	6450029	-	111004-08-1	-	-
9-deoxy-9-methylene-PGE2	FA	Oxidized lipids	349.2	350.246	[M-H]-	C21H34O4	7952.16	9459.84	38194.5	3297.46	18516.3	20830.2	21945.4	15205.5	61528.9	32672.4	79295.2	40211.5	20039.1	22231.3	25388.6	-	-	5283059	-	61263-32-9	-	-
9-oxoODE	FA	Oxidized lipids	293	294.219	[M-H]-	C18H30O3	6461.37	9383.65	10130.7	8515.6	10469	10194.4	6621.95	8725.45	7584.14	8137.14	9773.71	21157	5915.58	6820.07	6772.84	C14766	HMDB0004669	9839084	-	54232-59-6	72842	-
ADP-ribose	Nucleotide and Its metabolites	Nucleotide and Its metabolites	558.1	559.072	[M-H]-	C15H23N5O14P2	125468	57514.4	34401.2	33340	103681	113358	134533	106602	77860	138876	68873.6	39278.5	77919.1	84176.5	84326.9	C00301	HMDB0001178	6059	-	20762-30-5	16960	6059
Arg-Phe-Val-Asp	Amino acid and Its metabolites	Small Peptide	534.3	535.275	[M-H]-	C24H37N7O7	102237	107194	123291	125784	83774.5	146127	118397	91025.4	107940	117892	103590	148221	87545.2	95469.3	90294.1	-	-	18246058	-	-	-	-
BAY-41-8543	Benzene and substituted derivatives	Benzene and substituted derivatives	421.2	420.182	[M+H]+	C21H21FN8O	113275	107663	109533	125225	103265	138803	130255	137132	133958	119260	122550	148552	128705	126592	126738	-	-	9953906	-	256498-66-5	-	-
Ureidoisobutyric Acid	Organic acid and Its derivatives	Organic acid and Its derivatives	145.1	146.069	[M-H]-	C5H10N2O3	9194.92	6706.16	8674.34	6206.78	33260	83315.1	147783	120604	40585.1	8315.02	30671.9	5004.3	48998.2	43603.6	49458.8	C05100	HMDB0002031	160663	-	2905-86-4	1670	-
Chrysophanol	Benzene and substituted derivatives	Benzene and substituted derivatives	255.1	254.058	[M+H]+	C15H10O4	59777.4	48496.4	58653.6	43405.2	24848.2	10494.6	122937	9359.87	19293.1	24891.5	62750.1	196056	50063.4	63450.5	60204.9	C10315	HMDB0030670	10208	-	481-74-3	3687	-
D-Ribono-1,4-lactone	Carbohydrates and Its metabolites	Sugar acids	147	148.037	[M-H]-	C5H8O5	72506.3	124114	134194	77705.4	166057	172312	164342	179333	148123	112043	127707	111088	116758	119552	152151	C02674	HMDB0001900	111064	-	1255190	74168	6380
D-Malic acid	Organic acid and Its derivatives	Organic acid and Its derivatives	133	134.022	[M-H]-	C4H6O5	1.14802e+06	653750	2.83541e+06	2.6372e+06	3.46575e+06	2.52841e+06	1.18449e+06	5.78169e+06	652361	768578	911776	700657	1.7305e+06	1.93431e+06	1.70401e+06	C00497	HMDB0031518	92824	-	636-61-3	30796	-
Dl-2-Aminooctanoic Acid	Organic acid and Its derivatives	Organic acid and Its derivatives	160.1	159.126	[M+H]+	C8H17NO2	44332.4	46790.6	49094.6	45917.3	29337.1	22342	52045	40901.9	43726.4	34025.8	77531.7	53458.1	37377.7	29598.2	32464.1	-	HMDB0000991	69522	-	644-90-6	75145	5923
DL-3,4-Dihydroxyphenyl glycol	Benzene and substituted derivatives	Benzene and substituted derivatives	169.1	170.058	[M-H]-	C8H10O4	24266	16136.6	29816.6	35716	58313.2	111550	40291.3	38600.4	57777	40396.4	272821	21580.2	53963.6	48240.6	45282.7	C05576	HMDB0000318	5307	-	28822-73-3	1387	5307
2-Phenylglycine	Amino acid and Its metabolites	Amino acid derivatives	152.1	151.063	[M+H]+	C8H9NO2	35254.1	46573.6	41522.5	35093.3	67897.8	57004.4	63010	78467.5	127799	131009	143361	39823	87541.8	60589.2	47663.8	-	HMDB0002210	3866	-	341659	55484	6549
Pantothenol	CoEnzyme and vitamins	CoEnzyme and vitamins	206	205.131	[M+H]+	C9H19NO4	10355.5	10583.3	50298.8	13825.5	5262.36	12893.2	59397.1	13134.4	25096.7	42674.9	36815.8	47802.8	13739.5	10516.8	10864.5	C05944	HMDB0004231	4678	-	16485-10-2	895821	7032
DL-Leucine	Amino acid and Its metabolites	Amino acids	132.1	131.095	[M+H]+	C6H13NO2	6.51149e+07	7.62931e+07	9.14742e+07	8.76379e+07	1.07918e+08	9.49433e+07	1.43042e+08	1.08115e+08	7.13035e+07	7.05029e+07	1.09543e+08	9.23053e+07	1.41117e+08	9.73693e+07	8.24561e+07	C00123	HMDB0062203	857	-	328-39-2	-	-
DL-O-tyrosine	Amino acid and Its metabolites	Amino acid derivatives	180.1	181.074	[M-H]-	C9H11NO3	177135	217458	205192	235332	256287	9059.35	257836	325313	256599	285656	293558	381079	224749	255352	244802	-	HMDB0006050	91482	-	2370-61-8	91038	-
D-Arabinose	Carbohydrates and Its metabolites	Sugars	149	150.053	[M-H]-	C5H10O5	115869	102361	104988	99434.1	276414	207230	203269	242488	96705	157509	400173	110453	168018	150760	178666	-	HMDB0029942	66308	-	147-81-9	46983	-
D-Allose	Carbohydrates and Its metabolites	Sugars	179.1	180.16	[M-H]-	C6H12O6	295982	381370	361275	302626	361207	336117	299836	361780	428504	377742	360793	485732	363800	443347	397712	-	-	439507	-	2595-97-3	-	-
D-Mannose	Carbohydrates and Its metabolites	Sugars	179.1	180.063	[M-H]-	C6H12O6	295982	381370	361275	302626	361207	336117	299836	361780	428504	377742	360793	485732	363800	443347	397712	C00159	HMDB0000169	18950	-	3458-28-4	4208	-
D-Mannose 6-phosphate	Carbohydrates and Its metabolites	Phosphate sugars	259	260.03	[M-H]-	C6H13O9P	209370	132816	187859	253830	391684	269719	333705	533570	183859	338174	331574	150352	330935	285832	321047	C00275	-	65127	-	3672-15-9	-	-
D-Homocysteine	Amino acid and Its metabolites	Amino acids	136	135.035	[M+H]+	C4H9NO2S	83365	81919.6	81695	73355	120071	70020	96705	93878.3	70020	60020	73537.9	93370	81916.6	83365	60098	C00155	HMDB0000742	778	-	454-29-5	17588	3256
D-Fructose	Carbohydrates and Its metabolites	Sugars	181	180.063	[M+H]+	C6H12O6	5.72788e+07	5.48577e+07	5.33359e+07	5.62969e+07	4.54642e+07	4.75552e+07	4.09598e+07	6.02762e+07	5.61862e+07	6.20049e+07	4.83203e+07	6.45333e+07	3.94596e+07	3.33381e+07	3.30143e+07	C10906	HMDB0062538	5984	-	57-48-7	48095	-
D-ribonate lithium salt	Carbohydrates and Its metabolites	Sugars	165	166.13	[M-H]-	C5H10O6	106158	166395	147641	163503	232773	240060	184662	256639	175469	168282	282775	104493	180869	161189	175216	C01685	HMDB0000867	5460677	-	642-98-8	21077	3290
D-Sedoheptuiose 7-Phosphate	Carbohydrates and Its metabolites	Phosphate sugars	289	290.04	[M-H]-	C7H15O10P	105040	144268	114012	143840	113378	200145	82278.1	136706	121534	135132	121803	121655	121677	115683	112040	C05382	HMDB0001068	22833559	-	2646-35-7	15721	-
D-Xylose	Carbohydrates and Its metabolites	Sugars	149	150.053	[M-H]-	C5H10O5	115869	102361	104988	99434.1	276414	207230	203269	242488	96705	157509	400173	110453	168018	150760	178666	C00181	HMDB0000098	135191	-	58-86-6	53455	314
D-Ornithine	Amino acid and Its metabolites	Amino acids	133.1	132.09	[M+H]+	C5H12N2O2	776367	662147	693431	658432	806293	692012	524276	938218	382630	505042	293743	581199	909979	793941	822723	C00515	-	71082	-	348-66-3	-	-
Piperidine acid	Organic acid and Its derivatives	Organic acid and Its derivatives	130	129.079	[M+H]+	C6H11NO2	8.58979e+06	7.41193e+06	8.79321e+06	9.22591e+06	1.00758e+07	8.74073e+06	1.01707e+07	1.50537e+07	7.3682e+06	9.68309e+06	8.22325e+06	9.65285e+06	9.82377e+06	9.64998e+06	1.16055e+07	C00408	HMDB0005960	439227	-	3105-95-1	41582	-
D-Glucose	Carbohydrates and Its metabolites	Sugars	179.1	180.063	[M-H]-	C6H12O6	295982	381370	361275	302626	361207	336117	299836	361780	428504	377742	360793	485732	363800	443347	397712	C00031	HMDB0000122	5793	-	50-99-7	4167	133
D-Glucose 6-Phosphate	Carbohydrates and Its metabolites	Phosphate sugars	259	260.03	[M-H]-	C6H13O9P	209370	132816	187859	253830	391684	269719	333705	533570	183859	338174	331574	150352	330935	285832	321047	C00092	HMDB0001401	439958	-	56-73-5	4170	145
Biotin	CoEnzyme and vitamins	CoEnzyme and vitamins	245.1	244.088	[M+H]+	C10H16N2O3S	219122	261132	200379	253683	116321	232153	190210	125281	122430	157370	143065	113470	63314	69644.5	53279	C00120	HMDB0000030	171548	-	58-85-5	15956	243
D-Tagatose	Carbohydrates and Its metabolites	Sugars	179.1	180.063	[M-H]-	C6H12O6	98772.3	187182	128581	133594	128604	114020	99392.6	111231	60274.7	113478	128163	92228.9	114374	107495	106850	C00795	HMDB0003418	439312	-	87-81-0	49092	-
D-Talose	Carbohydrates and Its metabolites	Sugars	179.1	180.16	[M-H]-	C6H12O6	295982	381370	361275	302626	361207	336117	299836	361780	428504	377742	360793	485732	363800	443347	397712	-	-	99459	-	2595-98-4	-	-
D-Saccharic Acid 1,4-lactone (hydrate)	Carbohydrates and Its metabolites	Sugars	191	192.12	[M-H]-	C6H8O7	8.60049e+06	7.9969e+06	8.22483e+06	1.25078e+07	1.82775e+07	1.75243e+07	1.58811e+07	2.07796e+07	5.49389e+06	4.19912e+06	1.63731e+07	5.3614e+06	1.17694e+07	1.0427e+07	1.14189e+07	C21095	-	20055579	-	61278-30-6	-	-
FAHFA(8:0/10:0)	FA	FFA	313.2	314.246	[M-H]-	C18H34O4	22785.4	10262.8	18387.7	24613	8259.36	18116.8	15485	6601.59	2237.71	5469.77	13601.1	17203.9	14401.3	13349.8	13350.4	-	-	-	-	-	-	-
gamma-Glu-Phe	Amino acid and Its metabolites	polypeptide	295.1	294.122	[M+H]+	C14H18N2O5	3.12346e+06	3.2982e+06	2.91119e+06	3.56672e+06	3.47578e+06	5.09163e+06	3.29152e+06	5.14746e+06	8.08754e+06	8.33556e+06	6.01327e+06	6.12999e+06	5.5192e+06	5.08558e+06	5.76958e+06	-	HMDB0000594	111299	-	7432-24-8	89582	5573
L-2-amino-6-oximelic acid	Organic acid and Its derivatives	Organic acid and Its derivatives	188.1	189.064	[M-H]-	C7H11NO5	60725.2	156047	193711	77997.6	130981	542528	109938	249025	131204	236053	111672	69951.8	138300	134374	125055	C03871	-	194695	-	75650-93-0	-	-
L-2-Aminoadipate	Organic acid and Its derivatives	Organic acid and Its derivatives	162.1	161.069	[M+H]+	C6H11NO4	174385	157930	285290	261189	176224	276940	243138	166097	67163.1	133400	112090	114964	165244	144234	153738	C00956	HMDB0000510	92136	-	1118-90-7	37024	5496
(S)-Leucic acid	Organic acid and Its derivatives	Organic acid and Its derivatives	131	132.079	[M-H]-	C6H12O3	643633	956566	503050	495035	408558	440471	289339	327554	305014	533494	342383	935269	436354	371421	392846	-	HMDB0000746	83697	-	13748-90-8	44510	5714
LPA(0:0/16:0)	GP	LPA	409.2	410.243	[M-H]-	C19H39O7P	156286	257088	320072	271625	127402	250021	181277	124015	223635	194537	147223	218208	231048	258060	221691	C00416	HMDB0007849	53478599	-	-	-	-
LPA(0:0/18:0)	GP	LPA	437.3	438.275	[M-H]-	C21H43O7P	156460	208493	205002	181750	146659	199819	173954	121285	149342	210872	163825	142940	111157	138262	132322	-	-	-	-	-	-	-
LPA(18:0/0:0)	GP	LPA	437.3	438.275	[M-H]-	C21H43O7P	105362	196512	155476	129506	88996.3	135488	108308	82224.7	117726	89389.8	109148	116637	146162	114687	120804	-	-	-	-	-	-	-
LPA(20:0/0:0)	GP	LPA	508.3	466.306	[M+CH3CN+H]+	C23H47O7P	154884	84493.3	146507	258016	69632.2	111170	101287	275080	41122.5	41855.3	29113.9	37779.5	78385.9	106602	79549.9	-	-	52929752	-	-	-	-
LPC(0:0/12:0)	GP	LPC	440.3	439.27	[M+H]+	C20H42NO7P	14442.4	10924.7	22154.2	37722.7	43670.4	43453.5	51258.2	38037.1	14763.5	16669.4	17310.3	31208	24899.9	20134.2	25923.3	-	-	132282515	-	-	-	-
LPC(0:0/14:0)	GP	LPC	468.3	467.301	[M+H]+	C22H46NO7P	3.68087e+06	1.94022e+06	3.96064e+06	4.48644e+06	2.80261e+06	4.14536e+06	2.99343e+06	3.06072e+06	1.92438e+06	1.82953e+06	1.93549e+06	2.56419e+06	3.03122e+06	2.88606e+06	3.07582e+06	-	-	24779490	-	-	-	-
LPC(0:0/16:1)	GP	LPC	494.3	493.317	[M+H]+	C24H48NO7P	3.79848e+07	6.32285e+06	2.41364e+07	3.15525e+07	1.67999e+07	1.97672e+07	8.60611e+06	2.94132e+07	8.42441e+06	3.38237e+06	5.2217e+06	4.25833e+06	1.57219e+07	1.49509e+07	1.5799e+07	-	-	-	-	-	-	-
LPC(0:0/16:2)	GP	LPC	492	491.301	[M+H]+	C24H46NO7P	133834	68180.1	129518	163605	54738	150850	60419.6	83170.4	26272.7	45767.7	39025.8	86874.2	62944.3	130928	124861	-	-	-	-	-	-	-
LPC(0:0/18:3)	GP	LPC	518.3	517.317	[M+H]+	C26H48NO7P	2.66173e+07	1.31491e+07	2.05403e+07	3.40986e+07	2.78112e+07	2.33135e+07	1.99751e+07	2.09043e+07	7.43035e+06	8.1465e+06	1.14829e+07	8.50781e+06	1.92047e+07	1.75701e+07	2.04334e+07	-	-	-	-	-	-	-
LPC(0:0/20:3)	GP	LPC	546.3	545.348	[M+H]+	C28H52NO7P	7.08625e+07	1.26083e+07	5.87065e+07	7.83547e+07	3.63475e+07	4.36078e+07	2.10578e+07	5.24021e+07	7668549	7375389	8.63336e+06	7.4929e+06	3.55752e+07	3.49595e+07	3.56424e+07	-	-	-	-	-	-	-
LPC(0:0/20:4)	GP	LPC	544.3	543.332	[M+H]+	C28H50NO7P	2.8687e+07	1.4003e+07	2.8661e+07	3.76404e+07	3.05504e+07	3.0901e+07	2.12632e+07	3.32744e+07	7.65179e+06	8.30983e+06	1.02221e+07	9.2454e+06	2.33825e+07	2.11857e+07	2.25122e+07	-	-	-	-	-	-	-
LPC(0:0/20:5)	GP	LPC	542.3	541.317	[M+H]+	C28H48NO7P	2.54374e+07	5.29125e+06	1.53409e+07	2.64393e+07	1.67337e+07	1.24219e+07	8.24874e+06	1.12291e+07	3.5029e+06	3.91707e+06	5.03988e+06	4.78669e+06	1.11779e+07	1.03978e+07	1.1515e+07	-	-	-	-	-	-	-
LPC(0:0/22:2)	GP	LPC	576.4	575.395	[M+H]+	C30H58NO7P	237275	224731	64257.5	307247	225830	191810	213238	199878	83691.9	180823	131053	141298	241001	201672	216316	-	-	-	-	-	-	-
LPC(12:0/0:0)	GP	LPC	440.3	439.27	[M+H]+	C20H42NO7P	31503.9	25417.6	42540.3	51090.1	74801.5	85325.6	87435.7	56576.1	31058.3	35934.1	59446.9	51948.6	50382.9	54074.6	54740.7	-	-	460605	-	20559-18-6	-	-
LPC(16:2/0:0)	GP	LPC	492.3	491.301	[M+H]+	C24H46NO7P	713858	389735	591045	864859	622718	665202	691913	516802	367872	536546	536452	716832	619587	517316	618667	-	-	-	-	-	-	-
LPC(16:3/0:0)	GP	LPC	490.3	489.286	[M+H]+	C24H44NO7P	89527	50937.8	72529.5	91071.1	86567.1	100903	70060.6	106293	44529.4	42925.9	44304	60676.3	70958.2	78202.1	81595.8	-	-	138215578	-	-	-	-
LPC(17:2/0:0)	GP	LPC	506.3	505.317	[M+H]+	C25H48NO7P	325821	97266.1	203200	427627	265657	228361	128692	282487	74902.5	75765.4	105741	92392.4	168292	194666	211368	-	-	52924043	-	-	-	-
LPC(19:2)	GP	LPC	534.4	533.348	[M+H]+	C27H52NO7P	250877	69801	198708	336714	162657	168821	119504	184238	29463.6	35114.2	47136.3	42380.8	148591	121207	141806	-	-	138152902	-	-	-	-
LPC(22:3)	GP	LPC	574.4	573.379	[M+H]+	C30H56NO7P	93954.4	32970.6	84385.7	163071	85812.7	108130	62669	92182.2	22182.5	16255.3	15729.6	29160.6	61412.7	66589.4	77217	-	-	138218926	-	-	-	-
LPC(24:6/0:0)	GP	LPC	596.4	595.364	[M+H]+	C32H54NO7P	1.12013e+06	277160	752484	1.03371e+06	641922	1.56205e+06	393809	847018	151816	499002	276541	229130	530163	605522	488693	-	-	-	-	-	-	-
LPC(24:6e)	GP	LPC	596.4	595.364	[M+H]+	C32H54NO7P	1.09048e+06	304166	718005	1.19933e+06	672821	1.48703e+06	645843	896087	314613	640484	395015	266478	591385	569627	562858	-	-	138256760	-	-	-	-
LPC(O-18:3)	GP	LPC-O	504.3	503.338	[M+H]+	C26H50NO6P	1.95529e+06	3.05557e+06	2.16811e+06	2.72499e+06	1.43143e+06	1.26557e+06	1.63738e+06	1.40322e+06	1.38886e+06	1.44717e+06	1.38295e+06	1.98328e+06	1.85101e+06	1.77816e+06	1.58714e+06	-	-	164331423	-	-	-	-
LPE(0:0/14:0)	GP	LPE	424.2	425.254	[M-H]-	C19H40NO7P	10627.5	4828.26	7581.11	13785.4	6980.61	8861.97	5738.06	8193.64	6904.8	7287.22	6587.69	6638.86	6887.54	8859.55	7490.99	C04438	HMDB0011470	53480919	-	-	-	-
LPE(0:0/15:0)	GP	LPE	440.3	439.27	[M+H]+	C20H42NO7P	51592.9	54588.4	49768.2	83352.7	36098.1	48686	55436.1	28410	42799.7	52417.9	48099.6	90745.6	55477.6	54198.7	54659.1	-	-	53480921	-	-	-	-
LPE(0:0/16:1)	GP	LPE	450.3	451.27	[M-H]-	C21H42NO7P	840724	280233	750621	744921	402151	831824	303879	537192	427429	271375	272823	305507	479165	537462	541805	-	-	-	-	-	-	-
LPE(0:0/18:3)	GP	LPE	474.3	475.27	[M-H]-	C23H42NO7P	241621	159945	272731	448659	208304	155419	205997	191467	94053.8	120004	156022	82630.7	176961	157579	158273	-	-	53480928	-	-	-	-
LPE(0:0/20:5)	GP	LPE	498.3	499.27	[M-H]-	C25H42NO7P	391171	193770	349777	439115	379436	223487	224822	292039	130315	162437	240241	154867	268994	224737	265749	-	-	-	-	-	-	-
LPE(0:0/22:4)	GP	LPE	528.3	529.317	[M-H]-	C27H48NO7P	146988	93026.5	133871	175788	208887	205937	186789	344400	78545.2	109549	102465	74235.2	131814	115800	118162	-	-	-	-	-	-	-
LPE(0:0/22:6)	GP	LPE	524.3	525.286	[M-H]-	C27H44NO7P	5.76326e+06	4.05386e+06	5.16892e+06	9.07691e+06	1.13252e+07	8.78585e+06	2.2396e+07	1.44714e+07	4.01844e+06	5.69323e+06	6.0891e+06	4.76743e+06	5.76857e+06	6.75944e+06	6.60168e+06	-	-	-	-	-	-	-
LPE(14:0/0:0)	GP	LPE	424.2	425.254	[M-H]-	C19H40NO7P	41338.6	30283.3	41114.7	51307.5	20533.6	44406	33595.6	27385.5	33904.5	47105.4	31189.4	44395.3	36571.3	40496.4	40299.7	-	HMDB0011500	9547070	-	-	84299	-
LPE(22:2/0:0)	GP	LPE	532.3	533.348	[M-H]-	C27H52NO7P	2956.53	1429.06	2012.52	9022.72	5319.64	13088.4	6971.05	13801	1206.61	1323.6	1425.62	941.354	5311.54	5436.11	2807.54	-	HMDB0011492	53480941	-	-	-	-
LPE(O-17:1)	GP	LPE	452.3	451.306	[M+H]+	C22H46NO6P	33439.2	35228.3	15804.2	28199.2	20377.4	27346.4	16727.2	22013.4	22114	15813.8	29631.7	37842.1	20755.4	16017.6	23331.8	-	-	164487190	-	-	-	-
LPE(O-18:1/0:0)	GP	LPE	464.3	465.322	[M-H]-	C23H48NO6P	208917	273895	158528	211508	274483	251082	232232	254098	235583	250692	266931	349623	224381	238350	224594	-	-	42607468	-	-	-	-
LPE(O-18:2)	GP	LPE	462.3	463.306	[M-H]-	C23H46NO6P	120017	95947.1	82806.9	119949	144361	178054	134429	120435	109572	120782	98175	124773	108701	122392	121549	-	-	164230329	-	-	-	-
LPI(14:0)	GP	LPI	543.3	544.265	[M-H]-	C23H45O12P	32775.5	25834.1	50777.2	36114.1	101133	101116	33983.4	24946.3	39106.2	35151.7	21087.8	40375.4	32857.1	31808.4	30257.2	-	-	-	-	-	-	-
Lythramine	Alcohol and amines	Polyamines	478.3	479.267	[M-H]-	C29H37NO5	2.27838e+06	734162	1.44144e+06	1.87576e+06	532461	1.71344e+06	682614	1.12352e+06	745528	668047	641920	787516	985408	1.10155e+06	1.25634e+06	C10604	-	442864	-	32420-56-7	-	-
L-Cysteine	Amino acid and Its metabolites	Amino acids	120	121.02	[M-H]-	C3H7NO2S	181150	202120	168647	235064	1.29313e+06	1.62476e+06	2.08711e+06	1.14618e+06	2.02444e+06	1.98347e+06	1.60193e+06	1.98679e+06	793868	594559	554910	C00097	HMDB0000574	5862	-	52-90-4	17561	5556
Cys-Pro	Amino acid and Its metabolites	Small Peptide	217.1	218.073	[M-H]-	C8H14N2O3S	6.08308e+06	6.22148e+06	7.88266e+06	6.27521e+06	5.77741e+06	3.35698e+06	6.22724e+06	6.71298e+06	6.52605e+06	7.50021e+06	6.05861e+06	7.18078e+06	5.41995e+06	5.51169e+06	5.28019e+06	-	-	3037777	-	-	-	-
L-Phenylalanine	Amino acid and Its metabolites	Amino acids	166.1	165.079	[M+H]+	C9H11NO2	9.89128e+06	1.11168e+07	1.38052e+07	1.21721e+07	1.75453e+07	1.48561e+07	1.50539e+07	1.66599e+07	1.70591e+07	1.45973e+07	1.561e+07	1.63668e+07	1.50232e+07	1.26674e+07	1.37042e+07	C00079	HMDB0000159	6140	-	63-91-2	17295	28
Phe-Pro	Amino acid and Its metabolites	Amino acid derivatives	263.1	262.132	[M+H]+	C14H18N2O3	79264.1	71872.9	66919	139998	167393	165381	129852	228189	334738	410719	339180	423715	180360	164286	146802	-	HMDB0011177	7020642	-	7669-65-0	74750	-
Phe-Hyp	Amino acid and Its metabolites	Amino acid derivatives	279.1	278.127	[M+H]+	C14H18N2O4	234915	130684	231237	231104	734084	3.05279e+06	1.2658e+06	1.25783e+06	2.93838e+06	2.17177e+06	863440	2.48545e+06	1.30852e+06	912228	1.20157e+06	-	HMDB0011176	53480675	-	90965-82-5	-	-
Phe-Met	Amino acid and Its metabolites	Small Peptide	297	296.119	[M+H]+	C14H20N2O3S	31439.4	18091.9	26547	23763.8	34472.6	47403.7	31549	45628.2	77574.7	88168.7	53283.8	62056.4	47058.9	48560.7	51744.2	-	-	7010506	-	15080-84-9	-	-
L-Allothreonine	Amino acid and Its metabolites	Amino acid derivatives	120.1	119.058	[M+H]+	C4H9NO3	111358	303660	176780	195392	166770	225537	201018	198048	275270	181950	244794	232765	141495	150636	122414	C05519	HMDB0004041	99289	-	28954-12-3	28718	7007
L-Alanine	Amino acid and Its metabolites	Amino acids	90	89.048	[M+H]+	C3H7NO2	569463	751656	374905	432791	293415	300675	441928	156325	273665	288468	313356	203833	484331	539608	421205	C00041	HMDB0000161	5950	-	56-41-7	16977	-
Ala-Val	Amino acid and Its metabolites	Small Peptide	189.1	188.116	[M+H]+	C8H16N2O3	165100	70020	49282.4	56584.7	98370	73014.9	56623.3	130065	41680	45631.3	56685	52911.5	70272.5	110045	95035	-	-	96799	-	3303-45-5	-	-
Ala-Phe	Amino acid and Its metabolites	Small Peptide	237.1	236.116	[M+H]+	C12H16N2O3	23043.5	26553.6	17819.6	16992.7	25987.2	26169.7	27397	26344.8	62102.4	26183.8	88289.6	128051	35408.8	37401.7	41362	-	HMDB0028694	96814	-	3061-90-3	73807	-
Ala-Ala	Amino acid and Its metabolites	Small Peptide	159.1	160.085	[M-H]-	C6H12N2O3	5976.32	16675	20005	7774.45	18340	10005	9565.66	11670	1851.7	8340	5005	4315.08	10005	5443.56	13340	C00993	HMDB0003459	5484352	-	1948-31-8	16576	6937
L-Erythrulose	Carbohydrates and Its metabolites	Sugars	119	120.042	[M-H]-	C4H8O4	41256.5	41232.4	90035	59826.9	183455	235200	236870	107294	143857	129335	181670	122634	93493.1	73580.4	103170	C02045	HMDB0006293	5460032	-	533-50-6	27913	-
L-Methionine	Amino acid and Its metabolites	Amino acids	150	149.051	[M+H]+	C5H11NO2S	1.92293e+06	2.92583e+06	4.68082e+06	4.76966e+06	2.38492e+06	1.58571e+06	1.45169e+06	2.57722e+06	3906195	2.34292e+06	1.79638e+06	2.42177e+06	2.68687e+06	2.73432e+06	2.30855e+06	C00073	HMDB0000696	6137	-	63-68-3	16643	5664
Met-Glu	Amino acid and Its metabolites	Small Peptide	279	278.094	[M+H]+	C10H18N2O5S	180406	220748	225814	327437	52803.7	170528	84336.7	199943	220490	264050	114781	279684	297673	209476	291526	-	-	7015689	-	14517-44-3	-	-
Met-Asp	Amino acid and Its metabolites	Small Peptide	263.1	264.078	[M-H]-	C9H16N2O5S	62397.2	89414.1	109197	80608	27581.9	48345	39654.9	66297.5	96195.2	100740	38232.4	103350	48921.1	48751.5	39657.5	-	-	7009610	-	14595-65-4	-	-
Asp-Phe	Amino acid and Its metabolites	Small Peptide	281.3	280.106	[M+H]+	C13H16N2O5	22800.5	17271	13215.3	14040.4	37342.8	29633	31579	45836.8	37352.3	32425.1	73392.2	22212.9	27740.7	28334.9	27458.3	-	HMDB0000706	93078	-	13433-09-5	73830	5674
L-Dopa	Amino acid and Its metabolites	Amino acid derivatives	198.1	197.069	[M+H]+	C9H11NO4	38938.7	22113.9	64247.9	112187	33168.5	48297.8	47415.8	29078.2	30209.1	23551.2	26633.2	16756.1	44218.5	39916.3	46146.5	C00355	HMDB0000181	6047	-	59-92-7	15765	42
Gly-Gln	Amino acid and Its metabolites	Small Peptide	204.1	203.091	[M+H]+	C7H13N3O4	339193	390322	322403	394453	629448	639051	636207	773693	648048	635042	626561	579075	703687	767096	656161	-	-	123913	-	13115-71-4	-	-
L-Homocitrulline	Amino acid and Its metabolites	Amino acids	188.1	189.111	[M-H]-	C7H15N3O3	17276.8	29679.4	51680	25290.4	48623.9	77672.9	43486.8	88844	51875.9	77802.5	59899.1	58988.7	52633.6	51875.9	42645.6	C02427	HMDB0000679	65072	-	1190-49-4	17443	46
L-Gulose	Carbohydrates and Its metabolites	Carbohydrates and Its metabolites	179.1	180.16	[M-H]-	C6H12O6	295982	381370	361275	302626	361207	336117	299836	361780	428504	377742	360793	485732	363800	443347	397712	C15923	-	80127	-	6027-89-0	-	-
L-Glutamic Acid	Amino acid and Its metabolites	Amino acids	146	147.053	[M-H]-	C5H9NO4	282906	353824	242823	278900	481941	324826	312017	622051	294053	322278	226383	187621	326322	300362	326938	C00025	HMDB0000148	33032	-	56-86-0	16015	5174
Glu-Phe	Amino acid and Its metabolites	Small Peptide	295.1	294.121	[M+H]+	C14H18N2O5	6045.31	14388.6	12582.4	11922.8	47059.8	69894.3	73125.2	101732	104865	112421	73769.5	71047.5	52247.8	49809.3	57557.6	-	HMDB0029156	18653118	-	20556-22-3	-	-
Glu-Met	Amino acid and Its metabolites	Small Peptide	279	278.094	[M+H]+	C10H18N2O5S	119886	514826	512902	789854	252988	409506	199168	461631	597433	213063	273491	734714	686131	627933	688798	-	HMDB0028825	6426949	-	4423-22-7	73507	-
Glu-Gln	Amino acid and Its metabolites	Small Peptide	274.1	275.112	[M-H]-	C10H17N3O6	167478	193072	115448	163609	150037	255091	119546	210329	267719	275059	183300	220287	203233	207417	243333	-	-	10171586	-	-	-	-
L-Glutamine	Amino acid and Its metabolites	Amino acids	147.1	146.069	[M+H]+	C5H10N2O3	8014465	6163960	5863315	7776805	4940945	7385075	3108570	9254780	2.56502e+06	3844550	2112220	4746150	5863315	6446055	3321635	C00064	HMDB0000641	5961	-	56-85-9	18050	5614
Gln-Gly	Amino acid and Its metabolites	Small Peptide	204.1	203.09	[M+H]+	C7H13N3O4	339193	390322	322403	394453	629448	639051	636207	773693	648048	635042	626561	579075	703687	767096	656161	-	HMDB0028797	6992691	-	2650-65-9	73848	-
L-Citrulline	Amino acid and Its metabolites	Amino acids	174.1	175.096	[M-H]-	C6H13N3O3	586086	442161	693898	648044	1.13924e+06	1.53538e+06	966001	1.21789e+06	631203	715600	1.05794e+06	630449	803647	764500	762265	C00327	HMDB0000904	9750	-	372-75-8	16349	16
L-Cystine	Amino acid and Its metabolites	Amino acids	241	240.024	[M+H]+	C6H12N2O4S2	35416.2	31675	71338.2	72328.3	94763.3	31394.6	8854.29	44016	41680	26811.2	43345	25684.5	86620	63733.3	71490.7	C00491	HMDB0000192	67678	-	56-89-3	16283	5207
L-Arginine	Amino acid and Its metabolites	Amino acids	175	174.112	[M+H]+	C6H14N4O2	1865475	2.30471e+06	850298	1955000	2239140	1841840	1509630	2176510	1.29692e+06	1.23084e+06	1.30464e+06	1.49097e+06	2.25495e+06	2.13664e+06	2.19628e+06	C00062	HMDB0000517	6322	-	74-79-3	16467	5502
Arg-Pro	Amino acid and Its metabolites	Small Peptide	270.2	271.164	[M-H]-	C11H21N5O3	44236.9	24519.8	31080.1	50835	47846.8	38874.7	60391.4	32894.5	24729.1	25709.1	35329.3	36488.7	32367.1	33563.2	29279.4	-	HMDB0028717	151003	-	2418-69-1	141419	-
L-Ascorbyl 6-palmitate	Aldehyde,Ketones,Esters	Esters	413.3	414.262	[M-H]-	C22H38O7	20267.3	23714.7	30774.2	29864.9	20596.5	32214	27873.7	21645.8	20752.1	21351.1	18373	16525.1	14046.8	17679.9	20708.4	D02412	HMDB0039883	54680660	-	137-66-6	-	-
L-lyxose	Carbohydrates and Its metabolites	Carbohydrates and Its metabolites	149	150.13	[M-H]-	C5H10O5	115869	102361	104988	99434.1	276414	207230	203269	242488	96705	157509	400173	110453	168018	150760	178666	-	-	644176	-	1949-78-6	-	-
L-Lysine	Amino acid and Its metabolites	Amino acids	147	146.106	[M+H]+	C6H14N2O2	5.80174e+06	1.09946e+07	1.2177e+07	9.85443e+06	1.4341e+07	1.29547e+07	1.04581e+07	1.27669e+07	1.03141e+07	1.15651e+07	1.29915e+07	1.27133e+07	15809870	1.55071e+07	1.64589e+07	C00047	HMDB0000182	5962	-	56-87-1	18019	5200
Lys-Phe	Amino acid and Its metabolites	Small Peptide	292.2	293.174	[M-H]-	C15H23N3O3	2.27309e+06	331184	1.58595e+06	2.81155e+06	443020	2.77166e+06	3.73007e+06	788908	1.69869e+06	2.23943e+06	2.53108e+06	2.33505e+06	2.40187e+06	1.85782e+06	2.29924e+06	-	HMDB0015371	151410	-	6235-35-4	5296	-
Lys-Gly	Amino acid and Its metabolites	Small Peptide	202.1	203.128	[M-H]-	C8H17N3O3	410651	551383	473185	565936	648076	1.26618e+06	627059	687294	672254	646178	769998	631760	703491	671706	736277	-	HMDB0028951	7022320	-	2068431	-	-
Lys-Thr	Amino acid and Its metabolites	Small Peptide	246.2	247.154	[M-H]-	C10H21N3O4	15141	10556.3	8836.22	15025.1	15942.6	8122.68	14411.4	13134.1	7418.9	11392.4	16971.7	13248	16170.2	15343	15136.3	-	HMDB0028961	7010718	-	97791-84-9	-	-
Lys-Asp	Amino acid and Its metabolites	Small Peptide	262.1	261.132	[M+H]+	C10H19N3O5	15845.5	29786.3	17083.8	30734.1	33340	109976	37838.5	31874.3	31680.6	48327.8	44306.4	38011.9	50998.8	46337.4	40276.8	-	HMDB0028947	6426943	-	20556-18-7	-	-
L-Tyrosine	Amino acid and Its metabolites	Amino acids	182.1	181.074	[M+H]+	C9H11NO3	9.43259e+06	1.35549e+07	1.50761e+07	2.00927e+07	1.94642e+07	1.6958e+07	1.04285e+07	1.97853e+07	1.55835e+07	1.73994e+07	1.5563e+07	1.68917e+07	1.35488e+07	1.5105e+07	1.58783e+07	C00082	HMDB0000158	6057	-	60-18-4	17895	34
Tyr-Pro	Amino acid and Its metabolites	Small Peptide	279.1	278.127	[M+H]+	C14H18N2O4	9929.29	16020.2	17673.5	21322.5	28758.9	38292	17945.5	30067.8	50621.7	70676.9	56664.2	63295.4	41647.8	26829	31335.4	-	-	9795637	-	51871-47-7	-	-
L-Ornithine	Amino acid and Its metabolites	Amino acids	133	168.067	[M-Cl]+	C5H13ClN2O2	102912	94696	110221	171664	98829.4	117623	120055	131414	119145	62852.4	130890	158425	296447	247308	173229	C00077	HMDB0000214	6262	-	3184-13-2	15729	27
L-Proline	Amino acid and Its metabolites	Amino acids	116.1	115.063	[M+H]+	C5H9NO2	7.1779e+06	7.38735e+06	1.22236e+07	1.28326e+07	8.23187e+06	8.30072e+06	4156470	9.72353e+06	10067275	8.07125e+06	8473270	9.50324e+06	8.7836e+06	8.3077e+06	15410270	C00148	HMDB0000162	145742	-	147-85-3	17203	29
Pro-Gly	Amino acid and Its metabolites	Small Peptide	171.1	172.085	[M-H]-	C7H12N2O3	71084.3	91981.2	66461.4	74568.5	60248.8	89102.8	81992.7	73929.4	68589.7	87582.8	81381.4	95986.2	58976.5	37276.2	61486.7	-	HMDB0011178	6426709	-	2578-57-6	61695	-
Pro-Asn	Amino acid and Its metabolites	Small Peptide	230.1	229.106	[M+H]+	C9H15N3O4	73735	50015	91853.3	42939.3	153758	73898.6	115050	101710	176846	122939	246972	60020	164435	134343	139496	-	-	7408193	-	107856-82-6	-	-
Hyp-Thr	Amino acid and Its metabolites	Small Peptide	231.1	232.106	[M-H]-	C9H16N2O5	163011	465475	358508	206258	312546	101950	250151	281278	254671	321709	378752	267700	153190	324514	196791	-	-	-	-	-	-	-
L-Dihydroorotic Acid	Organic acid and Its derivatives	Organic acid and Its derivatives	159	158.033	[M+H]+	C5H6N2O4	5.30249e+07	5.23136e+07	5.42148e+07	4.79531e+07	3.72381e+07	4.90491e+07	4.88861e+07	4.59929e+07	4.49364e+07	5.60791e+07	4.38472e+07	5.68125e+07	34428502	2.9985e+07	3.81182e+07	C00337	HMDB0003349	439216	-	5988-19-2	17025	6899
L-Lactic Acid	Organic acid and Its derivatives	Organic acid and Its derivatives	89	90.0317	[M-H]-	C3H6O3	285877	394399	578361	313205	475875	1.22086e+06	215276	673428	234567	354330	188643	289404	337865	337138	307787	C00186	HMDB0000190	107689	-	79-33-4	422	5205
L-Tryptophan	Amino acid and Its metabolites	Amino acids	205.1	204.09	[M+H]+	C11H12N2O2	1.82874e+07	21575856	2.00324e+07	2.94265e+07	1.91666e+07	2.39329e+07	2.02715e+07	2.08346e+07	1.87048e+07	1.7497e+07	1.42349e+07	3.00625e+07	2.30069e+07	2.30387e+07	2.30251e+07	C00078	HMDB0000929	6305	-	73-22-3	16828	5879
Trp-Trp	Amino acid and Its metabolites	Small Peptide	391.2	390.169	[M+H]+	C22H22N4O3	9219.85	3380.85	9580.31	2589.21	8930.07	13204.2	10136.2	10390.9	12964.7	8256.93	15931.9	16923.6	8295.54	5840.08	5524.67	-	-	88656	-	20696-60-0	-	-
L-Tryptophanamide	Amino acid and Its metabolites	Amino acid derivatives	204.3	203.106	[M+H]+	C11H13N3O	16484.9	14820.1	18110.3	11021.8	13717.6	13882.1	15051.3	15271.3	13071.2	16331.9	11904.1	21681.3	14376.8	10619.9	13083.5	C00977	HMDB0013318	439356	-	20696-57-5	791437	-
L-Rhamnose	Carbohydrates and Its metabolites	Sugars	163.1	164.069	[M-H]-	C6H12O5	28419.8	16932.7	25621.3	17126.5	14637.3	7845.34	17162	15757.3	18017.6	12983.5	14499.5	16364.3	25836.5	21806.5	23974.8	C00507	HMDB0000849	25310	-	3615-41-6	62346	5812
L-Rhamnonic acid	Carbohydrates and Its metabolites	Sugar acids	179.1	180.063	[M-H]-	C6H12O6	62075.7	73982.5	81184.2	70836.4	123103	206407	140151	165261	298366	261087	563885	145415	183028	178005	163389	C01934	-	6602429	-	6422-34-0	-	-
L-Serine	Amino acid and Its metabolites	Amino acids	106	105.043	[M+H]+	C3H7NO3	95833.3	167836	216066	190851	128991	162400	87324.3	231002	102346	111854	51364.7	148839	161521	205155	118654	C00065	HMDB0000187	5951	-	56-45-1	17115	5203
Ser-Pro	Amino acid and Its metabolites	Small Peptide	203.1	202.095	[M+H]+	C8H14N2O4	176780	301522	246568	530995	504230	541030	403152	281222	229850	315122	370485	339770	569475	260311	375500	-	-	4369021	-	23827-93-2	-	-
L-threo-3-Methylaspartate	Amino acid and Its metabolites	Amino acid derivatives	146	147.053	[M-H]-	C5H9NO4	282906	353824	242823	278900	481941	324826	312017	622051	294053	322278	226383	187621	326322	300362	326938	C03618	-	440064	-	6061-13-8	-	-
L-Aspartic Acid	Amino acid and Its metabolites	Amino acids	132	133.038	[M-H]-	C4H7NO4	454121	363312	268264	415946	438498	283064	536742	475455	275031	434140	339002	388081	378465	384583	417767	C00049	HMDB0000191	5960	-	56-84-8	17053	5206
Asp-Lys	Amino acid and Its metabolites	Small Peptide	262.1	261.132	[M+H]+	C10H19N3O5	15845.5	29786.3	17083.8	30734.1	33340	109976	37838.5	31874.3	31680.6	48327.8	44306.4	38011.9	50998.8	46337.4	40276.8	-	HMDB0004987	6427003	-	5891-51-0	73829	-
L-Asparagine Anhydrous	Amino acid and Its metabolites	Amino acids	133.1	132.054	[M+H]+	C4H8N2O3	89454.3	59473.5	100643	110718	152485	58554.4	78747.6	100641	33537.4	65880.7	53919.9	79591.7	101557	106374	72677.6	C00152	HMDB0000168	6267	-	70-47-3	17196	14
Asn-Cys	Amino acid and Its metabolites	Small Peptide	234.1	235.063	[M-H]-	C7H13N3O4S	150965	149610	165072	141556	147680	148289	161032	146926	117259	176280	147746	167976	177256	183834	146961	-	-	18218178	-	-	-	-
Asn-Pro	Amino acid and Its metabolites	Small Peptide	228.1	229.106	[M-H]-	C9H15N3O4	90433.2	41046.1	79773.3	56571.1	68921.3	54569.8	62851.1	71269.2	28327.4	78851.1	36336.1	69312.1	66879.2	91538.7	94154.6	-	-	-	-	-	-	-
Dehydroascorbic acid	Organic acid and Its derivatives	Organic acid and Its derivatives	175	174.016	[M+H]+	C6H6O6	66934.2	54367.9	44911.2	30086.1	57605.6	60676.4	49908.9	48257.7	41076.1	36249.9	47193.1	55140.8	72395.7	72383	60013.8	C05422	HMDB0001264	440667	-	490-83-5	17242	342
Val-Ala	Amino acid and Its metabolites	Small Peptide	187.1	188.116	[M-H]-	C8H16N2O3	1.84375e+06	1.62203e+06	2.42325e+06	2.38316e+06	5.51353e+06	1.11171e+07	2.53052e+06	2.86014e+06	3.66511e+06	2.73626e+06	1.16013e+07	1.78193e+06	3.37948e+06	3.47149e+06	3.30473e+06	-	-	6992638	-	27493-61-4	-	-
L-Isoleucine	Amino acid and Its metabolites	Amino acids	132.1	131.095	[M+H]+	C6H13NO2	645060	502555	410595	928395	0	0	0	0	492129	878618	636425	962882	1.166e+06	1047175	534340	C00407	HMDB0000172	6306	-	73-32-5	17191	5193
L-Isserine	Amino acid and Its metabolites	Amino acid derivatives	106	105.043	[M+H]+	C3H7NO3	95833.3	167836	216066	190851	128991	162400	87324.3	231002	102346	111854	51364.7	148839	161521	205155	118654	-	-	6999797	-	632-13-3	-	-
L-Norleucine	Amino acid and Its metabolites	Amino acids	132.1	131.095	[M+H]+	C6H13NO2	6.51149e+07	7.62931e+07	9.14742e+07	8.76379e+07	1.07918e+08	9.49433e+07	1.43042e+08	1.08115e+08	7.13035e+07	7.05029e+07	1.09543e+08	9.23053e+07	1.41117e+08	9.73693e+07	8.24561e+07	C01933	HMDB0001645	6334	-	327-57-1	18347	6334
L-Histidine	Amino acid and Its metabolites	Amino acids	156.1	155.07	[M+H]+	C6H9N3O2	4.52697e+06	1.9856e+06	2.09746e+06	4.84537e+06	6.6128e+06	6.53434e+06	5.56277e+06	6.40822e+06	5.67688e+06	4.99379e+06	5.78197e+06	6.10572e+06	5.31137e+06	4.66994e+06	5.86653e+06	C00135	HMDB0000177	6274	-	71-00-1	15971	21
MG(0:0/20:4/0:0)	GL	MG	379.3	378.276	[M+H]+	C23H38O4	33738.4	150093	71704.7	61969.8	171867	58928.6	41416.6	269236	10872.1	21262.7	29971.6	16561	62297.9	54803.2	62356.9	-	-	-	-	-	-	-
MG(0:0/22:6/0:0)	GL	MG	403.3	402.276	[M+H]+	C25H38O4	48695.4	117623	47059	49081.6	729458	135796	146152	998691	29754.3	73733.1	59250.7	59073.2	131649	122603	127387	-	-	-	-	-	-	-
MG(18:1/0:0/0:0)	GL	MG	357.3	356.293	[M+H]+	C21H40O4	44314.9	20503.6	47292.6	29960.4	71061.6	15248.4	10237.8	147611	6325.62	7308.53	7202.73	5515.07	15898.7	22441.1	24779.1	-	-	5283468	-	111-03-5	-	-
MG(18:2/0:0/0:0)	GL	MG	355	354.277	[M+H]+	C21H38O4	69119.5	120086	18607.5	43806.6	199762	52651.9	31727.9	237925	7460.43	14265.2	19100.7	14699.6	51615.1	42120.7	40224.5	-	-	5365676	-	3443-82-1	-	-
MG(20:4/0:0/0:0)	GL	MG	379.3	378.276	[M+H]+	C23H38O4	59874.8	171995	55430.8	53922.9	203794	66937.6	45888.1	294883	10895.2	22545.3	45252.2	23137.3	107034	77565.7	62612	-	-	-	-	-	-	-
MG(22:6/0:0/0:0)	GL	MG	403.3	402.276	[M+H]+	C25H38O4	48695.4	117623	47059	49081.6	729458	135796	146152	998691	29754.3	73733.1	59250.7	59073.2	131649	122603	127387	-	-	-	-	-	-	-
N-(3-Hydroxypropyl)phthalimide	Benzene and substituted derivatives	Benzene and substituted derivatives	206.1	205.074	[M+H]+	C11H11NO3	3.44199e+06	2.73585e+06	3.034e+06	4.53921e+06	4.21734e+06	4.85177e+06	5.05082e+06	5.03389e+06	4.16116e+06	4.9804e+06	4.80047e+06	5.16017e+06	4.84441e+06	4.01094e+06	3430776	-	-	70160	-	883-44-3	-	-
N-(3-Indolylacetyl)-L-alanine	Amino acid and Its metabolites	Amino acid derivatives	247.1	246.1	[M+H]+	C13H14N2O3	60815	53692.5	72015.7	96745.2	105613	93025.6	99720.1	157586	46861.9	62231.2	73133.9	154659	76806.8	74324	73262.9	-	-	644225	-	57105-39-2	-	-
N,N′-dicyclohexylcarbodiimide	Alcohol and amines	Polyamines	205.2	206.178	[M-H]-	C13H22N2	6.00816e+06	9.26934e+06	1.13317e+07	7.34497e+06	7.04163e+06	1.22288e+07	7.36776e+06	6.98806e+06	7.49514e+06	8.37488e+06	8.13463e+06	8.72246e+06	3.59157e+06	4.00122e+06	3.57051e+06	-	-	10868	-	538-75-0	-	-
N,N-Dimethylformamide	Alcohol and amines	Amines	74.1	73.053	[M+H]+	C3H7NO	1.71905e+06	1.76116e+06	1.70294e+06	1.77991e+06	1.48429e+06	1.59687e+06	1.52016e+06	1.55268e+06	1.33118e+06	1.3716e+06	1.36114e+06	650211	947129	553729	973754	C03134	HMDB0001888	6228	-	25174	17741	-
N,N-Dimethylarginine	Amino acid and Its metabolites	Amino acid derivatives	203.1	202.143	[M+H]+	C8H18N4O2	420625	271317	220290	455735	434851	342679	482490	447375	450293	445165	362210	490716	340034	334045	461258	C03626	HMDB0001539	123831	-	30315-93-6	17929	6309
N,N-diacetyl-O-methylhydroxylamine	Alcohol and amines	Polyamines	132.1	131.058	[M+H]+	C5H9NO3	105003	178795	100278	82298.7	52378.9	83679.7	48328.3	68797.8	58310.5	63137.8	103412	61710.5	73203.5	104365	92722.4	D91454	-	538412	-	128459-09-6	-	-
N'-Formylkynurenine	Amino acid and Its metabolites	Amino acid derivatives	237.1	236.08	[M+H]+	C11H12N2O4	75666.4	197606	85179.6	119311	93685.5	127611	58165.7	35584.7	252747	108274	366227	676926	150394	154571	148244	C02406	HMDB0001200	910	-	1022-31-7	18377	-
2-((3-Oxo-3-phenylpropyl)amino)acetic acid	Amino acid and Its metabolites	Amino acids	208.1	207.09	[M+H]+	C11H13NO3	5858.15	3572.44	7064.1	5125.91	4145.54	5906.76	10879.2	13241	7977.83	7093.55	2719.91	6336.8	7423.68	8000.86	3659.18	-	HMDB0002042	1608347	-	56613-60-6	-	6455
N4-Acetylcytidine	Nucleotide and Its metabolites	Nucleotide and Its metabolites	286.1	285.096	[M+H]+	C11H15N3O6	52289.8	61212.4	52452.2	69267.3	148021	286311	186483	148596	425017	291581	340215	56997.4	169434	205780	190504	C22293	HMDB0005923	107461	-	3768-18-1	70989	-
N6-(2-Hydroxyethyl)adenosine	Nucleotide and Its metabolites	Nucleotide and Its metabolites	312.1	311.123	[M+H]+	C12H17N5O5	143618	128786	96946	129554	351427	297479	292886	508950	188672	221217	190940	160977	174471	218193	235929	-	-	96124	-	4338-48-1	-	-
N6-Succinyl Adenosine	Nucleotide and Its metabolites	Nucleotide and Its metabolites	384	383.108	[M+H]+	C14H17N5O8	959540	800514	967167	1.19564e+06	2.19547e+06	3.79399e+06	1.82625e+06	3.17568e+06	2.69239e+06	3.01139e+06	5.03635e+06	1.15448e+06	1.88979e+06	1.84181e+06	2.06416e+06	-	HMDB0000912	20849086	-	4542-23-8	71169	5867
N6-Acetyl-L-Lysine	Amino acid and Its metabolites	Amino acid derivatives	189.1	188.116	[M+H]+	C8H16N2O3	915641	218505	170105	255235	591050	958376	748194	360460	1.36291e+06	548413	1173150	390983	907176	1.2097e+06	1.34469e+06	C02727	HMDB0000206	92832	-	692-04-6	17752	5216
Nα-Acetyl-L-Arginine	Amino acid and Its metabolites	Amino acid derivatives	217.1	216.122	[M+H]+	C8H16N4O3	37063.4	38960	38013	56624.6	24046	63018	77740.9	88365	43983.7	17041	78947	36675	82923.3	76563.9	49005.5	-	HMDB0004620	67427	-	155-84-0	40521	-
N-Alpha-Acetyl-L-Asparagine	Amino acid and Its metabolites	Amino acid derivatives	175.3	174.064	[M+H]+	C6H10N2O4	638602	924756	827350	892206	985343	679501	522141	896880	687157	672778	929695	580559	770698	659542	751374	-	HMDB0006028	99715	-	4033-40-3	-	-
Phenylacetyl-L-Glutamine	Amino acid and Its metabolites	Amino acid derivatives	263.1	264.111	[M-H]-	C13H16N2O4	20397.4	3826.41	10908.5	7663.33	62329.7	35247.9	38843.2	59604.5	83791.3	83008.3	213556	45785.9	47583	47446.6	54737.1	C04148	HMDB0006344	92258	-	28047-15-6	17884	-
Gly-Leu	Amino acid and Its metabolites	Amino acid derivatives	189.1	188.116	[M+H]+	C8H16N2O3	52971.9	66549.6	57632	84047.6	75591.1	93525.6	46578.2	62774.4	29888.2	89532.4	51990.6	74167.5	74125.4	58589.4	60103.1	C02155	HMDB0000759	92843	-	869-19-2	73514	5727
N-methyl-4-aminobutyric acid	Amino acid and Its metabolites	Amino acid derivatives	118.1	117.079	[M+H]+	C5H11NO2	5479.47	16675	13340	12632.4	23340	12779.1	1832.39	16675	1670	7302.32	10005	3340	11670	8216.47	16675	-	-	70703	-	1119-48-8	-	-
N-Methyl-D-Aspartic Acid	Amino acid and Its metabolites	Amino acid derivatives	146	147.053	[M-H]-	C5H9NO4	23301.4	11360.4	23303.2	40057.4	44240.5	113385	44622.6	81695	20325.4	48345	29891.1	26889	25693.7	19131.3	14278.3	C12269	HMDB0002393	22880	-	6384-92-5	31882	6662
N-Methyl-L-Glutamate	Amino acid and Its metabolites	Amino acid derivatives	162.3	161.069	[M+H]+	C6H11NO4	174385	157930	285290	261189	176224	276940	243138	166097	67163.1	133400	112090	114964	165244	144234	153738	C01046	HMDB0062660	439377	-	35989-16-3	16440	-
N-Methyl-α-aminoisobutyric acid	Amino acid and Its metabolites	Amino acid derivatives	235.2	117.079	[2M+H]+	C5H11NO2	329438	457930	302565	314243	400329	386404	335972	637961	0	0	0	0	282102	353412	244502	-	HMDB0002141	75725	-	2566-34-9	134261	6508
N-Methylalanine	Amino acid and Its metabolites	Amino acid derivatives	104	103.063	[M+H]+	C4H9NO2	1.40222e+06	1.81568e+06	1.47518e+06	1.29172e+06	1.11452e+06	1818301	1.64341e+06	2.54535e+06	882013	1.29531e+06	883668	1.5559e+06	1.82489e+06	1.68264e+06	1.0601e+06	C02721	HMDB0094692	5288725	-	3913-67-5	17519	-
N-MethyTrans-4-Hydroxy-Proline	Amino acid and Its metabolites	Amino acid derivatives	146.1	145.074	[M+H]+	C6H11NO3	25005	16675	15005	13340	19846.6	36675	50015	23718.4	18440.8	10005	39529.9	5005	11864.9	12779.1	11670	-	-	11768700	-	4252-82-8	-	-
N-Formylglycine	Amino acid and Its metabolites	Amino acids	104	103.027	[M+H]+	C3H5NO3	2606985	2751330	2618865	2257760	2578135	1.26012e+06	947867	2.15554e+06	1.4991e+06	4649710	2.36503e+06	1.61396e+06	2506880	2288245	2.04087e+06	-	-	75606	-	2491-15-8	-	-
N-Myristoylglycine	Amino acid and Its metabolites	Amino acid derivatives	284.2	285.23	[M-H]-	C16H31NO3	37746.5	33319.5	52108.5	48192.8	68530.1	58369.6	35880.8	46847	55257.3	81066	59653.5	83675.4	35079.2	30860	34161.6	-	HMDB0013250	72348	-	14246-55-0	87142	-
N-Cinnamylglycine	Organic acid and Its derivatives	Organic acid and Its derivatives	204	205.074	[M-H]-	C11H11NO3	171582	482132	875363	663443	100596	86808.1	16849	176664	28098.3	18212.1	100082	20102.6	285532	276068	281549	-	HMDB0011621	709625	-	16534-24-0	68616	-
N-lactoyl-phenylalanine	Amino acid and Its metabolites	Amino acid derivatives	236.1	237.1	[M-H]-	C12H15NO4	101452	197200	418867	290617	374465	295902	133007	504310	189081	223636	178905	359128	297551	282790	196047	-	HMDB0062175	102199091	-	-	-	-
N-ethylene glycol neuraminic acid	Amino acid and Its metabolites	Amino acid derivatives	324.1	325.101	[M-H]-	C11H19NO10	45281.7	71480.2	35633.3	45925.5	103790	71064.7	88056.4	92467.8	86030.8	132099	182729	42360.6	74832.1	88712	69060.7	C03410	HMDB0000833	123802	-	1113-83-3	62084	3580
N-Ethylglycine	Amino acid and Its metabolites	Amino acid derivatives	104.1	103.063	[M+H]+	C4H9NO2	1.40222e+06	1.81568e+06	1.47518e+06	1.29172e+06	1.11452e+06	1818301	1.64341e+06	2.54535e+06	882013	1.29531e+06	883668	1.5559e+06	1.82489e+06	1.68264e+06	1.0601e+06	C11735	HMDB0041945	316542	-	627-01-0	15620	-
N-acetyl-D-phenylalanine	Amino acid and Its metabolites	Amino acid derivatives	208.1	207.09	[M+H]+	C11H13NO3	368886	487741	678893	451755	1.51564e+06	1.03335e+06	639910	1.07352e+06	854953	703437	961291	1.46256e+06	774147	767716	765344	C05620	-	101184	-	10172-89-1	-	-
Nα-Acetyl-L-glutamine	Amino acid and Its metabolites	Amino acid derivatives	187.1	188.08	[M-H]-	C7H12N2O4	60402.1	69230.7	43614.4	41260.3	153438	211486	121446	179886	226869	167103	319368	105894	156023	111395	211830	D07063	HMDB0006029	25561	-	2490-97-3	21553	-
N-Acetyl-L-Tyrosine	Amino acid and Its metabolites	Amino acid derivatives	222.1	223.085	[M-H]-	C11H13NO4	76551.4	107204	105058	100109	1.31353e+06	932973	734954	864806	216545	422888	604863	452490	393322	389965	370196	C01657	HMDB0000866	68310	-	537-55-3	21563	-
N-acetyl-beta-alanine	Amino acid and Its metabolites	Amino acid derivatives	130.1	131.058	[M-H]-	C5H9NO3	71558.4	85068.9	108637	66563.5	116763	450026	89692.7	151459	123800	103595	154385	69598.6	56537	78861.2	72732.4	C01073	HMDB0061880	76406	-	3025-95-4	16682	-
N-Acetylaminooctanoic acid	Organic acid and Its derivatives	Organic acid and Its derivatives	200.1	201.136	[M-H]-	C10H19NO3	856468	964452	913060	1.41421e+06	1.40044e+06	938903	767904	1.59938e+06	608710	936002	1.34433e+06	1.13638e+06	985202	987975	999526	-	-	95555	-	5440-37-9	-	-
N-Acetyl-L-phenylalanine	Amino acid and Its metabolites	Amino acid derivatives	208.1	207.09	[M+H]+	C11H13NO3	569949	811370	1.032e+06	796902	2.53062e+06	1.84508e+06	1.16502e+06	1.76133e+06	1.40907e+06	1.43643e+06	1.62685e+06	2.50179e+06	1.49003e+06	1.21973e+06	1.30401e+06	C03519	HMDB0000512	74839	-	2018-61-3	16259	5498
N-acetyl-D-Lactosamine	Carbohydrates and Its metabolites	Carbohydrates and Its metabolites	384.2	383.143	[M+H]+	C14H25NO11	113691	248555	388870	487505	50510.5	51411.2	83365	74873.4	12499.3	55019.7	32566.9	120055	128395	92925.8	47316.5	C00611	HMDB0001542	9800166	-	32181-59-2	16153	4231
N-Acetyl-L-alanine	Amino acid and Its metabolites	Amino acid derivatives	130.1	131.058	[M-H]-	C5H9NO3	260281	394957	363169	338255	495204	634515	500010	630913	479836	450897	624176	277690	390098	429493	399974	-	HMDB0000766	88064	-	97-69-8	40992	5733
N-acetylpyrrolidine	Heterocyclic compounds	Heterocyclic compounds	114.1	113.084	[M+H]+	C6H11NO	576046	345311	320561	703385	686211	408635	985629	556809	602033	643231	893798	553263	730744	562561	598324	-	-	77650	-	4030-18-6	-	-
N-Acetyl-L-methionine	Amino acid and Its metabolites	Amino acid derivatives	190.1	191.062	[M-H]-	C7H13NO3S	14464.4	19741.9	37269.1	37271.4	46398.2	98131.9	26441.6	94512	24876.8	37920.5	26437.5	38150.4	36251.7	42160.2	44862.8	C02712	HMDB0011745	6180	-	65-82-7	165927	-
N-Acetyl-L-Leucine	Amino acid and Its metabolites	Amino acid derivatives	172.1	173.105	[M-H]-	C8H15NO3	550212	670140	987593	1.07389e+06	2.57704e+06	3.07049e+06	1.15005e+06	1.74726e+06	1.13754e+06	1.03023e+06	1.60697e+06	825448	1.23618e+06	1.37172e+06	1.34773e+06	C02710	HMDB0011756	70912	-	1188-21-2	17786	-
N-acetylornithine	Amino acid and Its metabolites	Amino acid derivatives	173.1	174.1	[M-H]-	C7H14N2O3	667558	747276	864182	780266	724416	485937	518232	640925	497969	648870	502584	247022	749902	760538	764568	C00437	HMDB0003357	439232	-	1572591	16543	-
N-Acetylglucosamine 1-Phosphate	Carbohydrates and Its metabolites	Phosphate sugars	300	301.056	[M-H]-	C8H16NO9P	342905	979375	263580	313578	416393	1.39884e+06	723505	576696	640194	627873	1.27707e+06	575844	713771	556467	738612	C04256	HMDB0001367	440272	-	6866-69-9	7125	6194
N-AcetyTryptophan	Amino acid and Its metabolites	Amino acid derivatives	245.1	246.1	[M-H]-	C13H14N2O3	128095	160793	164301	296648	328313	280058	221322	415713	158318	176599	225155	500356	236181	224873	230870	C03137	-	439917	-	138798	-	-
N-Acetylcadaverine	Alcohol and amines	Polyamines	145.1	144.126	[M+H]+	C7H16N2O	167148	186260	167117	143208	241201	242796	243997	241081	188139	184656	283688	193834	267146	248346	218593	-	HMDB0002284	189087	-	32343-73-0	88824	-
N-Acetylaspartate	Amino acid and Its metabolites	Amino acid derivatives	176	175.048	[M+H]+	C6H9NO5	28340	90035	70020	120055	265250	98584	285290	90329	322844	392210	258449	191800	288630	196810	116720	C01042	HMDB0000812	65065	-	997-55-7	21547	5776
N-Isovaleroylglycine	Amino acid and Its metabolites	Amino acid derivatives	158.1	159.09	[M-H]-	C7H13NO3	298362	254957	439698	487076	732768	1.52347e+06	513428	1.13267e+06	230485	214643	436487	214988	532767	510741	520769	-	HMDB0000678	546304	-	16284-60-9	70984	5647
N-Oleoyl Glycine	Alcohol and amines	Amines	338.3	339.277	[M-H]-	C20H37NO3	26068.8	19263.4	24432.3	20136.5	57442.8	39565.7	29127.7	30183.7	30311.3	28278.9	46107.5	51260.6	12266.9	18441.2	20422.2	-	HMDB0013631	6436908	-	2601-90-3	73723	-
N-Palmitoylglycine	Amino acid and Its metabolites	Amino acid derivatives	312.3	313.262	[M-H]-	C18H35NO3	472341	516442	549170	578135	533468	633362	645368	475917	600028	695247	544253	504176	340544	334144	345358	-	HMDB0013034	151008	-	2441-41-0	479285	-
O-Phosphorylethanolamine	GP	Others	140	141.019	[M-H]-	C2H8NO4P	68413.2	99621.5	77711.9	80532.3	248082	193288	208388	210365	224764	156201	240862	96629.6	141048	150923	130177	C00346	HMDB0000224	1015	-	1071-23-4	17553	5233
O-Phospho-L-threonine	Amino acid and Its metabolites	Amino acid derivatives	198	199.025	[M-H]-	C4H10NO6P	12514.8	10792.7	15144.5	6882.56	40690.4	14077.8	25595.6	34784.4	43170.3	33468.9	11349.8	27227.7	13978.7	26693.8	25241.5	C12147	HMDB0011185	3246323	-	1114-81-4	37525	-
O-Acetyl-L-serine	Amino acid and Its metabolites	Amino acid derivatives	146	147.053	[M-H]-	C5H9NO4	32226.4	39070	33346.7	35638.5	21774.6	21401.1	20497.5	28185.1	22365.3	28572.7	26043.3	28170.2	29033.6	29705.4	22092.9	C00979	HMDB0003011	99478	-	5147-00-2	17981	3270
PC(12:0/12:0)	GP	PC	548.4	565.374	[M-H2O+H]+	C28H56NO8P	2.24576e+06	492098	2.87546e+06	1.93202e+06	569952	1.09435e+06	456964	857693	333135	200886	210197	321346	1.20872e+06	1.10828e+06	1.22254e+06	-	-	16219892	-	3436-44-0	-	-
PC(36:3)	GP	PC	842.6	783.578	[M+CH3COO]-	C44H82NO8P	221453	160011	56480.8	18779.2	603827	426208	414647	325998	248594	248057	309692	260335	370235	563042	421326	-	-	24778716	-	-	-	-
PC(8:0/8:0)	GP	PC	510.3	509.312	[M+H]+	C24H48NO8P	426552	331676	443438	412692	179389	208147	209763	265165	163246	212469	200926	206727	265993	193411	235890	-	-	24779244	-	19191-91-4	-	-
PC(O-1:0/O-16:0)	GP	PC-O	496.3	495.369	[M+H]+	C25H54NO6P	1.23698e+08	1.26572e+08	1.22167e+08	138047766	9.99461e+07	1.15709e+08	9.77254e+07	1.05995e+08	1.04236e+08	1.04204e+08	8.75806e+07	1.08481e+08	1.15814e+08	1.09401e+08	1.19177e+08	-	-	-	-	-	-	-
PI(15:0/2:0)	GP	PI	599.3	600.291	[M-H]-	C26H49O13P	49462.3	67509.2	65262.7	73817.4	72993.3	72042.1	61857	70569.8	102022	90054.7	97574.4	100890	74555.1	66425	70992.5	-	-	145719036	-	-	-	-
PS(22:0)	GP	PS	594.4	595.349	[M-H]-	C28H54NO10P	44986.6	38731.3	36816.6	29343.3	80969.7	137681	111938	50748.9	65564	45074.9	36055.7	95207.8	37419.4	29450.8	21916.7	-	-	138300232	-	-	-	-
(R)-(-)-Mandelic acid	Organic acid and Its derivatives	Organic acid and Its derivatives	151	152.047	[M-H]-	C8H8O3	111323	121595	207096	221990	1.48624e+06	1.16965e+06	3.44904e+06	1.81247e+06	1.09858e+06	1.32625e+06	5.76341e+06	782427	1.14025e+06	1.13605e+06	1.1525e+06	C01983	HMDB0062635	11914	-	611-71-2	17656	-
S-(5-Adenosy)-L-Homocysteine	Amino acid and Its metabolites	Amino acid derivatives	383.1	384.122	[M-H]-	C14H20N6O5S	6733.38	12149.9	11770.6	15428.2	12123.3	1352.72	21058.7	6010.6	12898.6	19750.5	7735.5	12472.1	13837.6	13481.7	10772.2	C00021	HMDB0000939	439155	-	979-92-0	16680	296
Sn-Glycero-3-Phosphocholine	Tryptamines,Cholines,Pigments	Cholines	258.2	257.103	[M+H]+	C8H20NO6P	3.27225e+06	1.31777e+06	2.00534e+06	1.72362e+06	1.26523e+06	885148	1.45729e+06	1.5347e+06	736066	412036	658047	538804	1.51818e+06	1.51572e+06	1.38525e+06	C00670	HMDB0000086	71920	-	28319-77-9	16870	370
ST-638	Organic acid and Its derivatives	Organic acid and Its derivatives	355.1	354.104	[M+H]+	C19H18N2O3S	8556.42	7799.16	12787	46418.2	39827.9	48144.7	49542.2	9402.31	27777.6	237029	82095.7	40370.8	45318.1	49533.1	50355.4	-	-	5276	-	107761-24-0	-	-
Methylcysteine	Amino acid and Its metabolites	Amino acids	136.2	135.035	[M+H]+	C4H9NO2S	407375	472107	481332	579657	636511	596761	527316	650938	521885	598043	489976	395057	567864	568528	518131	C22040	HMDB0002108	24417	-	1187-84-4	45658	6490
S-Adenosyl-L-Methionine	Amino acid and Its metabolites	Amino acid derivatives	399.1	398.137	[M+H]+	C15H22N6O5S	63119	28340	29201.1	41680	130065	98570.3	198475	91700	81695	76690	203485	96705	78360	94169.3	92032.2	C00019	HMDB0001185	9865603	-	17176-17-9	15414	6064
URB937	Benzene and substituted derivatives	Benzene and substituted derivatives	355.2	354.4	[M+H]+	C20H22N2O4	61850.3	18069.2	66028.9	102377	111915	42065.1	17999.7	27337.2	98136.2	22174.6	13424.5	16235	52303.4	38906.7	50703.3	-	-	53394762	-	1357160-72-5	-	-
alpha-Methoxy-1H-indole-3-propanoic acid	Heterocyclic compounds	Indole and Its derivatives	218.1	219.09	[M-H]-	C12H13NO3	1.69418e+06	1.75611e+06	1.5738e+06	1.82439e+06	1.89541e+06	1.78213e+06	1.96976e+06	1.48035e+06	1.80316e+06	1.7446e+06	1.3957e+06	1.82432e+06	1.48323e+06	1.58175e+06	1.57489e+06	-	HMDB0038339	84128275	-	-	-	-
α-Hydroxyglutaric Acid (sodium salt)	Organic acid and Its derivatives	Organic acid and Its derivatives	147	148.11	[M-H]-	C5H8O5	186663	193368	280330	315585	529160	284766	289318	696750	217880	181213	278378	180060	280761	312259	358887	-	-	218623	-	40951-21-1	-	-
α-Ketoglutaric Acid (α-KG)	Organic acid and Its derivatives	Organic acid and Its derivatives	145	146.022	[M-H]-	C5H6O5	113480	54931.8	139473	250521	108801	95429.2	70447.9	224302	63351.3	92467.6	62033.1	74839.7	136588	135138	127460	C00026	HMDB0000208	51	-	328-50-7	30915	5218
2-Pentyl-3-phenyl-2-propenal	Aldehyde,Ketones,Esters	Aldehydes	203.4	202.136	[M+H]+	C14H18O	63373.7	71155.7	57991.2	81708.2	50948.4	32297.7	63276.1	64881.9	54434.7	65571.2	54693.9	53158.8	54628.4	59323	38260.7	C12288	HMDB0031313	1712058	-	122-40-7	32318	-
β-Alanine	Amino acid and Its metabolites	Amino acids	90	89.048	[M+H]+	C3H7NO2	569463	751656	374905	432791	293415	300675	441928	156325	273665	288468	313356	203833	484331	539608	421205	C00099	HMDB0000056	239	-	107-95-9	16958	5119
3-Hydroxypyruvic acid	Organic acid and Its derivatives	Organic acid and Its derivatives	103	104.011	[M-H]-	C3H4O4	16268.1	24399.2	23122	12376.1	41697	17197.2	69711.2	46680	47502.7	86866.5	152446	24065.6	38345	35751	30743.2	C00168	HMDB0001352	964	-	1113-60-6	30841	482
beta-Muricholic acid	Bile acids	Bile acids	407.3	408.288	[M-H]-	C24H40O5	284208	159315	650909	757667	824385	328355	1.7775e+06	183878	1.24046e+06	2.63463e+06	2.80926e+06	1.54018e+06	1.22013e+06	1.21369e+06	1.25904e+06	C17726	-	5283853	-	2393-59-1	-	-
Β-Nicotinamide Mononucleotide	Nucleotide and Its metabolites	Nucleotide and Its metabolites	333	334.057	[M-H]-	C11H15N2O8P	38345	19113.1	28340	6783.98	25005	17024.7	46680	12331	48345	40010	11715.3	43345	18340	9250.55	12317.6	C00455	HMDB0000229	14180	-	1094-61-7	16171	5238
γ-Glu-Cys	Amino acid and Its metabolites	Small Peptide	251.1	250.062	[M+H]+	C8H14N2O5S	14232.2	11990	6670	5005	9021.01	9577.66	13568.1	8340	16675	6018.01	21431.9	10018.3	28340	23037.7	26041.7	C00669	HMDB0001049	123938	-	636-58-8	17515	5966
γ-Glu-Met	Amino acid and Its metabolites	Small Peptide	277.1	278.094	[M-H]-	C10H18N2O5S	219612	302742	302256	412247	135103	236458	117360	223731	334232	371534	194985	371812	333763	326156	315499	-	-	7009567	-	17663-87-5	-	-
γ-Glu-Gln	Amino acid and Its metabolites	Small Peptide	274.1	275.112	[M-H]-	C10H17N3O6	167478	193072	115448	163609	150037	255091	119546	210329	267719	275059	183300	220287	203233	207417	243333	C05283	HMDB0011738	150914	-	10148-81-9	73707	-
Glu-Leu	Amino acid and Its metabolites	Small Peptide	261.1	260.137	[M+H]+	C11H20N2O5	738510	606579	897851	1.12351e+06	1.28221e+06	1.66451e+06	837751	1.23885e+06	1.29318e+06	1.16902e+06	1.0689e+06	742979	1.11855e+06	969680	1.2452e+06	-	HMDB0028823	4524287	-	2566-39-4	73506	-
Gamma-Mercholic Acid	Bile acids	Bile acids	407.3	408.288	[M-H]-	C24H40O5	370869	80088.8	181796	1.11917e+06	614097	896323	1.47537e+06	181409	736275	5.35883e+06	2.12673e+06	1.1071e+06	1.11058e+06	1.05794e+06	1.15634e+06	C17649	-	92805	-	547-75-1	-	-
Ferulic acid	Organic acid and Its derivatives	Organic acid and Its derivatives	193.1	194.058	[M-H]-	C10H10O4	47565.2	77502.9	93694.5	128910	11022.6	2564.56	8785.57	8490.91	10435.5	17267.8	12237.5	58038.9	31621	22459.5	30226.5	C01494	HMDB0000954	445858	-	537-98-4	17620	4156
Aminomalonic Acid	Organic acid and Its derivatives	Organic acid and Its derivatives	118	119.022	[M-H]-	C3H5NO4	74691.3	68242.5	94187.2	109912	498692	144849	83274.5	523851	68695.9	70678.2	91348.6	72665.1	147327	146638	146868	C00872	HMDB0001147	100714	-	1068-84-4	17475	-
Carbamoyl phosphate	Organic acid and Its derivatives	Phosphoric acids	140	140.983	[M-H]-	CH4NO5P	68413.2	99621.5	77711.9	80532.3	248082	193288	208388	210365	224764	156201	240862	96629.6	141048	150923	130177	C00169	HMDB0001096	278	-	590-55-6	17672	6002
Aminolevulinic acid	Organic acid and Its derivatives	Organic acid and Its derivatives	132.1	131.058	[M+H]+	C5H9NO3	645060	502555	410595	928395	0	0	0	0	492129	878618	636425	962882	1.166e+06	1047175	534340	C00430	HMDB0001149	137	-	106-60-5	17549	6037
Oxypurinol	Nucleotide and Its metabolites	Nucleotide and Its metabolites	153	152.033	[M+H]+	C5H4N4O2	1.0671e+06	3.97684e+06	3.83596e+06	5.51842e+06	2.39878e+07	3.39167e+07	3.22388e+06	2.49049e+07	658321	2.47347e+06	1.16122e+07	2.27544e+06	8.61063e+06	9.63681e+06	8.24719e+06	C07599	HMDB0000786	135398752	-	2465-59-0	28315	5752
Barbital	Heterocyclic compounds	Heterocyclic compounds	183.1	184.085	[M-H]-	C8H12N2O3	5.27562e+06	5.13269e+06	3.98396e+06	5.25694e+06	4.7497e+06	5.44707e+06	5.4032e+06	5.39247e+06	5.09099e+06	5.49795e+06	4.89995e+06	6.13232e+06	4.90427e+06	4.98404e+06	5.11759e+06	D01740	HMDB0062202	2294	-	57-44-3	-	-
Chrysin-7-O-glucuronide	Benzene and substituted derivatives	Benzene and substituted derivatives	429.1	430.09	[M-H]-	C21H18O10	29713.6	42792	87755.7	53825.2	24774	6583.88	179080	6640.52	11136.5	19713.7	175386	186145	60909.4	58087.3	58181.3	-	-	14135335	-	35775-49-6	-	-
Thymoquinone	Benzene and substituted derivatives	Benzene and substituted derivatives	165.1	164.084	[M+H]+	C10H12O2	71812.2	49507.6	74194.2	52103.1	163113	78425.2	56364.5	57240	59095.4	77666	670056	90752.3	62031.9	50289.2	56632.6	-	HMDB0034732	10281	-	490-91-5	-	-
Cysteine-glutathione disulfide	Amino acid and Its metabolites	Small Peptide	425.1	426.088	[M-H]-	C13H22N4O8S2	40520.7	104803	48490.2	87690.8	241762	171574	58768	261662	25004.9	66759.5	22594.6	41269.9	146445	129027	132104	-	HMDB0000656	53477713	-	13081-14-6	143243	5628
Cysteine ​​sulfinic acid	Amino acid and Its metabolites	Amino acid derivatives	152	153.01	[M-H]-	C3H7NO4S	17522.4	10922.5	22974.8	28531.3	17565.8	4295.24	18630	17569.1	21089.2	12649.8	18121.1	19161	17565.5	20226.7	14304.7	C00606	HMDB0000996	1549098	-	1115-65-7	16345	-
D-Galacturonic Acid	Carbohydrates and Its metabolites	Sugar acids	193	194.043	[M-H]-	C6H10O7	103396	126387	106420	160852	199924	219717	190350	234058	154346	121807	265077	101765	154992	123738	178906	C00333	HMDB0002545	439215	-	685-73-4	47962	6713
Cytidine	Nucleotide and Its metabolites	Nucleotide and Its metabolites	244.1	243.086	[M+H]+	C9H13N3O5	110219	158574	110199	146309	313685	148415	321967	344069	70020	109326	33340	52083.4	128229	123390	148415	C00475	HMDB0000089	6175	-	65-46-3	17562	3376
Cytidine-5-Monophosphate	Nucleotide and Its metabolites	Nucleotide and Its metabolites	324	323.052	[M+H]+	C9H14N3O8P	29672.6	30946.4	19345.5	16277.2	39401.9	21675	23572.8	30037.4	43251	22980.6	17988	5477.47	21060.9	32542.9	44013	C00055	HMDB0000095	6131	-	63-37-6	17361	5143
Cytidine 5'-diphosphate	Nucleotide and Its metabolites	Nucleotide and Its metabolites	427	403.018	[M+Na]+	C9H15N3O11P2	36383810	36487870	34436380	31141340	20943750	36540990	27587015	36987885	1.09722e+07	32659900	9.25441e+06	36911185	32637095	22949645	1.88431e+07	C00112	-	6132	-	63-38-7	-	-
Cytidine 5'-Diphosphocholine	Nucleotide and Its metabolites	Nucleotide and Its metabolites	489.2	488.107	[M+H]+	C14H26N4O11P2	26675	48345	33340	63350	26384	66685	83365	40010	125060	55015	34277.2	65020	35929.3	29673.9	32151.2	C00307	HMDB0001413	13804	-	987-78-0	16436	6229
Cytosine	Nucleotide and Its metabolites	Nucleotide and Its metabolites	112	111.043	[M+H]+	C4H5N3O	213123	295031	213500	179804	1.07643e+06	686655	983390	837478	391515	523903	329568	297892	434120	419730	435936	C00380	HMDB0000630	597	-	71-30-7	16040	283
Aniline	Alcohol and amines	Amines	94.1	93.0578	[M+H]+	C6H7N	530550	1.00207e+06	468017	493216	1.03898e+06	1.54335e+06	1.583e+06	1.40896e+06	2.29904e+06	2.09191e+06	2.20526e+06	2.17688e+06	1.202e+06	1.14988e+06	1.3181e+06	C00292	HMDB0003012	6115	-	62-53-3	17296	489
Phe-Glu	Amino acid and Its metabolites	Small Peptide	295.1	294.122	[M+H]+	C14H18N2O5	2.031e+06	2.30525e+06	2.68449e+06	2.82998e+06	3.08749e+06	4.34047e+06	3.04744e+06	3.99428e+06	6.68302e+06	6.1937e+06	5.51407e+06	5.3118e+06	4.26875e+06	4.12865e+06	4.32495e+06	-	HMDB0028994	151134	-	3617-45-6	-	-
Phe-Asp	Amino acid and Its metabolites	Small Peptide	281.1	280.105	[M+H]+	C13H16N2O5	35686.7	22930.4	28133.5	20870.7	58920.3	99617.3	97992.6	95941.4	56992.4	58122.2	123815	47439.9	42909.8	56166.9	87585.3	-	-	6992643	-	22828-05-3	-	-
Benzaldehyde	Benzene and substituted derivatives	Benzene and substituted derivatives	107	106.042	[M+H]+	C7H6O	3.74185e+06	5.29895e+06	5.65702e+06	4.43682e+06	7.44803e+06	6.42811e+06	6.99877e+06	7.38735e+06	6.07144e+06	7.06056e+06	7.60939e+06	7.98297e+06	6.33263e+06	6.01854e+06	6.47265e+06	C00261	HMDB0006115	240	-	100-52-7	17169	-
Benzoylformic Acid	Benzene and substituted derivatives	Phenolic acids	149	150.032	[M-H]-	C8H6O3	70915.7	54495.3	62760.4	78369.9	90185.3	138954	91163	119577	193737	186039	216496	70092.8	95659.3	90835.9	91785.5	C02137	HMDB0001587	11915	-	611-73-4	18280	-
N-Phenylacetylglycine	Amino acid and Its metabolites	Amino acid derivatives	194.1	193.074	[M+H]+	C10H11NO3	373737	103343	219578	244697	1.57853e+06	1.20108e+06	944274	2.06711e+06	1.39172e+06	1.1001e+06	4.31557e+06	765968	1.12008e+06	999766	1.17495e+06	C05598	HMDB0000821	68144	-	500-98-1	27480	4237
Pyridoxal	Heterocyclic compounds	Pteridines and derivatives	168.3	167.058	[M+H]+	C8H9NO3	326042	318899	517610	186730	679960	317420	242311	482386	1556800	1955000	887765	352773	338645	297479	210943	C00250	HMDB0001545	1050	-	66-72-8	17310	6312
Pyrroloquinoline Quinone	Organic acid and Its derivatives	Organic acid and Its derivatives	329	330.012	[M-H]-	C14H6N2O8	506553	522691	619908	664636	895852	1.06544e+06	1.17145e+06	911941	380346	752098	578298	842141	927553	614245	552156	C00113	HMDB0013636	1024	-	72909-34-3	18315	-
D-Alloisoleucine	Amino acid and Its metabolites	Amino acids	132.1	131.095	[M+H]+	C6H13NO2	5.46997e+07	7.30019e+07	7.25301e+07	8.01991e+07	7.55579e+07	8.41279e+07	9.5889e+07	7.96607e+07	7.6728e+07	4.34122e+07	5.21785e+07	5.18935e+07	7.84375e+07	7.77215e+07	7.27647e+07	C21092	-	94206	-	1509-35-9	-	-
Ala-Glu	Amino acid and Its metabolites	Small Peptide	217.1	218.09	[M-H]-	C8H14N2O5	23303.2	9788.22	13436.7	28165.3	40851.1	18340.8	36239.5	25706.2	13750.5	16359.2	24532.1	26276.5	13146.1	13750.5	23172.5	C20958	HMDB0028686	128841	-	13187-90-1	61565	-
Malonic acid	Organic acid and Its derivatives	Organic acid and Its derivatives	103	104.011	[M-H]-	C3H4O4	4.91344e+06	8.7725e+06	5.67676e+06	6.35902e+06	7.91256e+06	9.10772e+06	1.30305e+07	3.75748e+06	8.71786e+06	7.74801e+06	1.30349e+07	4.76741e+06	6.10426e+06	5.82621e+06	5.85443e+06	C00383	HMDB0000691	867	-	141-82-2	30794	3237
Ethyl hydrogen malonate	Aldehyde,Ketones,Esters	Esters	131	132.11	[M-H]-	C5H8O4	152475	227082	262680	280168	722941	359052	313284	1.09297e+06	412532	526466	441191	363985	316548	266290	286297	-	HMDB0000576	70615	-	1071-46-1	-	5558
Diethyl-malonate	Aldehyde,Ketones,Esters	Esters	161.3	160.074	[M+H]+	C7H12O4	77592.1	60014.7	66225.4	70677.8	50364.5	66862.7	57728.4	60688.3	58914.3	56383	56413.4	63196.6	54143.7	49230.4	51762	D78522	HMDB0029573	7761	-	105-53-3	391281	-
Diethyl-2-methyl-3-oxosuccinate	Aldehyde,Ketones,Esters	Aldehydes	203	202.084	[M+H]+	C9H14O5	45195.9	44311.3	41449.9	41457	29124.5	53030	38634.5	42575.7	42694.3	38604.4	49945.4	43171.7	41509.3	41783.3	49620.4	C04067	HMDB0032306	97750	-	759-65-9	16879	-
Oxaloacetic acid	Organic acid and Its derivatives	Organic acid and Its derivatives	131	132.07	[M-H]-	C4H4O5	20858.3	22648.5	16355.4	24902.8	26177.6	41466.4	32954	26517.1	27452.4	14112.4	20451.1	14750.1	31451	17699.3	31424.1	C00036	HMDB0000223	970	-	328-42-7	30744	123
L-Theanine	Amino acid and Its metabolites	Amino acids	175	174.1	[M+H]+	C7H14N2O3	800304	649710	722319	1.0336e+06	795555	441086	501972	1.03648e+06	612758	739869	579731	853361	993471	874265	948702	C01047	HMDB0034365	228398	-	3081-61-6	17394	-
Auraptene	Benzene and substituted derivatives	Benzene and substituted derivatives	299.2	298.157	[M+H]+	C19H22O3	68205.1	30357.4	97735.2	73357.7	154393	239511	25439	50611.9	30202.1	33285.5	36107.2	34961.5	54617.7	53898.8	60391.6	-	HMDB0034054	1550607	-	495-02-3	-	-
Erythrose	Carbohydrates and Its metabolites	Sugars	119	120.042	[M-H]-	C4H8O4	41256.5	41232.4	90035	59826.9	183455	235200	236870	107294	143857	129335	181670	122634	93493.1	73580.4	103170	C01796	HMDB0002649	94176	-	583-50-6	23956	289
Estriol	Hormones and hormone related compounds	Hormones and hormone related compounds	287.2	288.173	[M-H]-	C18H24O3	15359.4	4175.84	9975.35	48240.7	26724.2	28568.2	53126.7	3308.48	23784.5	210796	85604.5	37924.9	56033.2	37906.6	56527	C05141	HMDB0000153	5756	-	50-27-1	27974	2581
estrone 3-sulfate	Hormones and hormone related compounds	Hormones and hormone related compounds	349.1	350.119	[M-H]-	C18H22O5S	738491	698787	908359	1.17601e+06	317185	73726	3.22344e+06	110705	145434	586830	2.89868e+06	5.2804e+06	1.06043e+06	997577	1.11255e+06	C02538	HMDB0001425	3556	-	481-97-0	17474	3556
Inosine diphosphate	Nucleotide and Its metabolites	Nucleotide and Its metabolites	445	428.013	[M-H+H2O]-	C10H14N4O11P2	44653.9	65774	74684	15155.1	46496.6	35088.5	62263.8	22676.5	68426.9	44394.7	30218.7	47835	54938.7	50089	42044.2	C00104	HMDB0003335	135398651	-	81012-88-6	17808	6892
Abietic acid	Others	Others	303.2	302.225	[M+H]+	C20H30O2	44644.2	27194.6	28091.4	27831.5	25460.2	37072.8	20870.1	28048.8	33339.2	19882.6	17584	13185.4	24017.8	22512.7	30019.5	C06087	-	10569	-	514-10-3	-	-
Norethindrone acetate	Hormones and hormone related compounds	Hormones and hormone related compounds	339.2	340.204	[M-H]-	C22H28O3	113715	320874	85292.1	96356.9	131100	162693	828299	121450	362747	116547	113608	144843	235004	224938	223777	-	HMDB0255731	5832	-	51-98-9	-	-
Choline	Tryptamines,Cholines,Pigments	Cholines	104.1	104.108	[M]+	C5H14NO+	1.53906e+07	1.51647e+07	1.46098e+07	1.17588e+07	1.76511e+07	1.95535e+07	1.16516e+07	29471644	6.94688e+06	1.51003e+07	8.1762e+06	1.37642e+07	1.45123e+07	1.21006e+07	1.16724e+07	C00114	HMDB0000097	305	-	62-49-7	15354	56
Cholic acid	Bile acids	Bile acids	407.3	408.288	[M-H]-	C24H40O5	370869	80088.8	181796	1.11917e+06	614097	896323	1.47537e+06	181409	736275	5.35883e+06	2.12673e+06	1.1071e+06	1.11058e+06	1.05794e+06	1.15634e+06	C00695	-	221493	-	81-25-4	-	-
Butenoyl-PAF	Others	Others	550.4	549.379	[M+H]+	C28H56NO7P	598037	286957	688607	592063	198709	329234	183378	210198	116026	140773	119512	218079	338338	310314	297484	-	-	45138381	-	-	-	-
p-Tolyl Sulfate	Organic acid and Its derivatives	Sulfonic acids	187	188.014	[M-H]-	C7H8O4S	7.88403e+06	3.67638e+06	5.60991e+06	1.53724e+06	1.01379e+07	6.33631e+06	2.69519e+06	1.42298e+08	1.97126e+08	1.84647e+08	6.10231e+06	2.14927e+06	4.35249e+07	3.93594e+07	3.86589e+07	-	-	4615423	-	3233-58-7	-	-
p-Cresol	Benzene and substituted derivatives	Phenolics	107	108.058	[M-H]-	C7H8O	21415	33134	33229.8	35724.2	68333.7	42387	35678.3	95517.5	37857.6	45205.7	195897	24957.9	58307.7	52472	42798.7	C01468	HMDB0001858	2879	-	106-44-5	17847	4236
p-Cresol glucuronide	Benzene and substituted derivatives	Benzene and substituted derivatives	283.1	284.09	[M-H]-	C13H16O7	256541	47691.4	141008	31420.2	390370	53207.7	43689	3.76599e+06	3.67423e+06	2.09862e+06	34353.3	22755.6	718883	694113	646092	-	-	154035	-	17680-99-8	-	-
P-chlorophenylalanine	Benzene and substituted derivatives	Phenolic acids	198	199.04	[M-H]-	C9H10ClNO2	1.76925e+06	1.81829e+06	2.05226e+06	1.91847e+06	1.76618e+06	2.05121e+06	2.17717e+06	1.83426e+06	2.06953e+06	2.02049e+06	1.87984e+06	2.03382e+06	1.72933e+06	1.86965e+06	1.90054e+06	D04143	-	4652	-	7424-00-2	-	-
2-(4-Hydroxyphenyl)ethanol	Benzene and substituted derivatives	Benzene and substituted derivatives	137.1	138.068	[M-H]-	C8H10O2	389157	215341	507680	528120	407771	578095	577005	359670	445210	544108	396610	534187	474640	449618	454788	C06044	HMDB0004284	7044	-	501-94-0	1879	7044
Methyl-p-tert-butylphenylacetate	Benzene and substituted derivatives	Benzene and substituted derivatives	207.1	206.131	[M+H]+	C13H18O2	37928.7	37600.7	32537.9	30766.3	52781.5	44151.3	33405	14736.4	34155.9	49350.1	91790.5	30702.9	30226.3	20181.4	32635.8	-	HMDB0036240	605629	-	3549-23-3	-	-
4-Nitrobenzoic acid	Benzene and substituted derivatives	Benzene and substituted derivatives	166	167.022	[M-H]-	C7H5NO4	3.78415e+06	3.43655e+06	3.36353e+06	3.90738e+06	3.44218e+06	3.71313e+06	3.9059e+06	3.39902e+06	3.50839e+06	3.77651e+06	3.08038e+06	3.94351e+06	3.22356e+06	2.70542e+06	3.26702e+06	C18625	-	6108	-	62-23-7	-	-
Anserine	Amino acid and Its metabolites	Small Peptide	241	240.122	[M+H]+	C10H16N4O3	33097	12165.3	24983.4	48345	66179.9	111715	80931.9	107754	23134	43272.6	44414.8	39028.8	47716.5	27154.9	31617.1	C01262	HMDB0000194	112072	-	584-85-0	18323	5209
Dimethylmalonic acid	Organic acid and Its derivatives	Organic acid and Its derivatives	131	132.042	[M-H]-	C5H8O4	152475	227082	262680	280168	722941	359052	313284	1.09297e+06	412532	526466	441191	363985	316548	266290	286297	-	HMDB0002001	11686	-	595-46-0	111517	6425
2-(Dimethylamino)Guanosine	Nucleotide and Its metabolites	Nucleotide and Its metabolites	312	311.123	[M+H]+	C12H17N5O5	117339	111584	125557	95710.9	319061	251114	257710	474291	170406	181477	158200	152641	169126	166418	183830	-	HMDB0004824	92919	-	2140-67-2	19289	7086
Hydroferulic acid	Organic acid and Its derivatives	Organic acid and Its derivatives	195.1	196.074	[M-H]-	C10H12O4	11879.3	44489.5	8900.99	24601.4	7309.35	556.547	4139.14	3836.9	1111.55	4703.51	2196.52	10641.3	18077.4	14814.9	10269.7	-	-	14340	-	1135-23-5	-	-
FFA(22:7)	FA	FFA	327.2	326.224	[M+H]+	C22H30O2	118206	45793.3	41333	62580.9	171121	99741.5	190291	209314	48398.8	62667.8	45756.1	11670	78085.3	81684	80477.6	-	-	-	-	-	-	-
N,N-Bis(2-hydroxyethyl)dodecanamide	FA	Others	288.3	287.246	[M+H]+	C16H33NO3	121125	48160.1	155597	90072.9	32823.3	44514.1	58105.5	28950.8	62714.8	37440.7	154403	38400.1	38727.5	32288.9	33926.4	C06179	HMDB0032358	8430	-	120-40-1	-	-
Farnesylacetone	Aldehyde,Ketones,Esters	Ketones	263	262.23	[M+H]+	C18H30O	321948	416666	343477	184903	890960	193152	147519	789667	42624.9	86148.8	76768.7	60793	193800	163144	181561	-	-	1711945	-	-	-	-
Trans-Cinnamaldehyde	Benzene and substituted derivatives	Benzene and substituted derivatives	133	132.058	[M+H]+	C9H8O	162826	370095	555317	432342	38547.9	35731.1	16325.5	96827.5	14344.2	27653.5	29727.7	62840.4	133429	136835	137479	C00903	HMDB0003441	637511	-	14371-10-9	16731	6931
Coenzyme-II (β-NADP)	CoEnzyme and vitamins	CoEnzyme and vitamins	744	743.075	[M+H]+	C21H28N7O17P3	18253.1	36086	41680	6670	20005	37880.8	5483.48	16838	10882.9	15005	13793.3	13096.2	7096.85	11670	8340	C00006	HMDB0000217	5885	-	53-59-8	18009	5227
L-Glycine	Amino acid and Its metabolites	Amino acids	76	75.032	[M+H]+	C2H5NO2	15005	14439.3	26675	36675	21675	23340	15359.9	20005	12928.6	9579.32	8144.43	16675	8216.47	20751.2	16883.2	C00037	HMDB0000123	750	-	56-40-6	15428	20
Gly-Gly-Phe	Amino acid and Its metabolites	Small Peptide	280.1	279.122	[M+H]+	C13H17N3O4	1.12222e+06	1.15928e+06	989724	1.13105e+06	1.11908e+06	1.00374e+06	1.20589e+06	1.01092e+06	917870	891914	682069	786041	667288	734797	608392	-	-	6993373	-	6234-26-0	-	-
Gly-Glu	Amino acid and Its metabolites	Small Peptide	205.1	204.074	[M+H]+	C7H12N2O5	152954	40758.4	50015	173283	121533	144725	145062	51680	112591	154355	84097.1	149976	148822	75025	131772	-	-	99278	-	7412-78-4	-	-
Gly-Lys	Amino acid and Its metabolites	Small Peptide	204.1	203.126	[M+H]+	C8H17N3O3	571760	487846	558771	622640	905071	1.03131e+06	1.01224e+06	1.26818e+06	781134	989024	1.01454e+06	748245	1.23515e+06	821714	936118	-	-	3080576	-	997-62-6	-	-
Gly-His	Amino acid and Its metabolites	Small Peptide	195.1	212.091	[M-H2O+H]+	C8H12N4O3	136735	63873.2	69337.5	52008	55952.3	50630.5	45287.2	54485.7	43447.5	48294.5	26132.1	49053.7	35051.7	25689.3	44854.2	-	HMDB0028843	417360	-	-	-	-
Gly-Pro	Amino acid and Its metabolites	Small Peptide	171.1	172.085	[M-H]-	C7H12N2O3	5442.06	3340	3340	3631.56	2992.52	4837.85	7175.59	2423.79	7256.87	8340	1792.49	1819.3	3516.77	7471.72	5441.3	-	HMDB0000721	79101	-	704-15-4	70744	-
Licochalcone B	Benzene and substituted derivatives	Benzene and substituted derivatives	285	286.084	[M-H]-	C16H14O5	452416	404932	400115	404375	515838	575517	536046	521571	576622	590031	475336	575080	459496	444685	451299	-	HMDB0037320	5318999	-	58749-23-8	-	-
Glycyrrhizinate	Organic acid and Its derivatives	Organic acid and Its derivatives	823.4	822.404	[M+H]+	C42H62O16	10334.9	45382.2	16311.9	7823.74	8606.77	11620.9	21057.9	11951.2	37438.8	26285	7322.39	23323.2	21511.2	20226.7	23489.1	C02284	-	14982	-	1405-86-3	-	-
Glycerol 3-Phosphate	Organic acid and Its derivatives	Phosphoric acids	171.1	172.014	[M-H]-	C3H9O6P	536814	459743	524261	517329	981868	1.24963e+06	772225	1.3077e+06	814395	573535	590978	465465	670291	770606	799162	C03189	HMDB0000126	754	-	20883	15978	5161
Glycerol-Tributyrate	GL	Others	303.2	302.173	[M+H]+	C15H26O6	33852	27119.7	21612	31188.9	26804.7	36416.5	37504	7437.29	15251	27048.7	41046.9	19971.3	23994.6	17214.9	24466.2	C13870	HMDB0031094	6050	-	21920	35020	-
Testosterone	Hormones and hormone related compounds	Hormones and hormone related compounds	289.2	288.209	[M+H]+	C19H28O2	104340	74931.2	87155.6	150949	118212	114713	104254	118718	113240	116690	111946	111827	118064	126975	101625	C00535	HMDB0000234	6013	-	58-22-0	17347	-
Heptethylene-glycol	Alcohol and amines	Alcohols	327.2	326.194	[M+H]+	C14H30O8	199516	331061	178138	278046	156814	231265	328732	153017	144725	209343	512832	277092	140004	105236	125381	-	HMDB0061835	79718	-	5617-32-3	44748	-
L-Gulonolactone	Carbohydrates and Its metabolites	Sugar acids	177	178.048	[M-H]-	C6H10O6	21402.8	22022.7	17787	11178.4	41490.1	46724.6	31773.9	25363.1	21118.5	13064.8	22696.9	18340	21602.7	36675	24966.2	C01040	HMDB0003466	439373	-	1128-23-0	17587	-
Glutaconic acid	Amino acid and Its metabolites	Amino acids	129	130.027	[M-H]-	C5H6O4	59424.2	71306	69696.4	62412.6	1.01911e+06	531278	441649	971783	700353	572437	699934	459888	371751	371075	347655	C02214	HMDB0000620	5280498	-	1724-02-3	15670	5593
Glu-Val	Amino acid and Its metabolites	Small Peptide	245.1	246.122	[M-H]-	C10H18N2O5	249421	270977	238796	363877	484968	833.643	392224	608246	688342	594845	499692	358918	478321	486641	443247	-	HMDB0028832	6992567	-	1453453	68846	-
Glu-Gly	Amino acid and Its metabolites	Small Peptide	205.1	204.07	[M+H]+	C7H12N2O5	152954	40758.4	50015	173283	121533	144725	145062	51680	112591	154355	84097.1	149976	148822	75025	131772	-	HMDB0028819	6427052	-	1948-29-4	73505	-
Calcitriol	Alcohol and amines	Alcohols	417.3	416.329	[M+H]+	C27H44O3	68224.2	70089.2	46339.5	54015	344342	261813	230414	257341	176590	194158	239989	138131	170413	170153	185737	C01673	HMDB0001903	5280453	-	32222-06-3	17823	6382
Guanidine	Alcohol and amines	Polyamines	60.1	59.0483	[M+H]+	CH5N3	484020	520945	412805	345958	379801	460433	392432	462258	279700	282776	347898	287302	375268	362152	329180	C17349	HMDB0001842	3520	-	18264	42820	6342
Agmatine	Alcohol and amines	Polyamines	131.1	130.122	[M+H]+	C5H14N4	2.83898e+06	1.76894e+06	2.12987e+06	1.66217e+06	1.42814e+06	1.24047e+06	1.34609e+06	1.13262e+06	1.19457e+06	738747	1.27436e+06	1.29866e+06	1.50186e+06	2.26762e+06	1.70903e+06	C00179	HMDB0001432	199	-	306-60-5	17431	3523
Sebacate	Organic acid and Its derivatives	Organic acid and Its derivatives	201.1	202.121	[M-H]-	C10H18O4	323398	189788	623241	1.61193e+06	2.72133e+06	5.79995e+06	5.00679e+06	2.84608e+06	5.35099e+06	5.58602e+06	1.09047e+07	372792	2.21445e+06	3.6161e+06	1.87187e+06	C08277	HMDB0000792	5192	-	111-20-6	41865	4240
Riboflavin	CoEnzyme and vitamins	CoEnzyme and vitamins	377	376.138	[M+H]+	C17H20N4O6	647983	454323	533109	867058	585878	692192	1.35054e+06	506240	749354	1.11891e+06	730301	560789	843449	599388	572359	C00255	HMDB0000244	493570	-	83-88-5	-	-
Ribosyladenosine	Nucleotide and Its metabolites	Nucleotide and Its metabolites	400.1	399.139	[M+H]+	C15H21N5O8	7670.35	8711.63	5497.43	7977.05	5446.27	18724.5	10920.5	7831.9	17402.7	24775.3	31798.8	8822.1	14068.9	16334.4	14966.6	-	-	69726184	-	-	-	-
Salidroside	Benzene and substituted derivatives	Benzene and substituted derivatives	281.1	300.121	[M-H2O-H]-	C14H20O7	150592	170118	124614	217692	247746	440869	229965	469597	193412	207631	71197.2	274520	235067	231477	282373	-	-	159278	-	10338-51-9	-	-
Piperic acid	Organic acid and Its derivatives	Organic acid and Its derivatives	165	166.027	[M-H]-	C8H6O4	858465	936465	852018	918481	867752	1.1813e+06	1.04754e+06	766447	746928	862742	771756	829345	508794	583234	539012	C04599	HMDB0032613	7196	-	94-53-1	-	-
Trigonelline	CoEnzyme and vitamins	CoEnzyme and vitamins	138	137.048	[M+H]+	C7H7NO2	1210125	491855	1625900	1561855	1047175	1235340	567378	1018635	343755	325375	577840	238540	790525	832844	718480	C01004	HMDB0000875	5570	-	535-83-1	18123	273
Succinic Acid	Organic acid and Its derivatives	Organic acid and Its derivatives	117	118.027	[M-H]-	C4H6O4	1.08792e+06	904596	1.86085e+06	1.66374e+06	1.55277e+07	2.85117e+06	1.82429e+06	1.60903e+07	1.03754e+06	863466	1.2949e+06	744680	3.25737e+06	3.46942e+06	3.50958e+06	C00042	HMDB0000254	1110	-	110-15-6	-	-
Succinic anhydride	Organic acid and Its derivatives	Organic acid and Its derivatives	99	100.016	[M-H]-	C4H4O3	5.78523e+06	3.83036e+06	4.44892e+06	5.26554e+06	6.54583e+06	3.27994e+06	3.89771e+06	6.93186e+06	8.95862e+06	7.47964e+06	6.45258e+06	6.94934e+06	7.56454e+06	8.97877e+06	7.22447e+06	C19524	HMDB0032523	7922	-	108-30-5	36595	-
Arachidyl-glycine	Alcohol and amines	Amines	352.3	369.324	[M-H2O+H]+	C22H43NO3	145304	54785.9	87392.5	34046.9	6138.97	11302.9	34510.2	6162.24	43588.4	51966.2	45848.8	23512.5	23873.4	22204.8	20459.1	-	-	83243	-	617703-96-5	-	-
Cyclo(Phe-Pro)	Amino acid and Its metabolites	Small Peptide	245.1	244.121	[M+H]+	C14H16N2O2	16904.6	48526.9	33785.4	33334.6	28694.5	47391.1	34134.4	34738.1	48592.5	40342.7	38631.6	32356.7	58800.2	72433.5	54260.2	-	-	99895	-	14705-60-3	-	-
Cyclo(Ala-Pro)	Amino acid and Its metabolites	Small Peptide	169.1	168.09	[M+H]+	C8H12N2O2	42154.1	34920.6	76689.4	56628.5	28048.8	32373.6	22777.3	63148.5	30275.5	27968.5	21355.6	18091.5	37437.3	35813.8	35480.4	-	-	13879951	-	36357-32-1	-	-
Cyclo(Pro-Phe)	Amino acid and Its metabolites	Small Peptide	245.1	244.121	[M+H]+	C14H16N2O2	16904.6	48526.9	33785.4	33334.6	28694.5	47391.1	34134.4	34738.1	48592.5	40342.7	38631.6	32356.7	58800.2	72433.5	54260.2	C11847	-	443440	-	3705-26-8	-	-
cyclo(pro-pro)	Amino acid and Its metabolites	Small Peptide	195.1	194.106	[M+H]+	C10H14N2O2	55686.9	42718	73536.7	58727.8	9290.59	12050.1	11717.1	34555.6	12979.1	11713.5	7282.41	14673.9	28366.9	25562.7	24203.2	-	-	529063	-	-	-	-
Cyclo(Pro-Val)	Amino acid and Its metabolites	Small Peptide	197.1	196.121	[M+H]+	C10H16N2O2	9416.75	14690.8	13207.2	11643.7	3226.17	5515.51	3078.99	5397.63	4426.87	1835.93	3977.94	3385.96	11158.2	6916.79	5662.53	-	-	-	-	5654-87-5	-	-
Cyromazine	Heterocyclic compounds	Heterocyclic compounds	167.1	166.097	[M+H]+	C6H10N6	23003.8	30593.5	52863.6	33737.5	54297.1	37486.4	40664.1	50645.3	39168.8	33443	62843.5	65656.3	43117.6	34951.2	40063.3	C14147	HMDB0029862	47866	-	66215-27-8	30260	-
Cyclocreatine	Nucleotide and Its metabolites	Nucleotide and Its metabolites	144.1	143.069	[M+H]+	C5H9N3O2	438749	1181555	395516	994879	695683	789805	880425	372658	434000	697679	578613	642779	473440	474753	618204	-	-	2896	-	35404-50-3	-	-
Estradiol cypionate	Hormones and hormone related compounds	Hormones and hormone related compounds	395.2	396.266	[M-H]-	C26H36O3	24968.2	27275.3	28217.2	17577	27440.6	30625.9	24411.1	26213.5	24992.5	26880.2	25329.7	13893.9	29707.6	25286.7	29263.3	-	-	9403	-	313-06-4	-	-
Cycloleucine	Amino acid and Its metabolites	Amino acid derivatives	130.1	129.078	[M+H]+	C6H11NO2	7.1567e+06	5.54271e+06	6.98738e+06	7.20254e+06	6.10322e+06	8.64832e+06	7.93562e+06	1.31594e+07	5.92921e+06	9.10654e+06	5500935	7.97513e+06	7.61291e+06	5.30604e+06	4.73124e+06	C03969	HMDB0062225	2901	-	52-52-8	40547	-
Cyclopentylglycine	Amino acid and Its metabolites	Amino acid derivatives	144.1	143.095	[M+H]+	C7H13NO2	119645	167998	239730	141690	200167	171134	222688	341937	153740	175570	233019	133026	211195	155073	241158	-	-	314101	-	2521-84-8	-	-
Daidzein	Benzene and substituted derivatives	Benzene and substituted derivatives	313.1	254.058	[M-H]-	C15H10O4	593674	717588	1.45718e+06	564586	679300	663117	693274	595760	492616	1.00194e+06	562433	756031	976550	488007	648087	C10208	HMDB0003312	5281708	-	486-66-8	28197	-
Xanthosine	Nucleotide and Its metabolites	Nucleotide and Its metabolites	283.1	284.076	[M-H]-	C10H12N4O6	56434.5	61216.9	68337.3	60217.9	178151	5330.37	106861	206967	140937	132196	122437	120664	146022	138298	142861	C01762	HMDB0000299	64959	-	146-80-5	18107	3408
Sarcosine	Amino acid and Its metabolites	Amino acids	90	89.048	[M+H]+	C3H7NO2	1.5548e+06	1.41821e+06	1.2585e+06	939842	1.04378e+06	931682	1.00839e+06	882912	908440	710064	1.04922e+06	959170	1.06849e+06	1.38815e+06	1.13738e+06	C00213	HMDB0000271	1088	-	107-97-1	15611	51
Myoinositol	Carbohydrates and Its metabolites	Sugar alcohols	181.1	180.063	[M+H]+	C6H12O6	5.72788e+07	5.48577e+07	5.33359e+07	5.62969e+07	4.54642e+07	4.75552e+07	4.09598e+07	6.02762e+07	5.61862e+07	6.20049e+07	4.83203e+07	6.45333e+07	3.94596e+07	3.33381e+07	3.30143e+07	-	HMDB0000211	892	-	87-89-8	17268	5221
Inositol 1,3,4-trisphosphate	Organic acid and Its derivatives	Phosphoric acids	421	419.962	[M+H]+	C6H15O15P3	1.04418e+06	1.19824e+06	1.15379e+06	1.19307e+06	920042	922167	949615	956982	972160	992450	990526	923289	933211	898141	958751	C01243	HMDB0001143	439455	-	98102-63-7	18228	6035
GalactinolHydrate	Carbohydrates and Its metabolites	Sugar alcohols	341.1	342.116	[M-H]-	C12H22O11	14911.4	14683.8	14311.5	7905.87	15005	10763.4	9614.02	4615.21	43411.2	13660.5	8352.55	5005	7838.65	9761.22	11668.2	C01235	HMDB0005826	439451	-	3687-64-7	17505	-
Inosine 5'-monophosphate	Nucleotide and Its metabolites	Nucleotide and Its metabolites	349.1	348.047	[M+H]+	C10H13N4O8P	327959	204724	134322	368812	213500	339790	337464	392304	165763	331036	270776	191595	163430	200687	155090	C00130	HMDB0000175	135398640	-	131-99-7	17202	5196
Creatine	Organic acid and Its derivatives	Organic acid and Its derivatives	132.1	131.07	[M+H]+	C4H9N3O2	105185	114164	138806	142176	380008	413940	556090	361671	745918	356589	850977	216456	390970	308923	472915	C00300	HMDB0000064	586	-	57-00-1	16919	7
Creatinine	Organic acid and Its derivatives	Organic acid and Its derivatives	114.1	113.059	[M+H]+	C4H7N3O	494983	231201	152689	239554	471065	441600	456046	630190	196516	487669	399025	378891	472465	541963	652313	C00791	HMDB0000562	588	-	60-27-5	16737	8
Gemfibrozil	Others	Medicine	249.2	250.157	[M-H]-	C15H22O3	31261.5	38970.6	41815.4	43364.4	21209.3	21219.9	39719.8	33625.1	44597.9	46259.6	41935	44001.8	29486.7	22384.5	22070	C07020	-	3463	-	25812-30-0	-	-
Adipic Acid	Organic acid and Its derivatives	Organic acid and Its derivatives	145.1	146.058	[M-H]-	C6H10O4	137038	117102	242589	181559	638287	753616	145893	237417	157940	156316	158501	167180	195482	203362	196863	C06104	HMDB0000448	196	-	124-04-9	30832	115
Caprolactam	Heterocyclic compounds	Heterocyclic compounds	114.1	113.084	[M+H]+	C6H11NO	47941.4	46790.3	63449	50601.4	61545.6	87509.7	59769	42252.3	49338.9	59191.4	67333.9	72460	42549	47219.4	44053.4	C06593	HMDB0062769	7768	-	105-60-2	28579	-
Hexanoyl Glycine	Amino acid and Its metabolites	Amino acid derivatives	172.1	173.105	[M-H]-	C8H15NO3	1.36007e+06	1.01914e+06	472985	1.68582e+06	4.8377e+06	8.19602e+06	6.46968e+06	6.38232e+06	4.01591e+06	1.94008e+06	9.19163e+06	2.26266e+06	3.17654e+06	3.081e+06	3.2956e+06	-	HMDB0000701	99463	-	24003-67-6	64390	5669
methylcarbamyl PAF	FA	Others	538.4	538.375	[M]+	C26H55N2O7P+	2.86319e+07	2.18539e+07	3.09406e+07	1.86941e+07	2.4788e+07	2.36629e+07	2.9522e+07	2.83333e+07	2.76241e+07	2.35831e+07	3.27541e+07	3.02373e+07	2.45622e+07	2.58405e+07	2.67123e+07	-	-	124663	-	91575-58-5	-	-
Tiglylglycine	Amino acid and Its metabolites	Amino acid derivatives	156.1	157.17	[M-H]-	C7H11NO3	10692.2	19104.3	25904.7	19459.5	79559.1	61379.1	49158.9	47260.3	20163.4	14651.4	73247.8	10909	34125	29252.5	34044.3	-	HMDB0000959	6441567	-	35842-45-6	73018	4246
Methylmalonic Acid	Organic acid and Its derivatives	Organic acid and Its derivatives	117	118.027	[M-H]-	C4H6O4	1.08792e+06	904596	1.86085e+06	1.66374e+06	1.55277e+07	2.85117e+06	1.82429e+06	1.60903e+07	1.03754e+06	863466	1.2949e+06	744680	3.25737e+06	3.46942e+06	3.50958e+06	C02170	HMDB0000202	487	-	516-05-2	30860	3712
2-Methylsuccinic Acid	Organic acid and Its derivatives	Organic acid and Its derivatives	131	132.042	[M-H]-	C5H8O4	152475	227082	262680	280168	722941	359052	313284	1.09297e+06	412532	526466	441191	363985	316548	266290	286297	-	HMDB0001844	10349	-	498-21-5	91315	6344
Citraconic Acid	Organic acid and Its derivatives	Organic acid and Its derivatives	129	130.027	[M-H]-	C5H6O4	59424.2	71306	69696.4	62412.6	1.01911e+06	531278	441649	971783	700353	572437	699934	459888	371751	371075	347655	C02226	HMDB0000634	643798	-	498-23-7	17626	5607
Met-Val	Amino acid and Its metabolites	Small Peptide	247.1	248.12	[M-H]-	C10H20N2O3S	35854.8	39838.6	40094.5	30015.7	19831.6	8660.82	18441.3	18719.9	17575.7	15061	15538.4	19563.6	18808	20843.4	16058.5	-	-	7010520	-	14486-13-6	-	-
3-(Methylthio)-1-propanol	Alcohol and amines	Alcohols	107	106.045	[M+H]+	C4H10OS	191947	187642	212490	254160	253983	251623	397940	371650	125936	301591	599639	277377	296128	305494	267992	-	HMDB0031716	10448	-	505-10-2	49019	-
10-Formyl-Thf	Heterocyclic compounds	Pteridines and derivatives	474.2	473.166	[M+H]+	C20H23N7O7	332783	335433	319472	451869	322807	1.52926e+06	883070	303082	1.3958e+06	1.1393e+06	576801	884973	655886	576935	535655	C00234	HMDB0000972	135450591	-	2800-34-2	15637	5912
Methoxyindoleacetic Acid	Heterocyclic compounds	Indole and Its derivatives	206.1	205.074	[M+H]+	C11H11NO3	1.50444e+07	1.16613e+07	1.36771e+07	1.66351e+07	1.72052e+07	19844408	2.12621e+07	1.75258e+07	1.73814e+07	1.73943e+07	1.90892e+07	22278561	1.88095e+07	1.37105e+07	1.77859e+07	C05660	HMDB0004096	18986	-	3471-31-6	28281	7016
Β-Pseudouridine	Nucleotide and Its metabolites	Nucleotide and Its metabolites	243.1	244.07	[M-H]-	C9H12N2O6	414744	317164	476942	378232	868282	886119	1.23606e+06	1.02122e+06	1.61158e+06	1.05108e+06	1.94511e+06	704626	745188	910994	797919	C02067	HMDB0000767	15047	-	1445-07-4	17802	5734
M-toluene acetic acid	Organic acid and Its derivatives	Organic acid and Its derivatives	149.1	150.068	[M-H]-	C9H10O2	139183	311609	455182	463865	19931.4	15771.4	4733.59	25391.4	11213.2	16855.6	3985.54	27502.3	124306	114326	118337	-	HMDB0002222	12121	-	621-36-3	88356	6557
m-Cresol	Benzene and substituted derivatives	Phenolics	109.4	108.058	[M+H]+	C7H8O	123019	180954	95948.1	197360	207577	130174	183108	177738	197321	107092	208793	152373	191028	229269	207806	C01467	HMDB0002048	342	-	108-39-4	17231	-
3-Hydroxybenzoic Acid	Organic acid and Its derivatives	Organic acid and Its derivatives	137	138.032	[M-H]-	C7H6O3	152912	347860	434401	456176	353479	385484	284024	385818	403491	411931	272276	367469	350309	336836	352728	C00587	HMDB0002466	7420	-	36320	30764	6690
Genipin	Others	Medicine	225.1	226.084	[M-H]-	C11H14O5	5356.48	4580.45	3508.92	5406.54	9669.48	11261.5	15145.2	14588	7244.12	11063.5	10777.9	11834.3	7714.9	5903.93	5933.46	C09780	HMDB0035830	442424	-	6902-77-8	-	-
Argininosuccinic acid	Organic acid and Its derivatives	Organic acid and Its derivatives	289.1	290.123	[M-H]-	C10H18N4O6	83352.9	66730.5	43384.1	48585.3	77336.3	43673.8	38508.6	46718.9	82534.3	64444	61931.3	102566	94237.1	66047.4	82693	C03406	HMDB0000052	16950	-	2387-71-5	15682	5115
Arg-Val	Amino acid and Its metabolites	Small Peptide	272.2	273.18	[M-H]-	C11H23N5O3	26592	38785.3	19064.4	35498.8	53163.9	56528.2	36862.5	32912.5	48059.2	53162	59010.9	31495	59656.5	45390.5	48624.1	-	HMDB0028722	6992654	-	2896-20-0	73823	-
Caffeic Acid	Organic acid and Its derivatives	Organic acid and Its derivatives	179	180.042	[M-H]-	C9H8O4	63282.2	132911	196247	239299	38894.4	33504.5	41602.3	52094.2	24818.3	12861.8	28644.6	16121.4	64971.5	86478.3	73180.1	C01481	HMDB0001964	1549111	-	331-39-5	16433	-
Methyl caffeate	Benzene and substituted derivatives	Benzene and substituted derivatives	195.1	194.058	[M+H]+	C10H10O4	342934	264543	341686	355247	335164	383242	371983	384524	329378	356875	335409	397925	367163	322672	345431	-	-	689075	-	3843-74-1	-	-
L-Ascorbate	CoEnzyme and vitamins	CoEnzyme and vitamins	177	176.032	[M+H]+	C6H8O6	4.51573e+06	2989390	6.88596e+06	7.72021e+06	6.22892e+06	5.27241e+06	5.93933e+06	2574740	5.63362e+06	5.21345e+06	6.12065e+06	8.0707e+06	4.67617e+06	4.09384e+06	4.8355e+06	C00072	HMDB0000044	54670067	-	50-81-7	29073	3753
Trolox	Benzene and substituted derivatives	Benzene and substituted derivatives	249.1	250.121	[M-H]-	C14H18O4	13820.3	16091.7	24043.5	32515.7	47224.9	16083.3	19443	24488.8	29163.3	13544.2	30527.5	17690.9	35464.8	22814.2	27535.8	-	-	40634	-	53188-07-1	-	-
Allysine	Amino acid and Its metabolites	Amino acids	144.1	145.074	[M-H]-	C6H11NO3	6681.56	8248.12	13289.3	3441.48	20853.8	33207	32551.3	41598.1	29591.8	32953.7	420758	12263.2	51769.2	44379.1	59740.3	-	HMDB0001263	207	-	1962-83-0	17027	6118
Lys-Pro	Amino acid and Its metabolites	Small Peptide	244.2	243.158	[M+H]+	C11H21N3O3	41217.2	63549	66800.6	54698.6	109730	84594.2	74312.9	102590	97262.8	48659	138264	51188.4	82281.1	106094	102739	-	-	171204	-	52766-27-5	-	-
Lys-Ser	Amino acid and Its metabolites	Small Peptide	234.1	233.137	[M+H]+	C9H19N3O4	25005	14145.4	12067.2	30420	30010	46680	29753.1	15572.1	35971.8	23348.2	28740	16890.1	38233	30556.1	56750.1	-	-	151428	-	6665-19-6	-	-
Lys-Val	Amino acid and Its metabolites	Small Peptide	246.2	245.174	[M+H]+	C11H23N3O3	5547.96	21391.1	37234.3	32177.9	70693.3	58600.8	37790.6	63508.2	29133.7	26541.6	83307.5	32967.6	59685.8	35634.5	67518.1	-	HMDB0028964	6992341	-	20556-11-0	-	-
Leu-Thr	Amino acid and Its metabolites	Small Peptide	233.2	232.14	[M+H]+	C10H20N2O4	3692.46	1998.26	4652.42	23158.8	18340	42223.2	33340	41322.5	53430.2	45047.7	43323.9	14528.1	20151.3	28340.1	23067.5	-	-	10353878	-	-	-	-
Pyrocatechol	Benzene and substituted derivatives	Phenolics	111.1	110.037	[M+H]+	C6H6O2	2.69605e+06	2.02122e+06	2.57892e+06	2.6789e+06	2.65479e+06	2.87018e+06	2.96744e+06	2.97306e+06	2.82744e+06	2.99079e+06	2.72469e+06	3.29083e+06	2.68555e+06	2.80618e+06	2.68823e+06	C00090	HMDB0000957	289	-	120-80-9	18135	282
Dioctyl phthalate	Aldehyde,Ketones,Esters	Esters	391.3	390.277	[M+H]+	C24H38O4	85436.2	17558.5	231477	149941	296016	60305.5	438204	53807.5	313538	542812	526921	241957	241515	326708	221394	-	-	8346	-	117-84-0	-	-
Diisooctyl phthalate	Aldehyde,Ketones,Esters	Esters	413.3	390.277	[M+Na]+	C24H38O4	1.85327e+06	1.82974e+06	2.08067e+06	1.75573e+06	337955	315397	400030	152404	218078	407792	350167	377791	149862	176866	136608	-	-	33934	-	27554-26-3	-	-
o-Methoxyphenyl sulfate	Benzene and substituted derivatives	Benzene and substituted derivatives	203	204.009	[M-H]-	C7H8O5S	421511	721162	617251	1.01678e+06	50331.3	121570	78920.9	363486	501425	1.12185e+06	93990.8	35238.2	395957	389513	345692	-	-	22473	-	3233-59-8	-	-
Diethyl-phosphate	Aldehyde,Ketones,Esters	Esters	155	154.039	[M+H]+	C4H11O4P	54025.5	42525.7	70033.2	64102.1	53032.5	50727.1	65497.2	38684.2	68364	81109.1	40075.9	47382.5	110865	76472.4	66144.1	C06608	HMDB0012209	654	-	598-02-7	27708	-
Creatine phosphate	Nucleotide and Its metabolites	Nucleotide and Its metabolites	212	211.036	[M+H]+	C4H10N3O5P	41624	39398.3	25919.9	58313.2	60475.1	65186.1	66773.8	73028.6	51216	47534.3	109594	54181.5	74610.5	41624	67878.5	C02305	HMDB0001511	587	-	24655	17287	6288
Phosphonoacetic acid	Organic acid and Its derivatives	Phosphoric acids	138.6	139.987	[M-H]-	C2H5O5P	64306.4	82672.6	85293.8	72839.6	80791	56685	80784	112727	107800	47387.7	112209	46113.8	85759.8	70185.4	73188.8	C05682	HMDB0004110	546	-	4408-78-0	15732	7018
Thiamine	CoEnzyme and vitamins	CoEnzyme and vitamins	265.1	265.112	[M]+	C12H17N4OS+	215110	145264	266358	417943	533276	329369	378312	300320	224069	148848	159272	295055	181790	204858	284079	C00378	HMDB0000235	1130	-	59-43-8	18385	5242
Homovanillic Acid sulfate (sodium salt)	Organic acid and Its derivatives	Organic acid and Its derivatives	261	262.015	[M-H]-	C9H10O7S	70126.2	172394	438937	120937	433072	404371	382626	486903	289708	355591	946077	152954	322169	293904	391023	-	HMDB0011719	29981063	-	38339-06-9	88405	-
Hexaethylene-glycol	Alcohol and amines	Alcohols	283.2	282.168	[M+H]+	C12H26O7	264155	382675	252511	318940	168765	248417	381360	206183	203711	303774	573725	393441	151320	136767	161996	-	HMDB0061822	17472	-	2615-15-8	49793	-
Maleic Acid	Organic acid and Its derivatives	Organic acid and Its derivatives	117	116.011	[M+H]+	C4H4O4	403018	416607	787085	790998	552376	563351	342137	894470	415610	654840	385525	1018635	938085	416651	966605	C01384	HMDB0000176	444266	-	110-16-7	18300	-
Hippuric Acid	Organic acid and Its derivatives	Organic acid and Its derivatives	180.1	179.058	[M+H]+	C9H9NO3	222216	442491	683565	729956	94784.1	55455.9	20843.5	130055	38866.4	22829	33133.7	37585.3	284033	283567	267276	C01586	HMDB0000714	464	-	495-69-2	18089	1301
Morpholine ethanesulfonic acid	Organic acid and Its derivatives	Sulfonic acids	194	195.057	[M-H]-	C6H13NO4S	28567.3	18790.1	11986	18163.1	24059.6	34613.5	35648.1	20180.1	20474.5	30188.5	50015	24397.5	10005	14017.3	16913.6	-	-	78165	-	4432-31-9	-	-
Shikimic Acid	Organic acid and Its derivatives	Organic acid and Its derivatives	173	174.053	[M-H]-	C7H10O5	8.43128e+07	2.28667e+07	6.28977e+07	5.17254e+07	242494061	1.20925e+08	3.27404e+07	6.93016e+07	3.2371e+08	7.38452e+07	4.40957e+07	1.62376e+06	8.61556e+07	8.31896e+07	9.24793e+07	C00493	HMDB0003070	8742	-	138-59-0	16119	338
Shinorine	Amino acid and Its metabolites	Amino acid derivatives	333.1	332.122	[M+H]+	C13H20N2O8	174099	150570	192879	123843	110045	147839	141838	108200	113314	80731.9	70557.4	139880	79921.3	78917.6	72928.6	-	HMDB0039002	10471931	-	73112-73-9	-	-
Imidazole-4-methanol	Heterocyclic compounds	Heterocyclic compounds	99.1	98.048	[M+H]+	C4H6N2O	1.69637e+06	2.64505e+06	2.55987e+06	2.30129e+06	2.70129e+06	2.95122e+06	3.00383e+06	2.78213e+06	782145	3.1394e+06	1.58325e+06	3.16015e+06	3.16294e+06	1.98718e+06	2.00209e+06	-	-	122926	-	32673-41-9	-	-
Imidazoleacetic acid	Heterocyclic compounds	Indole and Its derivatives	127.1	126.043	[M+H]+	C5H6N2O2	498159	510062	1173150	434014	173474	146969	229558	190512	130065	156760	134238	173399	325194	269400	308670	C02835	HMDB0002024	96215	-	645-65-8	16974	6445
Guanidinoethyl Sulfonate	Organic acid and Its derivatives	Sulfonic acids	166	167.037	[M-H]-	C3H9N3O3S	53394.5	33340	82739.4	158835	264538	288025	251694	271881	270575	405580	477085	107604	170169	186425	228092	C01959	HMDB0003584	68340	-	543-18-0	17228	6962
Pyrimidine-4-carboxylic acid	Heterocyclic compounds	Heterocyclic compounds	123	124.1	[M-H]-	C5H4N2O2	230106	210256	227083	250911	205706	215391	220174	217556	223540	226607	221628	248298	201093	231237	201570	-	-	24820426	-	819850-18-5	-	-
Niclosamide	Others	Medicine	327	325.986	[M+H]+	C13H8Cl2N2O4	218241	214461	255986	196183	178774	208182	170788	224371	220244	212697	154698	147769	199349	324016	272485	-	-	4477	-	50-65-7	-	-
Jasmone	Aldehyde,Ketones,Esters	Ketones	165.1	164.12	[M+H]+	C11H16O	56201.9	39477.3	114200	54260.9	60397	67127.3	57066.1	28168.4	141394	76489.3	65340.4	75074.5	39492.2	47379.9	60187.5	C08490	HMDB0035601	1549018	-	488-10-8	-	-
Guanosine 3',5'-Cyclic Monophosphate	Nucleotide and Its metabolites	Nucleotide and Its metabolites	346.2	345.047	[M+H]+	C10H12N5O7P	106907	72262.1	191004	117674	92149.9	300765	159365	166183	89527.2	111113	118944	110975	155256	148439	158272	C00942	HMDB0001314	24316	-	7665-99-8	16356	6152
Guanosine-5'-monophosphate	Nucleotide and Its metabolites	Nucleotide and Its metabolites	362	363.058	[M-H]-	C10H14N5O8P	115210	28890.3	50201.2	98251.2	140113	117355	187710	123115	74640.2	111288	63560.2	57876.3	103706	84306.5	57768.6	C00144	HMDB0001397	135398631	-	85-32-5	17345	6216
Urobilin	Tryptamines,Cholines,Pigments	Pigments	591.3	590.31	[M+H]+	C33H42N4O6	24894.3	10869.3	13805.5	23076.4	31127.7	26628.3	11906.4	12377.9	10868.3	9573.26	3928.37	559.796	13431.3	8974.01	13689.5	C05794	-	8089	-	1856-98-0	-	-
Urocanic Acid	Organic acid and Its derivatives	Organic acid and Its derivatives	139	138.043	[M+H]+	C6H6N2O2	285290	270260	400565	474125	201815	295310	400565	108042	180992	252104	269326	278955	233530	251895	189126	C00785	HMDB0000301	736715	-	104-98-3	30817	298
Allantoin	Organic acid and Its derivatives	Organic acid and Its derivatives	157	158.044	[M-H]-	C4H6N4O3	859365	1.24545e+06	1.17093e+06	997032	2.61015e+06	3.33502e+06	1.954e+06	2.20639e+06	2.27e+06	2.8226e+06	4.45724e+06	1.83638e+06	2.04389e+06	1.95189e+06	2.1089e+06	C01551	HMDB0000462	204	-	97-59-6	15676	89
Urea	Alcohol and amines	Amines	61	60.032	[M+H]+	CH4N2O	1.97767e+07	1.92666e+07	2.3562e+07	2.10306e+07	49409635	2.57017e+07	30162960	2.95434e+07	69096235	4.05444e+07	63451525	3.18761e+07	3.31717e+07	3.50024e+07	36636645	C00086	HMDB0000294	1176	-	57-13-6	16199	6
Uric acid	Organic acid and Its derivatives	Organic acid and Its derivatives	167	168.028	[M-H]-	C5H4N4O3	1.50155e+06	2.08536e+06	1.38238e+06	1.03753e+06	1.08895e+07	2.63314e+06	2.0462e+06	8.55374e+06	2.5753e+06	3.26544e+06	1.9508e+06	1.98763e+06	1.44589e+06	2.12591e+06	2.04305e+06	C00366	HMDB0000289	1175	-	69-93-2	17775	88
Citric Acid	Organic acid and Its derivatives	Organic acid and Its derivatives	191	192.027	[M-H]-	C6H8O7	2.28901e+07	2.51369e+07	4.25855e+07	3.84481e+07	6.16797e+07	6.61541e+07	6.00063e+07	6.91052e+07	1.90138e+07	1.61851e+07	4.16231e+07	1.90179e+07	4.12147e+07	3.24551e+07	4.07283e+07	C00158	HMDB0000094	311	-	77-92-9	30769	124
Citramalic Acid	Organic acid and Its derivatives	Organic acid and Its derivatives	147	148.1	[M-H]-	C5H8O5	66568.2	195389	103396	144825	278839	152421	83364.2	741845	105544	142696	127087	74599	112215	98279.6	106796	C00815	HMDB0000426	1081	-	597-44-4	15584	5415
Tauro-beta-muricholic acid	Bile acids	Bile acids	498.3	515.292	[M-H2O+H]+	C26H45NO7S	147160	162279	29835.1	150929	236503	118587	80634.1	156292	181186	1.32603e+06	201432	1.1171e+06	214434	163467	248638	-	-	168408	-	25696-60-0	-	-
Tauroursodeoxycholic acid	Bile acids	Bile acids	498.3	499.297	[M-H]-	C26H45NO6S	1.48689e+06	1.65096e+06	806847	2.10335e+06	817672	620914	1.83453e+06	935553	1.21636e+06	1.73208e+06	936762	1.90617e+06	1.05438e+06	1.18187e+06	1.23063e+06	C05463	HMDB0000896	9848818	-	14605-22-2	9410	5853
Nootkatone	Aldehyde,Ketones,Esters	Ketones	219.2	218.167	[M+H]+	C15H22O	504283	509017	451472	498435	586235	501376	530888	486390	571299	571865	536728	604598	548824	530444	467469	C17914	-	1268142	-	4674-50-4	-	-
Palatinose	Heterocyclic compounds	Heterocyclic compounds	341.1	342.116	[M-H]-	C12H22O11	42069.8	45390.5	44760.4	47335.1	30010	41680	19185.8	16675	15355.8	10878.8	30010	29616.3	24640.9	15996.8	31991.6	C01742	-	439559	-	58166-27-1	-	-
Piperidone	Heterocyclic compounds	Heterocyclic compounds	170.1	169.11	[M+H]+	C9H15NO2	138324	74415.9	142913	99769.6	74689.2	103395	63787.4	72473.3	72655.2	249212	72470.3	77952.5	27153.3	33404.5	26407.2	C17730	-	6465	-	28186	-	-
Pinolenic acid	FA	FFA	277.2	278.225	[M-H]-	C18H30O2	359195	254805	228014	330327	606536	542382	497267	447013	445031	358838	391467	338267	371784	371387	363418	-	-	5312495	-	16833-54-8	-	-
Corticosterone	Hormones and hormone related compounds	Hormones and hormone related compounds	347.2	346.214	[M+H]+	C21H30O4	1.51894e+06	1.41768e+06	1.33203e+06	1.47084e+06	2.46503e+06	2.13425e+06	2.5141e+06	2.21902e+06	2.53349e+06	2.71162e+06	2.20696e+06	2.86866e+06	1.94077e+06	1.98632e+06	2.02182e+06	C02140	HMDB0001547	5753	-	50-22-6	16827	6314
Purine	Nucleotide and Its metabolites	Nucleotide and Its metabolites	121	120.044	[M+H]+	C5H4N4	1.653e+06	2.18288e+06	1.96192e+06	1.8603e+06	2.87906e+06	2.68254e+06	2.64528e+06	2.92311e+06	2.74073e+06	2.7935e+06	3.04042e+06	3.09897e+06	2.72615e+06	2.46972e+06	2.84277e+06	C15587	HMDB0001366	1044	-	120-73-0	17258	6193
Pro-Glu	Amino acid and Its metabolites	Small Peptide	245.1	244.106	[M+H]+	C10H16N2O5	1670	14512	9678.53	9767.81	28048.8	35010	31452.8	40010	21273.6	23764.2	70119.4	12025	27083.7	21012	16008	-	-	194260	-	67644-00-2	-	-
Pro-Ser	Amino acid and Its metabolites	Small Peptide	203.1	202.095	[M+H]+	C8H14N2O4	678285	800580	746960	757010	792200	845845	605095	964930	412265	475079	544375	783825	1043815	651490	367145	-	-	7408258	-	71835-80-8	-	-
Pro-Ile	Amino acid and Its metabolites	Small Peptide	211.1	228.147	[M-H2O+H]+	C11H20N2O3	28426.6	44836.7	50232.9	43765.8	15074.9	8995.63	14848.9	25466.5	16194.2	10465.2	10504	14844.9	27471.3	20318.7	27362	-	-	7079600	-	-	-	-
D-Gluconic Acid	Carbohydrates and Its metabolites	Sugar acids	197.1	196.058	[M+H]+	C6H12O7	1.08348e+06	584767	661706	1.09757e+06	913800	1.15453e+06	1.1478e+06	1.10987e+06	481873	771574	737182	898367	1.08735e+06	877447	1.21111e+06	C00257	HMDB0000625	10690	-	526-95-4	33198	345
Hydroxyphenyllactic acid	Organic acid and Its derivatives	Organic acid and Its derivatives	181.1	182.058	[M-H]-	C9H10O4	265763	476985	530662	465457	1.58698e+06	1.60485e+06	964082	1.36386e+06	1.16633e+06	1.36352e+06	2.00361e+06	1.0895e+06	879966	857384	849433	C03672	HMDB0000755	9378	-	306-23-0	17385	5723
Hydroxypiperazic acid	Heterocyclic compounds	Heterocyclic compounds	145.1	146.106	[M-H]-	C5H10N2O3	847037	828654	926335	875165	1.00367e+06	980701	911467	1.40045e+06	867158	858964	863277	981492	860413	931525	741069	C00739	-	129859924	-	-	-	-
Hydroxyquinoline	Heterocyclic compounds	Heterocyclic compounds	146.1	145.053	[M+H]+	C9H7NO	3.5915e+07	3.71932e+07	3.38785e+07	4.55603e+07	3.35909e+07	3.50486e+07	3.35296e+07	3.58995e+07	3.06656e+07	2.85792e+07	1.76117e+07	5.11925e+07	3.54752e+07	3.85315e+07	3.65436e+07	C19434	-	1923	-	148-24-3	-	-
SPH(d18:0)	SL	SPH	302.3	301.298	[M+H]+	C18H39NO2	223449	196866	233405	208742	240917	419517	366052	293026	248810	246238	227332	281242	397373	382959	414696	C00836	HMDB0000269	91486	-	764-22-7	-	-
Hydroumbellic acid	Benzene and substituted derivatives	Phenolics	181.1	182.058	[M-H]-	C9H10O4	22431.3	32586.9	37048.8	26139.8	49065.6	68229.6	33287.1	67561.9	41904.8	49379.4	136913	41523.6	51111.3	48169.8	45167.8	-	HMDB0126386	96384	-	5631-68-5	-	-
L-kynurenine	Amino acid and Its metabolites	Amino acid derivatives	209.1	208.085	[M+H]+	C10H12N2O3	975093	2.31575e+06	1.03162e+06	1.00657e+06	1.79503e+06	3.182e+06	4.12726e+06	2.92884e+06	5.23162e+06	5.33114e+06	6.46317e+06	6.51447e+06	2.68266e+06	2.6217e+06	2.77774e+06	C00328	HMDB0000684	161166	-	343-65-7	16946	72
Kynurenic Acid	Amino acid and Its metabolites	Amino acid derivatives	190	189.043	[M+H]+	C10H7NO3	114875	289840	296103	287541	890291	916253	790595	1.83502e+06	1.0599e+06	757751	1.92509e+06	495219	750373	661952	824162	C01717	HMDB0000715	3845	-	492-27-3	18344	5683
Genistein-4'-glucuronide	Benzene and substituted derivatives	Benzene and substituted derivatives	447.1	446.085	[M+H]+	C21H18O11	324147	424023	649957	564455	241400	34505.3	1.91306e+06	52787.6	124199	240937	1.73074e+06	2.16204e+06	670463	596524	631937	-	-	45782816	-	245084-07-5	-	-
Azelaic Acid	Organic acid and Its derivatives	Organic acid and Its derivatives	187.1	188.105	[M-H]-	C9H16O4	1.31866e+06	1.20358e+06	1.8376e+06	1.91815e+06	3.89381e+06	8.59521e+06	1.57504e+06	2.01662e+06	2.3141e+06	2.14262e+06	9.63572e+06	1.48377e+06	2.39003e+06	2.51071e+06	2.42113e+06	C08261	HMDB0000784	2266	-	123-99-9	48131	5750
Azelaoyl PAF	FA	Others	652.4	651.448	[M+H]+	C33H66NO9P	244061	421444	278392	284067	255904	512434	525381	194733	212568	346241	735598	486228	74449.2	82890.5	82361.8	-	-	17757205	-	354583-69-0	-	-
LPG(16:1)	GP	LPG	481.3	482.264	[M-H]-	C22H43O9P	26388.5	7643.08	23147.9	22482.4	4736.47	19076.8	6686.17	11582.7	5442.62	10948.4	666.993	11268.1	14107.8	13991	21491.6	-	-	52927436	-	-	-	-
LPG(17:0)	GP	LPG	497.3	498.296	[M-H]-	C23H47O9P	20457.6	22650.8	32247.3	32213	17993.2	23824.9	24031.8	19068.4	21228.1	28995.1	20987.1	22095.9	19613.5	17636.4	23129.8	-	-	52927456	-	-	-	-
LPG(0:0/18:2)	GP	LPG	507.3	508.28	[M-H]-	C24H45O9P	69829	34240	54763	127948	61908.6	57015.5	50895.6	51183.5	25436.6	33319.6	39795.6	44717	31344.5	52181.8	50553.6	-	-	-	-	-	-	-
LPG(19:0)	GP	LPG	525.3	526.327	[M-H]-	C25H51O9P	16711.5	18454.5	20889.8	21799.9	12982.8	17230.2	18231.5	17759	18940.2	19399.8	17137.7	20979.6	18486	13241.2	16409.4	-	-	52927454	-	-	-	-
LPG(20:4)	GP	LPG	531.3	532.28	[M-H]-	C26H45O9P	18169.7	13330.2	21170.7	21122.5	11814.3	13334.7	5915.96	11048.5	4739.85	4188.58	5823.88	3618.62	17793.5	17360	12031.7	-	-	42607485	-	-	-	-
LPG(22:5)	GP	LPG	555.3	558.296	[M-H]-	C28H47O9P	110580	31130	57065.9	107013	75086	72837.6	37637.6	45679	12796.3	17815.6	13414.1	13596.7	45742.9	50161.9	43707.4	-	-	-	-	-	-	-
LPS(20:0)	GP	LPS	552.3	553.338	[M-H]-	C26H52NO9P	137250	230871	160631	210544	143547	138840	138035	152007	168768	177495	161445	199900	155498	161589	164784	-	-	52926280	-	-	-	-
LPE(P-17:0)	GP	LPE-P	452.3	451.306	[M+H]+	C22H46NO6P	17686	26925.1	8848.54	21425	34563.3	10157.8	7109.16	13869.7	30403.8	12682	17696.2	22139.5	20655.9	30700.7	26787.5	-	-	-	-	-	-	-
Phosphatidylethanolamine lyso alkenyl 16:0	GP	LPE	436.2	437.291	[M-H]-	C21H44NO6P	110007	68353.8	135384	154141	64787.1	105218	47827.8	70647.8	52894.6	52482.4	38833.9	63941.8	89036.7	65176.8	81994.8	-	-	134748036	-	-	-	-
Phosphatidylethanolamine lyso alkenyl 18:3	GP	LPE	460.3	461.291	[M-H]-	C23H44NO6P	980360	540630	746281	1.00702e+06	400996	338371	228419	126981	166079	127417	203536	264847	432412	415265	431449	-	-	-	-	-	-	-
Cinnamic Acid	Organic acid and Its derivatives	Organic acid and Its derivatives	149.1	148.052	[M+H]+	C9H8O2	105687	301861	434675	270311	22172.6	9100.9	13611.3	37818.4	8549.38	27233	16060.1	33573.2	86247.5	99064.6	82682.9	C00423	HMDB0000930	444539	-	140-10-3	35697	5880
Carnitine C11:1	FA	CAR	328.2	327.241	[M+H]+	C18H33NO4	34183.5	29014.5	15260.9	30840	32507	18540.6	28014.9	30508.2	31843	44936.2	56879.9	41302.8	25948.5	22766.9	22351.3	-	-	-	-	-	-	-
Carnitine C11:DC	FA	CAR	360.3	359.231	[M+H]+	C18H33NO6	67236.9	66577.4	32878.3	93141	239478	132350	114124	157298	106727	91621.7	291805	57528.9	97729.4	93848.1	87863.5	-	-	-	-	-	-	-
Carnitine C12-OH	FA	CAR	360.3	359.267	[M+H]+	C19H37NO5	80487	58317.6	42229.8	99119.5	240721	139055	128701	166340	105219	92182.6	260298	52649.3	103355	95046.2	85596.5	-	-	-	-	-	-	-
Carnitine C14:2:DC	FA	CAR	398.3	397.246	[M+H]+	C21H35NO6	591127	454124	268122	626501	2.0626e+06	1.18113e+06	1.27029e+06	1.25844e+06	1.71667e+06	1.14303e+06	2.7809e+06	710885	955164	915853	889469	-	-	-	-	-	-	-
Carnitine C14:2-OH	FA	CAR	384.3	383.267	[M+H]+	C21H37NO5	71991.4	59602.7	29855.8	95013.2	201947	134809	150590	103997	126480	131512	284811	83847.4	117106	110831	113756	-	-	-	-	-	-	-
Carnitine C18:1:2DC	FA	CAR	456	455.325	[M+H]+	C25H45NO6	12212.9	6580.09	7836.45	11507.4	12409.1	11381.7	8225.73	14539.1	5001.51	10801.1	14404.2	6888.17	6623.67	6261.09	6809.7	-	-	71464570	-	-	-	-
Carnitine C19:2	FA	CAR	438.4	437.351	[M+H]+	C26H47NO4	159609	204726	373555	222580	231609	415010	376935	389371	525349	511568	141577	320467	229091	258133	211482	-	-	-	-	-	-	-
Carnitine C20:1	FA	CAR	454.4	453.382	[M+H]+	C27H51NO4	237390	416169	232989	340053	181857	288511	190281	188021	256968	318387	223931	350897	309924	274713	278728	-	-	-	-	-	-	-
Carnitine C4:DC	FA	CAR	262.1	261.121	[M+H]+	C11H19NO6	119894	74211.1	122887	89885.9	168440	75902.3	105652	124844	118607	156777	188465	60935.6	91911.3	92914.9	143410	-	-	-	-	-	-	-
Carnitine C8-OH	FA	CAR	304.2	303.205	[M+H]+	C15H29NO5	168754	153847	113862	165290	368779	246368	177877	313278	173964	194528	351375	103024	186491	194594	164291	-	-	86583357	-	-	-	-
Carnitine ph-C1	FA	CAR	266.1	265.131	[M+H]+	C14H19NO4	43829.7	43672.9	50540.5	71066.3	18410.2	27458.3	5031.63	16148	7526.52	2878.24	7119.82	2073.39	31934.2	28533	30485.5	-	-	129022	-	105450-08-6	-	-
Carnitine C9:1-OH	FA	CAR	310.2	309.194	[M+H]+	C17H27NO4	67129.4	86218.1	58381	79263.2	134092	140256	95204.8	72415.5	169272	174133	245521	139494	110942	112591	102110	D00432	HMDB0015334	-	-	-	127570	-
Orotic Acid	CoEnzyme and vitamins	CoEnzyme and vitamins	155	156.017	[M-H]-	C5H4N2O4	326524	307796	334259	433919	549925	584153	538187	626414	407563	460848	490014	358183	416120	385103	439524	C00295	HMDB0000226	967	-	65-86-1	16742	318
3,3',5-Triiodo-L-Thyronine	Hormones and hormone related compounds	Hormones and hormone related compounds	651.7	650.79	[M+H]+	C15H12I3NO4	13916.8	31637.7	16795.3	27780.1	11216.8	13741.7	6567.62	10161.8	12790.5	1819.75	9831.18	4813.1	11075.1	12739.2	14561.4	C02465	HMDB0000265	5920	-	1823692	-	-
Ammeline	Heterocyclic compounds	Heterocyclic compounds	128.1	127.049	[M+H]+	C3H5N5O	179765	49812.8	224629	188377	204142	77567.2	164409	209028	199404	234333	68035.9	119229	150171	227035	250459	C08733	-	135408770	-	645-92-1	-	-
Tetraethylene-glycol	Alcohol and amines	Alcohols	195.1	194.115	[M+H]+	C8H18O5	162796	132225	120989	206758	93433.2	148738	219598	144416	89878.4	164759	152679	178812	100946	96117.5	109845	-	HMDB0094708	8200	-	112-60-7	44920	-
Triethanolamine	Alcohol and amines	Alcohols	150.1	149.105	[M+H]+	C6H15NO3	510433	628683	481917	409187	391810	401234	265700	335718	305979	281234	307243	268647	292665	373323	384806	C06771	HMDB0032538	7618	-	102-71-6	28621	-
Triethylenetetramine	Alcohol and amines	Polyamines	147.2	146.153	[M+H]+	C6H18N4	299926	368983	326127	243437	231497	232887	215625	249897	258276	195393	141640	190328	203224	151790	143928	C07166	-	5565	-	112-24-3	-	-
Trp-Gly	Amino acid and Its metabolites	Small Peptide	260.1	261.111	[M-H]-	C13H15N3O3	12928.2	12742.4	15496.1	15811.6	18004.2	28711.9	16513	18925.8	19888.4	17292.8	19590.8	13201.5	19434.9	19961.8	17089.8	-	-	97054	-	7360-09-0	-	-
Tryptamine	Tryptamines,Cholines,Pigments	Tryptamines	161.1	160.1	[M+H]+	C10H12N2	21454	18619.1	14999.5	31310.9	11033.2	20510	20159.6	12405.7	15306.6	15542	15071.4	24641.6	17159.5	24433.9	24635	C00398	HMDB0000303	1150	-	61-54-1	16765	-
Epinephrine	Hormones and hormone related compounds	Hormones and hormone related compounds	184	183.09	[M+H]+	C9H13NO3	9511.13	16893.6	21993.3	14263.1	30568.8	22175.4	16887.7	44759.1	21013.7	20914.5	42395.1	26675	15048	32623.6	19789.7	C00788	HMDB0000068	5816	-	51-43-4	28918	5127
Biopterin	Heterocyclic compounds	Pteridines and derivatives	238.1	237.086	[M+H]+	C9H11N5O3	39282.5	36657.4	57062.9	60976.8	253431	494852	233076	342078	297965	228875	484475	156477	168152	219088	162914	C06313	HMDB0000468	445040	-	22150-76-1	63931	247
Biotinamide	Alcohol and amines	Polyamines	244.1	243.104	[M+H]+	C10H17N3O2S	179381	181347	131676	193820	195277	206893	131453	197254	134546	173651	132788	125708	179336	163576	158537	C01893	HMDB0001458	5006	-	6929-42-6	16615	6255
Octadecanedioic acid	Organic acid and Its derivatives	Organic acid and Its derivatives	313.2	314.246	[M-H]-	C18H34O4	602970	401241	504355	671000	2.56511e+06	6.29051e+06	477725	287573	288322	270415	518183	448599	850386	876328	852732	-	HMDB0000782	70095	-	871-70-5	133086	5748
Dodecanedioic Acid	FA	FFA	229.1	230.152	[M-H]-	C12H22O4	213824	84315.4	200487	203507	1.40288e+06	3.10253e+06	128686	131740	190743	128024	152104	212431	406495	391766	414297	C02678	HMDB0000623	12736	-	693-23-2	4676	5596
Hexadecanal	Aldehyde,Ketones,Esters	Aldehydes	263.2	240.245	[M+Na]+	C16H32O	751852	1.02159e+06	780702	407142	1.85557e+06	635269	369737	2.07023e+06	138291	141321	246985	154881	474470	526100	555924	-	HMDB0001551	984	-	629-80-1	17600	6317
FFA(16:2)	FA	FFA	251.2	252.209	[M-H]-	C16H28O2	4.8276e+06	3.5032e+06	2.77105e+06	4.04389e+06	1.1956e+07	8.69399e+06	9.72913e+06	9.53427e+06	8.343e+06	9.14993e+06	9.14354e+06	9.94461e+06	6.06354e+06	6.28765e+06	6.08647e+06	-	HMDB0000477	13932172	-	28290-73-5	86147	5464
FFA(16:4)	FA	FFA	247.2	248.178	[M-H]-	C16H24O2	117321	120288	126054	109339	99287.2	178181	92354.6	100020	90646.5	107957	108530	104952	88580.1	72150.4	85209.6	-	-	5312433	-	-	-	-
Hexadecanedioic acid	FA	FFA	285.2	286.214	[M-H]-	C16H30O4	617111	318440	517931	643606	4.50142e+06	7.47222e+06	741699	776956	640286	499644	889164	616239	1.35026e+06	1.13676e+06	1.2546e+06	C19615	HMDB0000672	10459	-	505-54-4	73722	5642
FFA(17:2)	FA	FFA	265.2	266.225	[M-H]-	C17H30O2	762451	1.01741e+06	571443	648626	1.38202e+06	1.64665e+06	1.05721e+06	1.09634e+06	1.05958e+06	843988	949533	876627	1.0281e+06	1.08045e+06	1.39818e+06	-	-	5312622	-	-	-	-
Tridecanedioic acid	FA	FFA	243.2	244.167	[M-H]-	C13H24O4	377863	222556	423324	373517	1.50499e+06	3.15738e+06	317424	303853	310056	273454	286267	338324	538043	543634	542615	-	-	10458	-	505-52-2	-	-
Tetradecanedioic acid	FA	FFA	257.2	258.183	[M-H]-	C14H26O4	432242	152112	401129	432663	2.69096e+06	5.02292e+06	324563	397634	363270	284156	375386	315627	799565	806488	840831	C11002	HMDB0000872	13185	-	821-38-5	76308	5833
Huperzine A	Alcohol and amines	Amines	243.1	242.142	[M+H]+	C15H18N2O	13123.3	14026.1	13247.8	20652.9	14319.5	11561.6	17736.3	12036.4	14421.7	13203.5	12278.5	6084.38	10393.2	13966.7	15623.6	-	-	449069	-	102518-79-6	-	-
Murideoxycholic acid	Bile acids	Bile acids	451.3	392.293	[M+CH3COO]-	C24H40O4	5477.73	1668.33	6922.33	10806.1	10046.1	10584.3	36861.1	8611.54	16608.8	52948.1	17817.9	21418.5	9650.79	18690.8	15784.4	-	HMDB0000811	5283821	-	668-49-5	52030	5775
Rhapontigenin	Organic acid and Its derivatives	Organic acid and Its derivatives	257.1	258.089	[M-H]-	C15H14O4	2558.22	1273.76	1834.78	6682.89	8853.36	6511.63	12606.1	6689.22	11018	9575.6	10866.7	3239.49	6162.75	5999.03	6066.21	-	HMDB0031842	5320954	-	500-65-2	-	-
Bis(1-inositol)-3,1'-phosphate 1-phosphate	Alcohol and amines	Alcohols	501	502.049	[M-H]-	C12H24O17P2	4.68568e+06	7.26653e+06	6.96557e+06	6.37444e+06	1.31013e+07	1.07476e+07	1.06837e+07	1.23989e+07	9.93122e+06	8.42507e+06	1.18107e+07	8.48607e+06	8.58112e+06	8.82501e+06	9.37925e+06	C19799	-	53262311	-	-	-	-
Salicylaldehyde	Benzene and substituted derivatives	Benzene and substituted derivatives	105	122.037	[M-H2O+H]+	C7H6O2	2.73792e+06	4.80229e+06	7.23043e+06	7.71615e+06	1.54187e+06	1.12431e+06	651423	1.95145e+06	830202	784240	813619	963508	2.95425e+06	2.98656e+06	3.12196e+06	C06202	HMDB0034170	6998	-	32912	16008	-
Salicylic acid	Organic acid and Its derivatives	Organic acid and Its derivatives	137	138.032	[M-H]-	C7H6O3	371583	481826	496995	549343	459359	529119	481607	480204	492070	460306	493587	441425	457867	458051	444079	C00805	HMDB0001895	338	-	69-72-7	16914	616
Ethylsalicylate	Organic acid and Its derivatives	Organic acid and Its derivatives	165.1	166.063	[M-H]-	C9H10O3	7.35401e+06	7.61994e+06	6.9661e+06	7.19662e+06	6.56376e+06	9.97522e+06	6.68568e+06	6.98619e+06	8.73994e+06	7.55561e+06	7.50234e+06	7.55898e+06	3.51082e+06	4.22199e+06	4.34877e+06	D70269	HMDB0029817	8365	-	118-61-6	-	-
FFA(15:1)	FA	FFA	239.2	240.209	[M-H]-	C15H28O2	1.83896e+06	1.69145e+06	4.48474e+06	340566	1.45099e+06	367501	335433	317985	360491	318523	208023	313574	2.27819e+06	2.58899e+06	2.78186e+06	-	-	5312411	-	84743-29-3	-	-
cis-EODA	FA	Oxidized lipids	297.2	298.251	[M-H]-	C18H34O3	39284.4	30927.5	37709.3	57254.3	17216.5	27767.4	26477.5	17866.5	16434.4	27345.7	22767.2	23657.3	21502.7	16343.7	25164.6	C19418	HMDB0061650	119250	-	2443-39-2	85661	-
Ser-Leu	Amino acid and Its metabolites	Small Peptide	219.1	218.127	[M+H]+	C9H18N2O4	18662.7	23535.8	3108.28	13855.2	74867.3	19024.1	28873.7	24370.3	9650.7	10536.9	12810.7	9761.94	20620.2	23598.5	35345.2	-	HMDB0029043	7015695	-	6665-16-3	74815	-
Ser-Val	Amino acid and Its metabolites	Small Peptide	205.1	204.111	[M+H]+	C8H16N2O4	347059	336922	323661	476776	466066	336577	403308	364452	552439	317106	705381	287350	473315	435306	343582	-	HMDB0029052	7020159	-	51782-06-0	74823	-
Ser-Ile	Amino acid and Its metabolites	Small Peptide	219.1	218.127	[M+H]+	C9H18N2O4	18662.7	23535.8	3108.28	13855.2	74867.3	19024.1	28873.7	24370.3	9650.7	10536.9	12810.7	9761.94	20620.2	23598.5	35345.2	-	-	71429009	-	91086-51-0	-	-
Pyrrolidine	Heterocyclic compounds	Heterocyclic compounds	72.3	71.0735	[M+H]+	C4H9N	3.97485e+06	7965140	5.2268e+06	6.30187e+06	5.06038e+06	8226045	6.55046e+06	5.23179e+06	2.92459e+06	3.4615e+06	2.26323e+06	3.71898e+06	6947160	7878865	2.60402e+06	-	HMDB0031641	31268	-	123-75-1	33135	-
Carbocyclic thromboxane A2	FA	Oxidized lipids	347.3	348.266	[M-H]-	C22H36O3	507375	222624	136565	225549	684065	484981	394103	460468	379190	305110	317488	366946	571515	716063	671694	-	-	5311387	-	74034-56-3	-	-
Asp-Gly	Amino acid and Its metabolites	Small Peptide	189.1	190.15	[M-H]-	C6H10N2O5	22233.4	21655.4	19894.9	39720.5	56076	52097.5	61565.5	36222.7	25747.3	39135.3	40879.2	36269.2	32171.9	35050.8	32751.3	-	-	151148	-	3790-51-0	-	-
Asp-Val	Amino acid and Its metabolites	Small Peptide	231.1	232.106	[M-H]-	C9H16N2O5	8340	8731.8	13946.4	13340	5784.44	14305.9	13340	8583.5	11196.2	12060.9	12839	12665.1	20005	28340	10005	-	-	7009616	-	13433-04-0	-	-
Betaine	Others	Others	118.1	117.079	[M+H]+	C5H11NO2	10274680	5.04397e+06	12261540	9517990	9799510	13928405	2.53408e+06	16484750	4019280	12884875	5035855	7750425	9384550	6.7982e+06	7208000	C00719	HMDB0000043	247	-	107-43-7	17750	287
Cyclamic acid	Organic acid and Its derivatives	Organic acid and Its derivatives	178.1	179.062	[M-H]-	C6H13NO3S	32698.9	19731.3	76898.7	28486.1	40410.5	87052.8	213225	17656.5	13839	21176.4	97267.2	57510.4	41556.3	49671.2	46117.9	C02824	HMDB0031340	7533	-	100-88-9	15964	-
Deoxycholic acid	Bile acids	Bile acids	391.3	392.293	[M-H]-	C24H40O4	13472.8	18658.3	34913.3	48872.7	33541.7	37800.9	87720.6	21800.1	52412.7	259788	47101.7	70331.4	46023.1	49236.7	41945.3	C04483	HMDB0000626	222528	-	302-95-4	28834	265
Cortexolone	Hormones and hormone related compounds	Hormones and hormone related compounds	347.2	346.214	[M+H]+	C21H30O4	384354	362827	345957	384741	570610	505829	731064	540494	626180	697913	600984	742602	538928	471576	476960	C05488	HMDB0000015	440707	-	152-58-9	28324	5088
Desoxycortone	Hormones and hormone related compounds	Hormones and hormone related compounds	331.2	330.219	[M+H]+	C21H30O3	139794	92377.2	180661	93722.9	112079	188504	138487	143695	212970	242067	204313	195411	147600	153405	147529	C03205	HMDB0000016	6166	-	64-85-7	16973	5089
Cis-Aconitic Acid	Organic acid and Its derivatives	Organic acid and Its derivatives	173	174.016	[M-H]-	C6H6O6	35692.4	41490.4	36761.8	38670.1	44055.8	43786.2	36959.5	32094.3	44552.5	34755.8	47865.9	43082.9	39088.8	46456.8	48367.2	C00417	HMDB0000072	643757	-	585-84-2	32805	5130
Glutaric Acid	Organic acid and Its derivatives	Organic acid and Its derivatives	131	132.042	[M-H]-	C5H8O4	152475	227082	262680	280168	722941	359052	313284	1.09297e+06	412532	526466	441191	363985	316548	266290	286297	C00489	HMDB0000661	743	-	110-94-1	17859	3254
Cytochalasin H	Hormones and hormone related compounds	Hormones and hormone related compounds	474.3	493.283	[M-H2O-H]-	C30H39NO5	81245	142899	138621	184529	174160	267650	108873	214698	88394.6	201094	126715	160355	104507	164286	156601	-	-	6434468	-	53760-19-3	-	-
Astaxanthin	Others	Others	597	596.387	[M+H]+	C40H52O4	310349	439183	423946	380459	325708	355852	359700	352247	392263	362129	324544	366954	332363	322618	317482	C08580	HMDB0002204	5281224	-	472-61-7	40968	3671
Adenosine	Nucleotide and Its metabolites	Nucleotide and Its metabolites	268.1	267.097	[M+H]+	C10H13N5O4	196577	99607.9	157177	137087	197383	224634	134749	181128	166007	232771	210713	154544	139483	131950	148083	C00212	HMDB0000050	60961	-	58-61-7	16335	86
2'-Aenylic Acid	Nucleotide and Its metabolites	Nucleotide and Its metabolites	346.1	347.063	[M-H]-	C10H14N5O7P	27507.6	24065.6	23239.1	29562.9	83490.2	45402.5	65322.1	70576.4	30067.8	45469.5	26812.2	25005	45088.9	54963.3	36062.7	C00946	-	94136	-	130-49-4	-	-
Cyclic Amp	Nucleotide and Its metabolites	Nucleotide and Its metabolites	330	329.053	[M+H]+	C10H12N5O6P	494184	458065	463105	603133	743624	985886	1.18762e+06	1.35623e+06	1.03186e+06	704342	850626	696862	739628	809789	771933	C00575	HMDB0000058	6076	-	60-92-4	17489	5120
3'-Adenylic acid	Nucleotide and Its metabolites	Nucleotide and Its metabolites	348	347.063	[M+H]+	C10H14N5O7P	2.44039e+06	1268965	1.16087e+06	2.2597e+06	2.56494e+06	2.01549e+06	2.97451e+06	2.43219e+06	1.84412e+06	2.34888e+06	2.15822e+06	1192629	2101569	2.30961e+06	2259384	C01367	HMDB0003540	41211	-	84-21-9	28931	-
Adenine	Nucleotide and Its metabolites	Nucleotide and Its metabolites	136.1	135.055	[M+H]+	C5H5N5	355303	508240	538867	641328	605220	545961	437026	762008	552674	578375	469639	493727	594711	569721	549489	C00147	HMDB0000034	190	-	73-24-5	16708	85
Vanillic acid 4-O-sulfate	Organic acid and Its derivatives	Sulfonic acids	247	247.999	[M-H]-	C8H8O7S	255716	265473	175350	248097	223397	238050	241635	249300	332131	268635	200778	295890	249460	228321	244027	-	HMDB0041788	382946	-	71235-86-4	88847	-
Geranic acid	Organic acid and Its derivatives	Organic acid and Its derivatives	169.1	168.115	[M+H]+	C10H16O2	52380.8	59883.7	91070.3	140905	32459.6	113884	106275	53363.7	30770.7	74074.8	49031.7	43305	66832.8	68009.1	75529.1	C16461	HMDB0036103	5275520	-	459-80-3	-	-
Val-Thr	Amino acid and Its metabolites	Small Peptide	217.1	218.127	[M-H]-	C9H18N2O4	2.68901e+07	2.76011e+07	3.04632e+07	2.51642e+07	2.14378e+07	1.17265e+07	2.3167e+07	2.7716e+07	2.93035e+07	2.21981e+07	2.67828e+07	2.59203e+07	2.26676e+07	2.07768e+07	2.30629e+07	-	-	9815826	-	72636-02-3	-	-
Val-Asp	Amino acid and Its metabolites	Small Peptide	231.1	232.106	[M-H]-	C9H16N2O5	8340	8731.8	13946.4	13340	5784.44	14305.9	13340	8583.5	11196.2	12060.9	12839	12665.1	20005	28340	10005	-	HMDB0029123	7009608	-	20556-16-5	-	-
Subericacid	Organic acid and Its derivatives	Organic acid and Its derivatives	173.1	174.089	[M-H]-	C8H14O4	1.09763e+06	956511	1.35099e+06	1.14713e+06	3.54616e+06	7.30013e+06	981803	1.3579e+06	1.09685e+06	1.13293e+06	1.54389e+06	934696	1.11976e+06	1.44546e+06	1.51394e+06	C08278	HMDB0000893	10457	-	505-48-6	9300	4243
Thymine	Nucleotide and Its metabolites	Nucleotide and Its metabolites	127	126.043	[M+H]+	C5H6N2O2	120844	290507	41007.1	54057.7	286187	513484	705753	757831	666238	561409	322569	408938	517072	458273	479052	C00178	HMDB0000262	1135	-	65-71-4	-	-
Thymidine	Nucleotide and Its metabolites	Nucleotide and Its metabolites	243.1	242.09	[M+H]+	C10H14N2O5	26608.7	42672.5	24766.2	19201.6	48087.5	32328.8	48732.4	53439	82805.4	47152.5	38695.5	43276.2	51933.1	52516.5	28579.1	C00214	HMDB0000273	5789	-	50-89-5	17748	3375
Androstenediol	Hormones and hormone related compounds	Hormones and hormone related compounds	291.2	290.225	[M+H]+	C19H30O2	696714	644704	723265	794459	739055	888119	954399	723347	875526	906379	884950	900587	858210	751375	854410	C04295	HMDB0003818	10634	-	521-17-5	2710	6983
Iminodiacetic acid	Organic acid and Its derivatives	Organic acid and Its derivatives	132	133.037	[M-H]-	C4H7NO4	304461	237228	231919	430372	532138	417311	553491	308013	248336	290413	361777	314317	296245	274082	289749	C19911	HMDB0011753	8897	-	142-73-4	24786	-
Folinic acid	CoEnzyme and vitamins	CoEnzyme and vitamins	474.2	473.166	[M+H]+	C20H23N7O7	332783	335433	319472	451869	322807	1.52926e+06	883070	303082	1.3958e+06	1.1393e+06	576801	884973	655886	576935	535655	C03479	HMDB0000121	135403648	-	21314	27470	246
Linoleamide	Alcohol and amines	Amines	280.2	279.256	[M+H]+	C18H33NO	227054	282999	297852	377651	503060	407591	130761	193200	131028	140192	96717.3	147390	75277.2	68573.1	58758.9	-	HMDB0062656	6435901	-	766652	82984	-
Linoleylethanolamide	Alcohol and amines	Amines	324.3	323.282	[M+H]+	C20H37NO2	19406.4	13715.6	14156.4	20890.9	31717.3	27439.5	21878.3	30914.6	27653.3	22964.8	29705.8	27345.1	20237.9	23279.4	14308.1	-	-	5283446	-	68171-52-8	-	-
Nicotinic Acid	CoEnzyme and vitamins	CoEnzyme and vitamins	124	123.032	[M+H]+	C6H5NO2	83034.2	98472.8	145087	88826.1	120569	220428	169276	184688	28870.6	53774.4	64373.9	49166	119541	117341	104302	C00253	HMDB0001488	938	-	59-67-6	15940	6272
Nicotinamide	CoEnzyme and vitamins	CoEnzyme and vitamins	123.1	122.048	[M+H]+	C6H6N2O	1.73201e+07	1.40721e+07	1.88705e+07	1.49128e+07	2.37431e+07	3.97928e+07	2.68016e+07	3.44903e+07	3.23182e+06	6.56858e+06	7.76055e+06	8.33427e+06	1.69037e+07	1.55465e+07	1.58678e+07	C00153	HMDB0001406	936	-	98-92-0	17154	1497
Cocamidopropyl betaine	FA	Others	343.3	342.288	[M+H]+	C19H38N2O3	6.53348e+06	6.81477e+06	7.29868e+06	6.67427e+06	6.99157e+06	8.23703e+06	6.78506e+06	7.3579e+06	7.0775e+06	7.38577e+06	7.72955e+06	7.29517e+06	7.38272e+06	6.94099e+06	7.08852e+06	-	-	20280	-	61789-40-0	-	-
Securinine	Amino acid and Its metabolites	Amino acid derivatives	240.1	217.11	[M+H]+	C13H15NO2	2.81886e+06	2.91207e+06	3.1723e+06	3.6146e+06	2.74559e+06	3.7557e+06	2.93699e+06	3.1478e+06	2.76277e+06	3.1389e+06	3.70775e+06	4.88315e+06	3.15619e+06	3.02855e+06	3.32727e+06	C10614	-	442872	-	5610-40-2	-	-
2-Hydroxyethanesulfonate	Organic acid and Its derivatives	Sulfonic acids	125	125.999	[M-H]-	C2H6O4S	1.03389e+06	739644	1.01196e+06	804270	2.9916e+06	3.1223e+06	2.07166e+06	3.2971e+06	2.48798e+06	2.02568e+06	4.91533e+06	1.12875e+06	1.87626e+06	2.26396e+06	2.24595e+06	C05123	HMDB0003903	7866	-	1562-00-1	1157	6987
Ethylmalonate	Organic acid and Its derivatives	Organic acid and Its derivatives	131	132.042	[M-H]-	C5H8O4	152475	227082	262680	280168	722941	359052	313284	1.09297e+06	412532	526466	441191	363985	316548	266290	286297	-	HMDB0000622	11756	-	601-75-2	741548	4180
Ethionamide	Heterocyclic compounds	Pteridines and derivatives	165	166.056	[M-H]-	C8H10N2S	7.61468e+06	8.64901e+06	8.18377e+06	7.66552e+06	8.54073e+06	1.15788e+07	9.04149e+06	7.25682e+06	7.37965e+06	8.87296e+06	7.45042e+06	8.6023e+06	4.89183e+06	4.47078e+06	4.89153e+06	C07665	HMDB0014747	2761171	-	536-33-4	4885	-
Levulinic acid	Organic acid and Its derivatives	Organic acid and Its derivatives	115	116.048	[M-H]-	C5H8O3	56894.2	80916.3	97117.8	69418.3	94680.7	201275	62871.4	79431.1	77346.5	52787.6	94690.8	87298.7	58755.2	62585.4	58752.7	-	-	11578	-	591-64-0	-	-
Acetylcholine	Alcohol and amines	Polyamines	146.1	145.11	[M+H]+	C7H15NO2	557976	1058925	613491	605468	797230	654840	438092	407106	430585	427310	359731	308692	573964	954860	447887	C08201	HMDB0000895	187	-	60-31-1	15355	57
Acetylvaline	Amino acid and Its metabolites	Amino acid derivatives	158.1	159.09	[M-H]-	C7H13NO3	51555.1	87457.4	83611	81281.7	161721	294960	137362	193559	118482	107176	152903	91325.3	105982	107343	108586	-	HMDB0011757	66789	-	96-81-1	-	-
Isocytosine	Nucleotide and Its metabolites	Nucleotide and Its metabolites	112	111.043	[M+H]+	C4H5N3O	213123	295031	213500	179804	1.07643e+06	686655	983390	837478	391515	523903	329568	297892	434120	419730	435936	-	-	66950	-	108-53-2	-	-
Carnitine isoC4:0	FA	CAR	232.1	231.147	[M+H]+	C11H21NO4	7.28319e+06	3.80095e+06	5.10273e+06	7.5051e+06	1.83405e+07	6.41538e+06	4.45659e+06	1.34147e+07	8.2746e+06	5.01378e+06	6.04375e+06	3.02672e+06	6.5974e+06	6.15992e+06	7.39241e+06	-	HMDB0000736	10177002	-	25518-49-4	84838	5704
Ile-Met	Amino acid and Its metabolites	Small Peptide	263.1	262.135	[M+H]+	C11H22N2O3S1	9583.64	8094.66	12137.4	15914.8	17712	23094	9640.34	12727.6	14470.9	17704.4	12843.8	10540.6	13679.7	11251.1	16862.7	-	HMDB0028913	7020106	-	42384-14-5	-	-
Ile-Ser	Amino acid and Its metabolites	Small Peptide	219.1	218.127	[M+H]+	C9H18N2O4	126526	292311	133269	156631	219763	89557.4	61685	108725	141303	85030	122750	81798.3	158731	202968	108525	-	-	7021816	-	6403-14-1	-	-
Ile-Thr	Amino acid and Its metabolites	Small Peptide	233.2	232.14	[M+H]+	C10H20N2O4	3692.46	1998.26	4652.42	23158.8	18340	42223.2	33340	41322.5	53430.2	45047.7	43323.9	14528.1	20151.3	28340.1	23067.5	-	HMDB0028917	18218220	-	59652-61-8	-	-
Isocitric acid	Organic acid and Its derivatives	Organic acid and Its derivatives	191	192.027	[M-H]-	C6H8O7	2.28901e+07	2.51369e+07	4.25855e+07	3.84481e+07	6.16797e+07	6.61541e+07	6.00063e+07	6.91052e+07	1.90138e+07	1.61851e+07	4.16231e+07	1.90179e+07	4.12147e+07	3.24551e+07	4.07283e+07	C00311	HMDB0000193	1198	-	320-77-4	30887	3328
Isonicotinic acid	Organic acid and Its derivatives	Organic acid and Its derivatives	124	123.032	[M+H]+	C6H5NO2	2.16351e+06	2.1675e+06	2.7866e+06	2.06913e+06	785174	4.70965e+06	525573	5.0059e+06	568242	956687	930668	1.32574e+06	2.42378e+06	2.20723e+06	2.42795e+06	C07446	HMDB0060665	5922	-	55-22-1	6032	-
Ginkgoic acid	Organic acid and Its derivatives	Organic acid and Its derivatives	345.2	346.251	[M-H]-	C22H34O3	6.22646e+07	2.50393e+07	6.44878e+07	7.08545e+07	2.07396e+07	5.14466e+07	2.604e+07	2.83537e+07	4.20811e+07	41654722	5.1276e+07	2.58962e+07	7.71724e+07	6.68434e+07	8.88683e+07	C10794	HMDB0033897	5317600	-	22910-60-7	-	-
3-Indolepropionic Acid	Heterocyclic compounds	Indole and Its derivatives	190.1	189.079	[M+H]+	C11H11NO2	9.17809e+06	1.93238e+06	1.11371e+07	8.47165e+06	622363	1.1649e+06	450823	664679	399838	206518	138301	85204.4	3.51338e+06	3.43365e+06	4.08049e+06	C22236	HMDB0002302	3744	-	830-96-6	43580	6602
3-Indolebutyric Acid	Heterocyclic compounds	Indole and Its derivatives	204.1	203.095	[M+H]+	C12H13NO2	3.58302e+06	3.35114e+06	3.05224e+06	3.36333e+06	3.1851e+06	3.60694e+06	3.55453e+06	3.34233e+06	3.57512e+06	3.44123e+06	3.30013e+06	3.94802e+06	3.74038e+06	3.3711e+06	3.65927e+06	C11284	HMDB0002096	8617	-	133-32-4	33070	6485
Indole 3-carbinol	Heterocyclic compounds	Indole and Its derivatives	146.1	147.068	[M-H]-	C9H9NO	1.79785e+06	1.8532e+06	1.90957e+06	1.81749e+06	1.76251e+06	1.76586e+06	1.45315e+06	1.72656e+06	1.73347e+06	1.82274e+06	1.74097e+06	1.81917e+06	1.68376e+06	1.68816e+06	1.74355e+06	-	HMDB0005785	3712	-	700-06-1	24814	-
Indole-3-Carboxaldehyde	Heterocyclic compounds	Indole and Its derivatives	146.1	145.053	[M+H]+	C9H7NO	266474	250848	286963	323995	280524	438765	305671	356521	307607	226671	324441	462956	336097	319616	369573	C08493	HMDB0029737	10256	-	487-89-8	343043	-
Indole-3-phosphate	Heterocyclic compounds	Indole and Its derivatives	214	213.019	[M+H]+	C8H8NO4P	12338.9	4151.07	31172	15467.6	25933.9	10973.3	52459.4	22101.5	93539.9	44620.4	207193	33591.2	61172.4	61125.2	60343	-	-	26292	-	13822-19-0	-	-
Indole-3-carboxylic acid	Heterocyclic compounds	Indole and Its derivatives	160	161.048	[M-H]-	C9H7NO2	25081.9	55166.8	37853.8	43369.4	120956	136778	203676	193047	199091	169343	280172	115952	104347	87880.2	99270.1	C19837	HMDB0003320	69867	-	771-50-6	24809	3795
Indole-3-glyoxal	Heterocyclic compounds	Indole and Its derivatives	347.1	173.048	[2M+H]+	C10H7NO2	574209	579208	566348	582691	548620	618799	533082	564225	588188	581769	559996	673685	629189	642647	570860	-	-	13284402	-	7269-72-9	-	-
Indole-3-Acetic Acid	Heterocyclic compounds	Indole and Its derivatives	176.1	175.063	[M+H]+	C10H9NO2	839122	935646	2.28154e+06	1.20548e+06	677892	816194	675946	656910	724643	791021	743682	1.17458e+06	1.03244e+06	940775	1.00478e+06	C00954	HMDB0000197	802	-	87-51-4	16411	5211
Methyl Indole-3-Acetate	Heterocyclic compounds	Indole and Its derivatives	190.1	189.079	[M+H]+	C11H11NO2	140632	264965	202092	212195	195935	444691	313732	232585	333085	289370	261858	397983	165215	145993	172574	C20635	HMDB0029738	74706	-	1912-33-0	72782	-
Indole-3-acetamide	Heterocyclic compounds	Indole and Its derivatives	175.1	174.079	[M+H]+	C10H10N2O	83656.1	92052.4	70177.7	77439.8	114179	198372	128102	145357	244240	228442	361474	157438	149439	126526	138497	C02693	HMDB0029739	397	-	879-37-8	16031	-
Indole-5-carboxylic acid	Heterocyclic compounds	Indole and Its derivatives	162	161.048	[M+H]+	C9H7NO2	51040.1	34543.5	20359.5	38822.3	41417.8	56176.3	52787.5	51568.2	33282.2	35809.7	38525.1	24908.1	23898.6	33725.8	33757.4	-	-	74280	-	1670-81-1	-	-
Indoxylsulfuric acid	Heterocyclic compounds	Indole and Its derivatives	212	213.01	[M-H]-	C8H7NO4S	1.87579e+07	5.90023e+06	2.45287e+07	2.7049e+07	1.41693e+07	1.05942e+07	40302242	1.33208e+07	6.87087e+07	2.58052e+07	1.71595e+08	2.61637e+07	3.68003e+07	3.84874e+07	3.7346e+07	-	HMDB0000682	10258	-	487-94-5	43355	524
Indoleacetaldehyde	Heterocyclic compounds	Indole and Its derivatives	158.1	159.068	[M-H]-	C10H9NO	105708	172400	143798	127922	104788	157833	91755.2	114369	102284	92054.3	67446.9	140567	105234	150332	136090	C00637	HMDB0001190	800	-	2591-98-2	18086	6068
N-(2-hydroxyethyl)stearamide	Alcohol and amines	Amines	328.3	327.314	[M+H]+	C20H41NO2	59380.7	73881.7	54087.9	67968.6	32418.4	46407.2	30090.9	34085.6	41379.6	39744.5	37167.7	27252.3	22443.7	22160.1	15156.7	-	-	27902	-	111-57-9	-	-
n-Oleoylethanolamine	FA	Others	326.3	325.298	[M+H]+	C20H39NO2	34376.3	38699.8	42292.3	36740.8	37088	28384.7	25189.3	45404.9	37531.2	36117.9	46637.4	31740.4	33390.9	22470.7	31173.2	-	HMDB0002088	5283454	-	111-58-0	71466	-
Traumatic acid	Organic acid and Its derivatives	Organic acid and Its derivatives	227.1	228.136	[M-H]-	C12H20O4	163015	129507	76425.5	141443	217778	384658	56471.9	61482.8	67589.9	95943.5	131871	136882	91093.7	83529.6	103618	C16308	HMDB0000933	5283028	-	6402-36-4	545687	5882
Apocholic acid	Bile acids	Bile acids	389.3	390.277	[M-H]-	C24H38O4	67929.9	7402.77	127672	74415.5	129502	26172.5	11341.4	56377.5	180418	90096.1	40081.5	39032.7	66169.8	63431.4	58209.9	-	-	101818	-	641-81-6	-	-
FFA(12:0)	FA	FFA	199.2	200.17	[M-H]-	C12H24O2	816781	917992	1.03683e+06	813517	794473	1.15683e+06	915537	877024	998850	959108	1.00103e+06	775007	1.08095e+06	1.01616e+06	1.07536e+06	C02679	HMDB0000638	3893	-	143-07-7	30805	5611
Ethyl-dodecanoate	Alcohol and amines	Amines	229.1	228.209	[M+H]+	C14H28O2	1.02542e+06	1.01073e+06	1.08921e+06	1.0975e+06	1.16956e+06	1.19778e+06	1.20243e+06	1.18053e+06	1.29518e+06	1.1773e+06	1.29115e+06	1.24119e+06	1.28637e+06	1.23842e+06	1.3033e+06	D70267	HMDB0033788	7800	-	106-33-2	-	-
Pregnanetriol	Alcohol and amines	Alcohols	337.3	336.266	[M+H]+	C21H36O3	475633	624768	400629	765111	156792	256748	258759	226558	333163	283082	277944	332224	384143	325930	327071	C14680	-	101967	-	1098-45-9	-	-
Sucrose 6′-monophosphate	Carbohydrates and Its metabolites	Phosphate sugars	421.1	422.083	[M-H]-	C12H23O14P	14952.7	10767.4	6670	6768.7	11185.8	11534.1	8702.77	15397.5	12516.7	8613.32	10005	10005	10681.3	14917.2	12967.7	-	-	439762	-	36064-19-4	-	-
N-Butyrylglycine	Amino acid and Its metabolites	Amino acid derivatives	144.1	145.16	[M-H]-	C6H11NO3	426293	522113	671259	1.02237e+06	1.80557e+06	1.49834e+06	1.82146e+06	1.63548e+06	668421	521384	2.19813e+06	297693	886653	925852	831190	-	HMDB0000808	88412	-	20208-73-5	89963	5772
2-Octanamidoacetic acid	Amino acid and Its metabolites	Amino acids	200.1	201.136	[M-H]-	C10H19NO3	258740	176154	95816.4	305466	796672	1.09349e+06	686070	670306	758249	256488	729259	304280	420157	408544	401500	-	HMDB0000832	84290	-	14246-53-8	74099	5795
LXB4	FA	Oxidized lipids	351.2	352.225	[M-H]-	C20H32O5	10956.1	8525.87	13838.4	13829.7	25552.9	29076.1	29827.6	8195.65	38306.5	47618.6	60319.8	21476.9	26751.5	22841.1	23830.1	C06315	HMDB0005082	5280915	-	98049-69-5	6499	-
Mesaconic acid	Organic acid and Its derivatives	Organic acid and Its derivatives	129	130.1	[M-H]-	C5H6O4	536650	644371	714785	702142	1.41753e+06	2.70343e+06	716115	1.02154e+06	452745	321369	806993	354974	589551	534197	695522	C01732	HMDB0000749	638129	-	498-24-8	16600	4130
Hyodeoxycholic acid	Bile acids	Bile acids	391.3	392.293	[M-H]-	C24H40O4	27146.1	14480.8	36549.9	41873.8	25508.7	26752.4	35665.2	16201.8	24467.2	58201.3	23270.7	29044	29540	32100.1	28419.7	-	HMDB0000733	9963687	-	83-49-8	-	5701
Porphobilinogen	Organic acid and Its derivatives	Organic acid and Its derivatives	225.1	226.095	[M-H]-	C10H14N2O4	393301	576151	541424	663338	301665	763369	420337	350978	629962	630074	401113	484620	367473	762545	330977	C00931	HMDB0000245	1021	-	487-90-1	-	-
Palmitoyl-N-isopropylamide	Alcohol and amines	Amines	320.3	297.303	[M+Na]+	C19H39NO	39185.4	34052.1	46826.1	47746.9	63106.2	65474.5	46710.8	39199.4	47414.4	32637	42295.1	49795.7	85733.4	88203.6	91783.5	-	-	5063962	-	189939-61-5	-	-
Palmitoylethanolamide（PEA）	Alcohol and amines	Amines	300.3	299.282	[M+H]+	C18H37NO2	174609	162444	162470	185142	181504	189373	128815	164925	120511	143908	151906	112762	96525.8	95030.2	93105	C16512	HMDB0002100	4671	-	544-31-0	71464	-
His-Ala	Amino acid and Its metabolites	Small Peptide	225.1	226.1	[M-H]-	C9H14N4O3	15165.3	9543.48	12938.2	19813.3	19079.7	14884.5	19324.2	13435.7	13457.6	9055	19266.4	15892.2	13698.4	13915.5	13302.1	-	HMDB0028878	101180	-	16874-75-2	-	-
His-Leu	Amino acid and Its metabolites	Small Peptide	269.2	268.154	[M+H]+	C12H20N4O3	261795	146294	180149	485354	741820	1.39217e+06	541755	953170	950870	291059	1.50645e+06	295889	620043	564447	682075	C05010	HMDB0028889	189008	-	7763-65-7	-	-
L-Carnosine	Amino acid and Its metabolites	Amino acid derivatives	225.1	226.107	[M-H]-	C9H14N4O3	34930.5	41162.3	26508.5	49599.7	65119.3	54093.1	68076.7	82532	40965	53281.7	67463.4	58414.6	53605.8	57557.6	40841.2	C00386	HMDB0000033	439224	-	305-84-0	15727	38
L-Thyroxine	Hormones and hormone related compounds	Hormones and hormone related compounds	777.7	776.687	[M+H]+	C15H11I4NO4	830845	817375	767299	1.34086e+06	328625	564026	272350	226300	264783	131762	183199	243861	516109	466245	464255	C01829	HMDB0000248	5819	-	51-48-9	-	-
D-phenylalanine	Amino acid and Its metabolites	Amino acids	166.086	165.079	[M+H]+	C9H11NO2	5.87323e+06	6.49393e+06	6.16438e+06	7.06137e+06	9.60703e+06	8.38915e+06	6.92186e+06	8.60386e+06	8.22369e+06	8.06804e+06	8.39026e+06	8.57867e+06	7.25347e+06	6.93398e+06	7.98779e+06	C02265	-	71567	-	673-06-3	-	-
1-(9Z-octadecenoyl)-sn-glycero-3-phosphocholine	GP	LPC	588.302	521.348	[M-2H+3Na]+	C26H52NO7P	338926	376544	392220	560474	243771	291252	264902	195296	195230	111985	153084	226810	439281	337092	347469	-	HMDB0002815	16081932	-	19420-56-5	28610	184
Edetic acid	Organic acid and Its derivatives	Organic acid and Its derivatives	273.072	292.091	[M-H2O-H]-	C10H16N2O8	5.41051e+06	1368215	293030	6.41606e+06	2.5142e+06	4.74167e+06	1.28301e+07	4.50837e+06	3.88076e+06	2.69788e+06	5.01552e+06	4.3123e+06	1.62825e+06	3.91424e+06	3.25675e+06	C00284	HMDB0015109	6049	-	62-33-9	42191	-
D-Kynurenine	Amino acid and Its metabolites	Amino acid derivatives	207.081	208.085	[M-H]-	C10H12N2O3	64629.7	170734	74889.5	67394.2	146687	244262	257242	217854	376860	367002	389323	401510	176022	173018	186185	C01718	HMDB0250769	846	-	-	-	-
Testosterone glucuronide	Hormones and hormone related compounds	Hormones and hormone related compounds	445.217	464.241	[M-H2O-H]-	C25H36O8	124924	117649	267467	113807	482575	414854	308891	211438	785806	659500	1.31074e+06	753637	413921	397372	410944	C11134	HMDB0003193	108192	-	1180-25-2	28835	2794
5,8,11-Eicosatrienoic acid	FA	FFA	305.248	306.256	[M-H]-	C20H34O2	125065	67951.1	99588.2	88000	274592	288547	192340	374986	161794	127835	132101	168894	157546	159521	161240	C21938	HMDB0010378	5312531	-	20590-32-3	72865	-
Nordihydrocapsiate	Phenolic acids	Phenolic acids	293.175	294.183	[M-H]-	C17H26O4	203170	141399	483925	182884	111337	113861	363325	158260	637800	292731	418009	472032	231105	174719	203057	-	HMDB0034779	9817607	-	-	-	-
12-trans-Hydroxy juvenile hormone III	Hormones and hormone related compounds	Hormones and hormone related compounds	321.147	282.183	[M+K]+	C16H26O4	224419	142490	114681	157971	66174.5	65295.9	82466.2	101263	39586.2	38753.4	54762	66930	94953.5	91719.3	97051.9	-	-	11011465	-	-	-	-
16-Oxohexadecanoic acid	FA	Oxidized lipids	253.216	270.219	[M+H-H2O]+	C16H30O3	89810.7	42757	97305.3	101284	195438	357429	28784.1	33002.8	44748.1	40807.4	22494.7	50981.8	77229	66356.7	63661.2	C19614	-	15931626	-	69275-06-5	-	-
Glyceraldehyde	Aldehyde,Ketones,Esters	Aldehydes	89.0234	90.0317	[M-H]-	C3H6O3	56086	95291	111832	59809	92977	61295.2	71206.4	122174	36058.3	49406.9	29061.7	53426.6	70401.1	49405.4	53422.8	C02154	HMDB0001051	751	-	56-82-6	5445	4176
Confertifoline	Aldehyde,Ketones,Esters	Esters	233.154	234.162	[M-H]-	C15H22O2	20858.8	19814.8	18779.5	21612.7	15595	18079.1	15518.1	18779.5	19233.7	16262.7	20286.2	16714.7	16950.7	16091.1	17998.9	-	-	435751	-	-	-	-
2-Hydroxyoctadecanoic acid	FA	FFA	299.257	300.266	[M-H]-	C18H36O3	2.76788e+06	2.21901e+06	2.87424e+06	1.74413e+06	2.6105e+07	1.81564e+07	1.68366e+06	3.42275e+06	4.26204e+06	3.16424e+06	2.02453e+06	2.25656e+06	8.12224e+06	7.09764e+06	7.64563e+06	-	HMDB0242145	69417	-	-	-	-
Lidocaine	Benzene and substituted derivatives	Benzene and substituted derivatives	235.18	234.173	[M+H]+	C14H22N2O	5.33844e+06	5.66389e+06	5.65258e+06	5.8717e+06	5.14391e+06	6.09875e+06	5.59145e+06	5.99008e+06	6.20466e+06	5.92097e+06	5.96822e+06	6.53254e+06	5.57677e+06	5.30241e+06	5.79287e+06	C07073	HMDB0014426	3676	-	137-58-6	6456	-
1-(1Z-hexadecenyl)-sn-glycero-3-phosphocholine	GP	LPC-P	538.352	479.338	[M+CH3COO]-	C24H50NO6P	135005	160830	169199	202026	160341	168914	141233	134270	144908	147908	164692	273377	182238	144289	140930	-	HMDB0010407	10917802	-	-	73850	-
1-O-Hexadecyl-lyso-sn-glycero-3-phosphocholine	GP	LPC	540.366	481.353	[M+CH3COO]-	C24H52NO6P	596741	1.33154e+06	944313	1.1251e+06	660957	775978	734162	695651	663547	422790	603610	893877	827087	832320	789673	-	-	3983	-	17364-21-5	-	-
Eicosa-8,11,14-trien-5-ynoic acid	FA	Oxidized lipids	301.217	302.225	[M-H]-	C20H30O2	541178	389934	484109	519682	573718	721457	560926	518211	509474	477830	405922	458142	481900	477110	505035	-	-	6443815	-	58688-54-3	-	-
(Z)-7-Hexadecen-1,16-olide	Heterocyclic compounds	Heterocyclic compounds	251.201	252.209	[M-H]-	C16H28O2	29381.1	22531.1	18421.8	25800.7	111423	64718.3	83774.3	83580	76957.7	74094	66436.5	82310.4	47694.5	47150.8	55086	-	HMDB0031086	5365703	-	123-69-3	-	-
Narbomycin	Heterocyclic compounds	Heterocyclic compounds	548.299	509.335	[M+K]+	C28H47NO7	3.26832e+06	504929	3.01405e+06	4.24078e+06	1.52736e+06	1.70743e+06	845643	2.2329e+06	305151	273575	377280	374286	1.67191e+06	1.50153e+06	1.56018e+06	C11998	-	5282036	-	6036-25-5	-	-
Dimethyl sulfoxide	Others	Others	79.0211	78.0139	[M+H]+	C2H6OS	7.3332e+07	7.91716e+07	7.13693e+07	7.63163e+07	6.10905e+07	7.78204e+07	6.70086e+07	7.3118e+07	2.40224e+07	7.24132e+07	6.58907e+07	7.61907e+07	6.51809e+07	6.94775e+07	6.35091e+07	C11143	HMDB0002151	679	-	67-68-5	28262	3985
2-Hydroxyquinoline	Aldehyde,Ketones,Esters	Ketones	144.044	145.053	[M-H]-	C9H7NO	2.12391e+06	2.47806e+06	2.10446e+06	2.09257e+06	2.13684e+06	2.1033e+06	2.12148e+06	1.97409e+06	2.12439e+06	2.14643e+06	2.12566e+06	2.3942e+06	2.33723e+06	2.26328e+06	2.20072e+06	C06338 | C06415	-	6038	-	59-31-4 | 1321-40-0 | 70254-42-1 | 104534-80-7	-	-
Daidzein 4'-O-glucuronide	Flavonoids	Isoflavones	431.096	430.09	[M+H]+	C21H18O10	377890	437134	879133	619116	296000	44923	1.99967e+06	72766.5	146518	207330	2.03507e+06	2.21514e+06	687302	667908	739033	-	HMDB0041717	23930394	-	-	-	-
3'-O-Methylguanosine	Nucleotide and Its metabolites	Nucleotide and Its metabolites	336.071	297.107	[M+K]+	C11H15N5O5	36908.7	21574	42583.5	63265.8	129552	398955	197693	192641	230488	184632	68158.6	205219	217240	199663	226509	-	HMDB0006038	135742509	-	10300-27-3	70867	-
12(R)-HPETE	FA	Oxidized lipids	335.223	336.23	[M-H]-	C20H32O4	148382	97406.8	101074	127592	90409.9	65675.2	110241	96451.5	256985	124950	205996	204755	35343	46963.4	50396.1	C14812	HMDB0004692	9548885	-	126873-49-2	34145	-
4alpha-Formyl-ergosta-7,24(241)-dien-3beta-ol	Aldehyde,Ketones,Esters	Aldehydes	461.318	426.35	[M+Cl]-	C29H46O2	171541	139453	144040	178751	125146	110644	144805	140083	126698	141161	132122	162203	155314	130002	144371	C22118	-	102515184	-	-	-	-
1-O-Hexadecyl-2-O-ethyl-SN-glycero-3-phosphorylcholine	GP	PC	568.396	509.385	[M+CH3COO]-	C26H56NO6P	76051.6	78631.1	106020	114993	38190.4	58448	66006.5	46895.5	38713.4	35886.1	42568.3	50928.2	53060.6	55228.4	47439	-	-	24779410	-	78858-42-1	-	-
(R)-2-hydroxystearic acid	FA	Oxidized lipids	299.258	300.266	[M-H]-	C18H36O3	208410	153024	234906	274511	279783	390925	183853	180947	166884	164205	151487	263520	75904.9	84031.9	80067.3	C03042	-	439885	-	26633-48-7	-	-
9R-hydroxy-10E,12Z-octadecadienoic acid	FA	Oxidized lipids	295.228	296.235	[M-H]-	C18H32O3	29371.8	21581.7	22220.6	28483.1	51605	47787.7	40874.7	42102.7	38891.6	38408.8	42216.3	35205.9	30007	23093	31676.7	-	-	16061059	-	10075-11-3 | 18104-44-4	-	-
8-Oxohexadecanoic acid	FA	Oxidized lipids	269.211	270.219	[M-H]-	C16H30O3	510735	259255	588568	488649	1.74176e+06	2.93681e+06	273143	295221	409497	279220	280911	519907	604062	575298	583027	-	HMDB0030972	5283001	-	2777-52-8	-	-
2,6-Di-tert-butylhydroquinone	Benzene and substituted derivatives	Benzene and substituted derivatives	221.153	222.162	[M-H]-	C14H22O2	6888.84	5513.23	18263.9	5939.53	2220.82	5394.98	12949.7	4829.63	21306.2	9424.15	11553.6	19345.3	7648.49	10882.1	9712.85	-	HMDB0040178	75550	-	2444-28-2	-	-
Phenyl hydrogen sulfate	Others	Others	172.991	173.999	[M-H]-	C6H6O4S	9.02403e+06	2.56893e+06	7.1237e+06	4.60907e+06	2.94345e+07	1.28851e+07	3.22644e+06	8.07374e+06	5.30959e+07	7.04437e+06	4.40827e+06	166993	9.35427e+06	8.87523e+06	9.69601e+06	C02180	HMDB0060015	74426	-	937-34-8	27905	-
alpha-Bisabolol oxide C	Heterocyclic compounds	Heterocyclic compounds	237.185	238.193	[M-H]-	C15H26O2	7060.31	3887.26	4505.22	15489.2	8535.62	10154.5	13902.5	8037.82	8478.28	11788	8507.08	6113.93	9595.59	7974.6	8881.88	-	HMDB0038138	85864149	-	59861-08-4	-	-
13-Tetradecanolide	Aldehyde,Ketones,Esters	Ketones	225.185	226.193	[M-H]-	C14H26O2	103072	78103.6	79351.9	88041.9	264665	146649	162434	181347	225670	250020	266640	182097	121603	134647	124733	-	HMDB0030921	543405	-	-	-	-
3-(2,5-dimethoxyphenyl)propanoic acid	Organic acid and Its derivatives	Organic acid and Its derivatives	231.063	210.089	[M+Na-2H]-	C11H14O4	227821	704856	965551	943005	41271.1	25726.6	4424.94	32266	7950.69	10137.6	1274.21	43078.1	235281	241310	273639	-	-	66343	-	10538-49-5	-	-
Lys-Ile-Val-Lys	Amino acid and Its metabolites	Small Peptide	487.359	486.353	[M+H]+	C23H46N6O5	1.22615e+07	8.27725e+06	9.21373e+06	1.20177e+07	6.15827e+06	5.37117e+06	3.68698e+06	5.37519e+06	4.33468e+06	3.18363e+06	3.81648e+06	2.76033e+06	3.45159e+06	3.7548e+06	3.52898e+06	-	-	-	-	-	-	-
2,5-Dihydro-2,4,5-trimethyloxazole	Heterocyclic compounds	Heterocyclic compounds	112.08	113.084	[M-H]-	C6H11NO	74255.9	78773.8	64089.4	82694.1	64479.3	73732.3	73760.5	71627.2	70664.6	81238	68987.5	79029.4	56174.7	60826.3	59112.5	-	HMDB0031199	31492	-	22694-96-8	-	-
10-Hydroxydecanoic acid	Organic acid and Its derivatives	Organic acid and Its derivatives	187.133	188.141	[M-H]-	C10H20O3	37910.5	25603.1	29142.2	55758.6	61867.4	38054.4	26730.5	54968.7	33891.5	30644.3	43691.1	51204.4	31798	34952.3	24401.8	C02774	HMDB0244272	74300	-	-	-	-
2-Pyrrolidinone, 5-((1E,3R)-4,4-difluoro-3-hydroxy-4-phenyl-1-butenyl)-1-(6-(1H-tetrazol-5-yl)hexyl)-, (5R)-	Benzene and substituted derivatives	Benzene and substituted derivatives	418.207	419.213	[M-H]-	C21H27F2N5O2	12698.9	6123.15	3501.09	7046.56	412995	764050	652084	332920	162534	354564	271594	34899.3	216624	174103	201726	-	-	11316084	-	634193-54-7	-	-
2,3',4,5'-Tetramethoxystilbene	Benzene and substituted derivatives	Benzene and substituted derivatives	301.141	300.136	[M+H]+	C18H20O4	47066.7	76289.4	70237.1	73715.4	47385.5	41144	36975	36234.5	43168	31044.8	35781	66568.2	31594.8	29101.8	38570.6	-	-	5354004	-	24144-92-1 | 20578-92-1	-	-
Gln-Tyr-Phe	Amino acid and Its metabolites	Small Peptide	439.199	456.201	[M+H-H2O]+	C23H28N4O6	126731	185176	178612	260780	215294	246532	274940	174541	263374	319721	322655	148249	229955	149540	246234	-	-	145455260	-	-	-	-
Sodium dodecyl sulfate	Others	Others	347.147	288.137	[M+CH3COO]-	C12H25NaO4S	471627	166949	199856	284854	807761	349848	446705	518414	355787	311752	284474	279334	493034	669357	804265	-	-	3423265	-	151-21-3 | 12738-53-3 | 12765-21-8 | 1334-67-4	-	-
Ochrolifuanine A	Alkaloids	Alkaloids	437.272	438.278	[M-H]-	C29H34N4	9879	12299.7	13820.7	13917.1	7198.49	6446.61	9781.11	5582.53	9266.75	7341.92	8773.41	7223.31	8410.05	4009.07	6512.27	C09229	-	215338	-	35527-46-9	-	-
Ser-His-Tyr	Amino acid and Its metabolites	Small Peptide	447.201	405.165	[M+CH3CN+H]+	C18H23N5O6	321595	321161	236320	271079	149278	204794	189224	210759	158380	164570	135693	141627	128565	148094	137306	-	-	71352735	-	-	-	-
Flunisolide	Others	Others	435.22	434.21	[M+H]+	C24H31FO6	34798.5	19434.4	22138.3	56195.5	28697.9	54092	34817.8	18701.1	25775.4	24805.3	49369.1	35491	19770.8	21333.6	18966.6	C07005	HMDB0014326	82153	-	-	5106	-
13,14-Dihydro-16,16-difluoroprostaglandin D2	Hormones and hormone related compounds	Hormones and hormone related compounds	371.207	390.222	[M-H2O-H]-	C20H32F2O5	39597.8	21987.7	20628.7	168111	1.0501e+06	916133	445294	282437	233314	394184	285708	102568	321026	318592	318405	-	-	52224395	-	-	-	-
1-Pyrrolidinecarboxaldehyde	Heterocyclic compounds	Heterocyclic compounds	98.065	99.0684	[M-H]-	C5H9NO	9.61056e+06	9.88229e+06	8.34871e+06	9.93556e+06	8.55178e+06	1.03814e+07	9.06111e+06	8.98151e+06	8.83753e+06	9.65562e+06	8.72328e+06	1.03556e+07	8.62939e+06	9.31913e+06	8.84434e+06	-	HMDB0034587	77372	-	3760-54-1	-	-
Malyngamide H	Aldehyde,Ketones,Esters	Ketones	430.296	431.304	[M-H]-	C26H41NO4	13211.5	11857	13427.4	19379.3	11977.9	14510.1	14563.4	18114.3	14042.8	17168.9	19751.4	16175.1	16469.5	8828.82	14246.6	-	-	10025771	-	165337-92-8	-	-
Norethindrone	Hormones and hormone related compounds	Hormones and hormone related compounds	299.195	298.193	[M+H]+	C20H26O2	29371.3	19499.6	20478.5	34417	55512.1	81245.5	8999.97	4698.54	10117.6	11259.7	11243	9841.7	15819.3	8440.08	7413.64	C05028	HMDB0014855	6230	-	68-22-4	7627	-
N-[2-(4-Oxo-1-phenyl-1,3,8-triazaspiro[4.5]decan-8-yl)ethyl]naphthalene-2-carboxamide	Benzene and substituted derivatives	Benzene and substituted derivatives	427.215	428.221	[M-H]-	C26H28N4O2	53240.1	104602	57557.9	100686	47620	92187	96861.1	49972.7	47884.2	78186.9	150954	101521	29811.2	22756.3	25737.6	-	-	25105715	-	-	-	-
2-trans-(+)-Abscisic aldehyde	Aldehyde,Ketones,Esters	Aldehydes	264.157	248.141	[M+NH4-2H]-	C15H20O3	44386.1	31966	36709.7	52999.3	41725.2	46233.4	55253.6	46342.6	48274	52924	35536.6	51915.8	46403.1	42953.8	35034.5	-	-	90657477	-	-	-	-
Ala-Ala-Arg	Amino acid and Its metabolites	Small Peptide	317.191	316.186	[M+H]+	C12H24N6O4	1.60674e+06	1.393e+06	979903	1.32605e+06	820359	1.26809e+06	1.18152e+06	1.11442e+06	1.00551e+06	918428	794913	846712	610943	844770	676192	-	-	9861720	-	-	-	-
Glycerophospho-N-Arachidonoyl Ethanolamine	GP	LPE	500.278	501.286	[M-H]-	C25H44NO7P	1.32501e+07	6.92929e+06	1.13662e+07	1.28633e+07	1.32137e+07	1.07665e+07	1.17433e+07	1.79247e+07	4.05433e+06	6.22909e+06	6.82356e+06	4.99976e+06	9.68447e+06	8.96147e+06	9.78829e+06	-	-	71684654	-	201738-25-2	-	-
alpha-Hydroxytriazolam	Heterocyclic compounds	Heterocyclic compounds	393.006	358.039	[M+Cl]-	C17H12Cl2N4O	95035	115050	203897	133456	138405	240115	125119	133374	68355	91700	132733	256831	298562	155090	168683	-	HMDB0061053	1963	-	37115-45-0	-	-
His-Ser-Val-Glu	Amino acid and Its metabolites	Small Peptide	529.229	470.213	[M+CH3COO]-	C19H30N6O8	170932	160142	186278	181027	147433	151410	133088	143463	157020	182462	147580	143329	165339	164984	150413	-	-	-	-	-	-	-
Arginyl-glycyl-aspartic acid	Amino acid and Its metabolites	Small Peptide	347.166	346.16	[M+H]+	C12H22N6O6	68624.9	72206.6	66419.7	129538	158299	186827	151176	116975	124854	99712.5	173572	130753	120804	101771	114211	-	-	104802	-	99896-85-2 | 119865-10-0 | 124123-27-9	-	-
Arg-Glu-Ser	Amino acid and Its metabolites	Small Peptide	391.192	390.186	[M+H]+	C14H26N6O7	317330	202310	150459	597054	296384	323472	306757	309848	241857	283860	296840	299354	261029	270115	261714	-	-	145453816	-	-	-	-
Ala-Ser-Ser-Thr-Lys	Amino acid and Its metabolites	Small Peptide	492.257	492.254	[M+]+	C19H36N6O9	21668	39544.5	30603.2	16648.8	13128.6	19771.5	11891.2	14651.1	15868.9	15791.3	14680.5	23721.8	18081.3	17288.6	23007.5	-	-	-	-	-	-	-
Yuzu-Lactone	Aldehyde,Ketones,Esters	Esters	195.138	196.146	[M-H]-	C12H20O2	14650.9	611.131	32465.1	1670	6595.36	14325.8	32100.2	6635.87	32457	19066.8	27939.2	23594.5	10440.6	8044.16	8644.21	-	HMDB0032901	10878079	-	-	-	-
Val-Ala-Phe-Asp	Amino acid and Its metabolites	Small Peptide	451.217	450.211	[M+H]+	C21H30N4O7	31513.6	37687.9	24566.5	20878.2	4852.68	16065	8991.83	10209.9	10081.1	19743.7	1538.9	8863	12174.7	11593.9	6371.75	-	-	-	-	-	-	-
Ser-Tyr-Arg	Amino acid and Its metabolites	Small Peptide	425.215	424.207	[M+H]+	C18H28N6O6	1.17651e+07	1.01584e+07	1.17074e+07	1.1344e+07	3.81279e+06	3.94707e+06	3.99825e+06	4.36016e+06	4.05598e+06	4.31053e+06	4.00941e+06	3.94367e+06	3.78336e+06	3.80693e+06	4.36869e+06	-	-	145457910	-	-	-	-
3-O-Feruloylquinic acid	Organic acid and Its derivatives	Organic acid and Its derivatives	367.103	368.111	[M-H]-	C17H20O9	1.63503e+06	1355712	1.59504e+06	1.55215e+06	1.04371e+06	1411970	805027	635563	270387	1553430	553167	1.26031e+06	1.75767e+06	1.64751e+06	1.66843e+06	C02572	HMDB0030669	9799386	-	62929-69-5	-	-
15-Hydroxy-5,8,11,13-eicosatetraenoic acid	FA	Oxidized lipids	303.231	320.235	[M+H-H2O]+	C20H32O3	654643	276373	202383	331117	311320	252409	511805	496718	97640.4	183667	113164	48819	280026	254467	249487	-	HMDB0244669	1436	-	-	-	-
Myclobutanil	Benzene and substituted derivatives	Benzene and substituted derivatives	289.125	288.114	[M+H]+	C15H17ClN4	47964.9	36789.7	39487.6	45342.8	30501.6	40546.4	27342.8	42579.3	34242.7	16567.1	18671.7	49218.7	34502.5	36683.1	27954.6	C18477	HMDB0243541	6336	-	-	-	-
9,11-Methanoepoxy PGH2	Organic acid and Its derivatives	Organic acid and Its derivatives	349.236	350.246	[M-H]-	C21H34O4	10098.6	3849.08	13307	8815.49	77153	198554	5453.1	4808.63	6864.44	4171.6	4006.75	12024.1	24423.4	28676.6	23132.9	-	-	5311493	-	56985-40-1	-	-
2,4-Dihydroxybenzophenone	Benzene and substituted derivatives	Benzene and substituted derivatives	213.055	214.063	[M-H]-	C13H10O3	120449	138544	142685	124807	142911	123793	125839	137884	145043	176273	189070	144787	130277	138489	156377	C14215	HMDB0240715	8572	-	-	-	-
Moxonidine	Heterocyclic compounds	Heterocyclic compounds	242.078	241.073	[M+H]+	C9H12ClN5O	29123.4	46980.2	24948.7	32724.9	26272.9	39459	38039.2	29540.4	30482.5	27139.9	28685.5	30095.5	31052.9	28802.2	33893.9	C07451	HMDB0041938	4810	-	75438-57-2	-	-
Triptophenolide	Terpenoids	Ditepenoids	311.167	312.173	[M-H]-	C20H24O3	2.91413e+06	4.64538e+06	4.65777e+06	2.95418e+06	1.11722e+06	3.86739e+06	2.44328e+06	2.63452e+06	2.13533e+06	3.10629e+06	1.42875e+06	1.10597e+06	1.02106e+06	1.75489e+06	2.15255e+06	-	-	173273	-	74285-86-2	-	-
Edetate trisodium	Others	Medicine	291.082	358.036	[M-]-	C10H13N2Na3O8	6.17404e+06	3.86751e+06	3.25408e+06	8.22004e+06	7.93904e+06	6.29514e+06	1.01111e+07	5.01151e+06	4.80636e+06	5.31172e+06	6.21951e+06	6.82222e+06	6.31823e+06	5.02582e+06	3.84456e+06	-	HMDB0301767	9008	-	150-38-9	-	-
Gln-Leu-Glu	Amino acid and Its metabolites	Small Peptide	389.204	388.196	[M+H]+	C16H28N4O7	49727	18898.8	22008.8	24327.2	55638.5	36637.3	67104.9	66416.6	10684.3	29062.4	7637.86	12086.3	33718.3	28374	29774.3	-	-	11176715	-	-	-	-
Arg-His-His	Amino acid and Its metabolites	Small Peptide	449.234	448.229	[M+H]+	C18H28N10O4	86673.1	53158.3	35916.6	135708	66665	74375.9	57113.6	66270.1	46907.4	70347.2	83223.4	48063.3	50481.3	33795.9	59733.9	-	-	145453835	-	-	-	-
Lincomycin	Heterocyclic compounds	Heterocyclic compounds	407.223	406.214	[M+H]+	C18H34N2O6S	136729	139440	114072	147037	120092	172335	158010	172289	122204	180589	140891	200448	161487	136327	147106	C06812	HMDB0015564	3000540	-	154-21-2	6472	-
Leukotriene A4	FA	Oxidized lipids	341.208	318.219	[M+Na]+	C20H30O3	101404	90611.2	114758	113690	84906.7	73490.8	100565	78595.3	32244.3	77317.3	62507.7	48318	64182	63961.9	64811.6	C00909	HMDB0001337	5280383	-	72059-45-1	15651	3449
1-tetradecanoyl-2-(9Z-tetradecenoyl)-glycero-3-phosphoethanolamine	GP	PE	710.357	633.437	[M-H+2K]+	C33H64NO8P	162445	322796	490711	225300	241828	270210	432474	309105	118069	148679	62206.9	180751	159736	210188	160798	-	HMDB0008822	52924113	-	-	-	-
His-Tyr-Ser	Amino acid and Its metabolites	Small Peptide	406.174	405.165	[M+H]+	C18H23N5O6	51646.6	26523.7	29992.9	47171.9	10908.4	32060.9	27714.1	19874.6	13356.1	25229.6	9843.65	10980.1	11986.6	18898.5	15017.1	-	-	145456014	-	-	-	-
5-Hexyltetrahydro-2-furanoctanoic acid	Organic acid and Its derivatives	Organic acid and Its derivatives	297.242	298.251	[M-H]-	C18H34O3	321202	172886	426307	380396	1.16627e+06	2.23014e+06	189414	203514	249860	159259	184862	363017	345432	358050	349897	-	HMDB0031127	53656633	-	61781-98-4	-	-
Thr-Arg-Glu	Amino acid and Its metabolites	Small Peptide	405.208	404.202	[M+H]+	C15H28N6O7	276591	201178	120325	442923	214757	244178	246350	181274	202787	242021	252860	239940	195214	191631	200086	-	-	145457956	-	-	-	-
Isoacitretin	Organic acid and Its derivatives	Organic acid and Its derivatives	325.184	326.188	[M-H]-	C21H26O3	6.13198e+06	9.85064e+06	8.77961e+06	7.29937e+06	7.51401e+06	8.19477e+06	5.97625e+06	6.06693e+06	5.37595e+06	8.5959e+06	7.22398e+06	7.76479e+06	4.61063e+06	4.48651e+06	4.37892e+06	-	HMDB0003039	6437841	-	69427-46-9	50174	621
(R)-10-hydroxystearic acid	FA	Oxidized lipids	265.252	300.266	[M+H-2H2O]+	C18H36O3	116607	76721.3	130380	118261	113425	234682	92643.4	68448	70882.4	88575.4	82025.7	86964.4	38692	36060	52713.4	C03195	-	12520	-	-	-	-
Ala-Pro-Ala	Amino acid and Its metabolites	Small Peptide	258.144	257.138	[M+H]+	C11H19N3O4	71910.3	55206.4	71124.3	55234.6	60200.1	62892.1	56499.9	72345.8	68324.8	72115.8	55724	66352.9	56735.4	59418.2	57507.8	-	-	9816556	-	-	-	-
alpha-CYANO-3-HYDROXYCINNAMIC ACID	Organic acid and Its derivatives	Organic acid and Its derivatives	224.012	189.043	[M+Cl]-	C10H7NO3	398904	472335	375861	315830	284516	415636	289178	309404	385385	346573	357773	416338	333075	324435	345874	-	-	5353398	-	54673-07-3	-	-
3-Isobutyl-1-methylxanthine	Heterocyclic compounds	Heterocyclic compounds	245.1	222.112	[M+Na]+	C10H14N4O2	142922	57376.5	90415	119729	150370	170746	158909	108081	78783.2	71997.4	130027	97738.5	98510.6	101784	99264.2	C13708	HMDB0245912	3758	-	-	-	-
(E,Z)-2-Amino-3,14-octadecadien-1-ol	Alcohol and amines	Alcohols	282.279	281.272	[M+H]+	C18H35NO	627856	774156	844017	720796	553078	462165	108737	245388	91778.6	273407	81781.7	105371	26096	51346.2	38451.9	-	-	6439505	-	158507-68-7	-	-
Ser-Ile-Phe-Glu	Amino acid and Its metabolites	Small Peptide	495.24	494.238	[M+H]+	C23H34N4O8	33125.4	74453.7	45339.2	57490.8	33173.8	69726.8	73329.5	25583.1	33699.7	57434.4	112721	54138.2	15611	15638.9	13450.2	-	-	-	-	-	-	-
Phenylacetone	Benzene and substituted derivatives	Benzene and substituted derivatives	135.08	134.073	[M+H]+	C9H10O	2.00707e+06	2.98532e+06	2.59901e+06	4.00008e+06	2.84273e+06	3.55301e+06	3.35508e+06	3.21678e+06	1.83621e+06	3.31288e+06	2.94446e+06	3.46116e+06	2.31081e+06	2.24405e+06	2.39209e+06	-	-	7678	-	103-79-7 | 136675-26-8	-	-
His-Val-Leu-Lys	Amino acid and Its metabolites	Small Peptide	496.327	495.317	[M+H]+	C23H41N7O5	3.1383e+06	2.23572e+06	3.9305e+06	2.86985e+06	1.59285e+06	2.98423e+06	1.6749e+06	2.21388e+06	1.68975e+06	1.53647e+06	1.45501e+06	1.66862e+06	2.25396e+06	1.72735e+06	1.86514e+06	-	-	-	-	-	-	-
15-oxo-5S,6R-dihydroxy-7E,9E,11Z-eicosatrienoic acid	FA	Oxidized lipids	437.193	352.225	[M+K+HCOOH]+	C20H32O5	81020.4	133824	106115	189327	144838	209113	191966	148246	47166.7	83008.3	64409.3	71539.4	40201.7	28082.5	34609.2	-	HMDB0062291	52921885	-	-	63993	-
{3-hydroxy-5-oxo-2-[3-(sulfooxy)phenyl]-5H-chromen-7-yl}oxidanium	Others	Others	349.001	350.01	[M-H]-	C15H10O8S	546579	118919	121930	855891	265250	42924.5	2.52451e+06	72907.1	115300	423477	2.19487e+06	3.80261e+06	852486	857124	886239	-	HMDB0125156	131831691	-	-	-	-
Iridotrial	Aldehyde,Ketones,Esters	Aldehydes	224.128	182.094	[M+CH3CN+H]+	C10H14O3	51880.3	59461.8	36920.1	67015.6	36438.3	40591.4	43165.8	54450.5	38172.1	41966.9	44588.7	39518.1	43312.1	44785.9	41271.6	C06070	-	53297344	-	69098-42-6	-	-
Phe-Thr-Lys-Lys	Amino acid and Its metabolites	Small Peptide	521.314	522.317	[M-H]-	C25H42N6O6	160759	167672	155089	169994	148824	155870	181139	179817	143176	170390	139965	197519	143919	160535	150124	-	-	-	-	-	-	-
Cyclooctatin	Alcohol and amines	Alcohols	305.247	322.251	[M+H-H2O]+	C20H34O3	124630	21803.8	38020	64759.7	144340	80546.8	128017	206147	20169.4	61100.5	37574.1	17073.6	80756.8	77770.6	77854.7	C21979	-	86289559	-	-	-	-
Gangetin	Heterocyclic compounds	Heterocyclic compounds	421.203	420.194	[M+H]+	C26H28O5	88212.5	67116.9	50061.5	127076	71926.9	104390	111908	77556.9	103615	107579	157647	123605	73991.6	64107.3	83765.5	-	-	317611	-	32986-79-1	-	-
Urapidil	Heterocyclic compounds	Heterocyclic compounds	388.236	387.227	[M+H]+	C20H29N5O3	25735.8	29797.1	65116.3	19365.5	1305.72	33026.9	1850.69	17172.4	174759	14014	3187.09	22504.1	48232.6	36526	44870.4	-	-	5639	-	34661-75-1 | 102411-11-0	-	-
bracteatin 6-O-beta-glucoside	Benzene and substituted derivatives	Benzene and substituted derivatives	445.077	464.095	[M-H2O-H]-	C21H20O12	33099.7	46154.3	79755.8	76927.7	18234.1	7864.47	215871	3626.34	6717.03	21573.4	181525	180729	48349.2	50805.5	60929.7	-	-	23724746	-	-	-	-
Ile-Nap-OH	Amino acid and Its metabolites	Small Peptide	435.154	436.163	[M-H]-	C24H24N2O6	17818.2	22129.4	12443	11596.4	12274.5	16638.8	12924.7	14537.7	21134.8	12552.9	11442.6	17117	10959.3	12515.6	15699.7	-	-	-	-	-	-	-
N-Acetyl-DL-tryptophan	Amino acid and Its metabolites	Amino acid derivatives	245.092	246.1	[M-H]-	C13H14N2O3	86535.5	99984.7	106834	181181	188598	269438	154339	349463	130461	102456	128269	289722	158563	131483	128142	-	HMDB0255052	2002	-	-	-	-
Thelephoric acid	Organic acid and Its derivatives	Organic acid and Its derivatives	353.034	352.022	[M+H]+	C18H8O8	1210125	536010	616335	579534	941440	565361	3020030	653165	1413655	451726	1651190	632872	321436	247354	301059	-	HMDB0030552	135464206	-	479-64-1	-	-
Tyr-Phe-Thr-Lys	Amino acid and Its metabolites	Small Peptide	558.292	557.285	[M+H]+	C28H39N5O7	2.98725e+06	2.48263e+06	2.97665e+06	3.54551e+06	3.07946e+06	2.56094e+06	2.41354e+06	2.67879e+06	1.44786e+06	2.01339e+06	1.86903e+06	1.93652e+06	2.2266e+06	2.25864e+06	2.34101e+06	-	-	-	-	-	-	-
N-(2-Phenylethyl)indomethacin Amide	Alcohol and amines	Amines	502.187	460.155	[M+CH3CN+H]+	C27H25ClN2O3	25225.5	16747	13069.5	18536.1	26160.6	25597.6	38897.7	32156.3	22340.5	24915.6	22971.5	30515.4	15279.7	21697.9	15905.3	-	-	4292	-	261766-32-9	-	-
3-Hydroxydecanoic acid	Organic acid and Its derivatives	Organic acid and Its derivatives	187.133	188.141	[M-H]-	C10H20O3	106197	51671.7	59092.3	80787.4	209020	169516	132863	284896	83600.2	72495.9	102382	70321.8	68418.2	91372.3	85214.5	-	HMDB0002203	26612	-	14292-26-3 | 5561-87-5 | 33044-91-6	132983	6544
Peltatol A	GP	PE	625.422	626.434	[M-H]-	C42H58O4	27035.5	20471.1	27906.5	30571.2	52130	60006.5	35988.4	26480.2	33423.8	29362.2	19065.7	19519.2	24660.3	21581.1	29172.9	-	HMDB0038701	5467341	-	-	-	-
6R,7S-Epoxy-octadecanoic acid	FA	Oxidized lipids	297.242	298.251	[M-H]-	C18H34O3	363444	246176	414662	399530	828247	1.2434e+06	231247	247058	283565	224567	247835	376618	304872	292073	313038	-	-	656738	-	13980-05-7	-	-
Vulpinic acid	Benzene and substituted derivatives	Benzene and substituted derivatives	321.074	322.084	[M-H]-	C19H14O5	4.25478e+06	3.6243e+06	8.31482e+06	1.18428e+07	1.4843e+06	2.30564e+06	28873.5	502983	814241	826639	35153.1	196985	3.49461e+06	3.36426e+06	3.31203e+06	-	-	54690323	-	521-52-8 | 73622-57-8	-	-
Asp-Ser-Arg	Amino acid and Its metabolites	Small Peptide	377.176	376.171	[M+H]+	C13H24N6O7	342718	192600	180473	463128	305924	377929	365662	272402	228118	274755	332986	288125	279159	280292	339532	-	-	145454545	-	-	-	-
Wortmannin from Penicillium funiculosum	Heterocyclic compounds	Heterocyclic compounds	427.137	428.147	[M-H]-	C23H24O8	6195.62	7861.61	7808.45	8812.8	8055.28	6977.84	5393.92	9230.36	7513.26	7037.16	7255.11	9302.88	7111.1	8331.04	9222.14	-	-	3003565	-	-	-	-
Tomatidine	Alkaloids	Steroid alkaloids	416.353	415.345	[M+H]+	C27H45NO2	2.19309e+07	2.83929e+07	2.44892e+07	3.29184e+07	2.94202e+07	4.24733e+07	3.22115e+07	2.81018e+07	1.64681e+07	2.59415e+07	2.45553e+07	3.04919e+07	2.13279e+07	2.02579e+07	2.35404e+07	-	HMDB0034731	65576	-	77-59-8	9629	-
2,3-Epoxyaflatoxin B1	Aldehyde,Ketones,Esters	Ketones	309.041	328.058	[M-H2O-H]-	C17H12O7	83876.9	40972.1	111401	61590.7	177432	173315	50849	109071	153685	78779.6	74129.3	4025.06	108183	113378	105537	C19586	HMDB0006558	104756	-	42583-46-0	30725	-
Magnolol	Benzene and substituted derivatives	Phenolics	265.128	266.131	[M-H]-	C18H18O2	91336.7	50600.8	40060.3	77940.1	66313	96766	78131	66200.6	47316.3	58890.8	59049.7	61195.2	65080.6	58737.5	63259.2	C10651	HMDB0254305	72300	-	528-43-8	-	-
8-Desoxygartanin	Heterocyclic compounds	Heterocyclic compounds	379.158	380.162	[M-H]-	C23H24O5	804587	832017	785552	920807	1.01984e+06	1.08079e+06	1.08197e+06	957864	914131	997182	1.04641e+06	1.10717e+06	857254	967998	902131	-	HMDB0030701	392450	-	33390-41-9	542667	-
Lys-Asp-Tyr-Glu	Amino acid and Its metabolites	Small Peptide	554.245	553.238	[M+H]+	C24H35N5O10	102845	88967.7	45729.9	127844	106478	50413.3	153059	77942.8	104654	138350	139703	167364	106402	75356.1	93253.7	-	-	-	-	-	-	-
Palonosetron hydrochloride	Others	Medicine	379.182	332.166	[M+HCOO+2H]+	C19H25ClN2O	279803	167515	134135	208006	384915	206063	264374	288951	187819	241308	230813	261604	170292	170255	165453	-	-	6918303	-	135729-62-3	-	-
Thr-Val-His-Lys	Amino acid and Its metabolites	Small Peptide	484.282	483.281	[M+H]+	C21H37N7O6	287450	306243	320362	405115	200317	329690	225848	224072	206136	218998	197766	298539	322002	289293	334418	-	-	-	-	-	-	-
4-Chloro-2-nitrobenzylalcohol	Heterocyclic compounds	Heterocyclic compounds	522.261	523.268	[M-H]-	C29H37N3O6	13621.4	23788.9	12570.4	14626.1	14003	21162.6	22576.7	13230.3	14131.1	9901.94	18708.9	22648	21660.5	24327.4	20031.2	-	HMDB0249542	1959	-	-	-	-
1-(9Z-nonadecenoyl)-glycero-3-phosphoethanolamine	GP	PE	494.321	493.317	[M+H]+	C24H48NO7P	642100	410734	621081	682683	243235	238105	425143	399696	313912	278140	253913	324256	418410	385384	278486	-	-	52925138	-	-	-	-
L-Val-L-Ser	Amino acid and Its metabolites	Small Peptide	205.117	204.111	[M+H]+	C8H16N2O4	4.39337e+06	6026590	4.5935e+06	5750515	7.35956e+06	6.65519e+06	3.834e+06	7041640	3.64656e+06	6385060	4.00875e+06	4928870	8809465	7348240	4.10932e+06	-	HMDB0029136	6992639	-	13588-94-8	-	-
Cytochalasin B	Benzene and substituted derivatives	Benzene and substituted derivatives	462.265	479.267	[M+H-H2O]+	C29H37NO5	3.79337e+06	4.39495e+06	1.69929e+06	5.55419e+06	6.86958e+06	2.02568e+06	5.66683e+06	2.98502e+06	5.36118e+06	8.58038e+06	6.37656e+06	1.02622e+07	5.64645e+06	5.25725e+06	5.37236e+06	C19954	-	5311281	-	14930-96-2 | 11032-95-4	-	-
N-Caffeoyl serotonin	Alcohol and amines	Amines	361.117	338.127	[M+Na]+	C19H18N2O4	709411	645961	730573	777656	687745	854254	790935	796691	749333	729003	696084	880843	651453	748701	657177	-	-	16659826	-	928765-97-3	-	-
5-Oxooctadecanoic acid	FA	Oxidized lipids	297.243	298.251	[M-H]-	C18H34O3	1.75503e+06	962490	2.037e+06	1.73469e+06	1.56221e+07	1.95097e+07	1.38083e+06	1.59353e+06	1.97129e+06	1.3916e+06	1.73902e+06	2.09468e+06	3.9602e+06	4.32591e+06	4.15716e+06	-	HMDB0034074	85548	-	16694-31-8	-	-
9-Oxohexadecanoic acid	FA	Oxidized lipids	269.21	270.219	[M-H]-	C16H30O3	79423.2	82914.1	53033.8	76444.1	52287.4	102417	43189.9	86141.4	87345.4	82986.6	69186	88135.2	43927.1	51893.2	50097.6	-	HMDB0030973	5283002	-	54527-30-9	-	-
His-Phe-Gln	Amino acid and Its metabolites	Small Peptide	431.198	430.196	[M+H]+	C20H26N6O5	11324.7	4023.2	4810.72	41631.3	76886.7	66097.7	42092.3	44398.5	38854.1	51793.9	15327.6	16485.6	30400.2	40529.9	43655.8	-	-	145455931	-	-	-	-
Arg-Ile-His	Amino acid and Its metabolites	Small Peptide	425.264	424.255	[M+H]+	C18H32N8O4	5.51005e+06	2.64408e+06	7.17496e+06	3.52233e+06	7.43196e+06	1.01794e+07	1.27332e+06	1.54827e+06	2.46453e+06	1.2959e+06	1.02404e+06	1.86775e+06	2.95784e+06	1.89639e+06	2.91498e+06	-	-	145453852	-	-	-	-
Thiosalicylic acid	Benzene and substituted derivatives	Benzene and substituted derivatives	188.985	154.009	[M+Cl]-	C7H6O2S	1.42782e+07	1.95366e+07	31699837	4.09655e+07	1.65709e+06	2.26368e+06	7.44558e+06	1.88176e+06	1.42056e+06	7.55491e+06	7.15875e+06	2.90671e+06	1.32602e+07	1.27206e+07	1.27357e+07	-	HMDB0259031	5443	-	-	-	-
Phe-TyrMe-OH	Amino acid and Its metabolites	Small Peptide	449.135	450.143	[M-H]-	C24H22N2O7	7256.25	9338.23	4576.34	7057.49	9105.84	11835.8	3568.19	6191.64	7857.39	12428	11011	15132.3	6283.26	10057.2	9161.88	-	-	-	-	-	-	-
17-phenyl-omega-trinor-PGE2	Hormones and hormone related compounds	Hormones and hormone related compounds	367.196	386.209	[M-H2O-H]-	C23H30O5	34242.3	16104.3	13304.7	42159.5	23204.4	28872.3	30910.5	19763.3	15114	18118.2	27448.1	26486.1	20951	16306.8	15137.4	-	HMDB0062612	5283068	-	-	87820	-
N-Cyclopropyl-11-(2-hexyl-5-hydroxyphenoxy)undecanamide	Benzene and substituted derivatives	Phenolics	502.292	417.324	[M+K+HCOOH]+	C26H43NO3	6.50087e+06	5.7593e+06	7.12167e+06	5.57892e+06	7.27495e+06	8.4632e+06	5.27646e+06	1.02521e+07	2.95259e+06	6.39229e+06	5.93158e+06	4.22926e+06	7.64901e+06	6.00263e+06	7.04682e+06	-	-	11495398	-	869376-90-9	-	-
2,3-dinor Prostaglandin E1	Hormones and hormone related compounds	Hormones and hormone related compounds	307.188	326.209	[M-H2O-H]-	C18H30O5	51090.2	34217.1	50745.2	54596.7	340788	495847	56934	36101.5	56412.2	40649.3	66957	58837	103376	85865.4	74394.6	-	-	16061101	-	7046-40-4	-	-
Phe-Asn-Ile-Glu	Amino acid and Its metabolites	Small Peptide	522.258	521.249	[M+H]+	C24H35N5O8	333356	168943	284293	332652	255005	226528	180455	277063	128485	217743	205451	151360	252564	205003	242531	-	-	-	-	-	-	-
[3-(7-Hydroxy-4-oxochromen-2-yl)phenyl] hydrogen sulate	Organic acid and Its derivatives	Organic acid and Its derivatives	333.005	334.015	[M-H]-	C15H10O7S	987861	838222	1.39851e+06	1.55175e+06	379910	52810	2.76968e+06	117449	173771	363963	2.43874e+06	4.59899e+06	1.08214e+06	1.02443e+06	1.0919e+06	-	HMDB0133344	131837265	-	-	-	-
Dantrolene	Heterocyclic compounds	Heterocyclic compounds	315.079	314.065	[M+H]+	C14H10N4O5	1.61213e+07	1.18472e+07	1.27077e+07	3.1429e+07	2.5581e+07	3.1165e+07	3.0459e+07	2.45221e+07	1.43453e+07	2.11982e+07	2.60818e+07	2.09005e+07	2.73154e+07	1.91108e+07	2.48967e+07	C06939	HMDB0015350	6914273	-	7261-97-4	4317	-
N1-Acetyl-tabtoxinine-beta-lactam	Alcohol and amines	Amines	265.062	230.09	[M+Cl]-	C9H14N2O5	41581.3	21264.3	24680.8	47899.3	53482.8	74924.3	71668.6	31333.5	19073.4	42588.6	21510.5	43792.2	35334.1	38596.9	41342.2	C20921	-	92042784	-	-	-	-
5beta-Dihydrocorticosterone	Aldehyde,Ketones,Esters	Ketones	349.237	348.23	[M+H]+	C21H32O4	105148	239886	102613	171633	784422	563596	717752	782102	673699	850517	885732	883130	527739	511787	481940	C05475	HMDB0006757	21145110	-	-	-	-
Vidarabine	Nucleotide and Its metabolites	Nucleotide and Its metabolites	268.103	267.097	[M+]+	C10H13N5O4	142522	82978.9	107097	130850	156771	217779	124921	203626	161860	268693	197426	190250	106710	111277	131639	C07195	HMDB0014340	21704	-	24356-66-9	45327	-
Unii-yxj027jnd6	Alcohol and amines	Alcohols	265.142	266.152	[M-H]-	C15H22O4	43021.8	54239.9	69423.8	71868.7	14430.3	31764.3	10480	39254.7	7794.46	6298.9	5396.04	11978.4	37671.9	32369.7	41250.6	-	HMDB0037070	71356032	-	101401-88-1	-	-
Ferruginol	Alcohol and amines	Alcohols	302.248	286.23	[M+NH4-2H]-	C20H30O	49424.7	28291.6	41068	41917.6	49901.6	58922.9	50982.3	39898.2	49303.2	41651.6	34396.8	45999.6	35072	40357.3	45754.5	C09092	-	442027	-	514-62-5	-	-
Fluometuron	Benzene and substituted derivatives	Benzene and substituted derivatives	231.069	232.082	[M-H]-	C10H11F3N2O	977815	869395	809856	886553	754897	851548	847585	788010	929988	917003	845449	989570	787432	879150	778948	C18853	-	16562	-	2164-17-2	-	-
14-Methyl-3,12-dioxahexacyclo[16.3.1.04,21.05,10.011,20.015,19]docosa-5(10),7-diene-2,6,9-trione	Benzene and substituted derivatives	Benzene and substituted derivatives	353.142	354.147	[M-H]-	C21H22O5	384530	154344	193671	246061	585823	360164	269983	396535	230542	267421	299564	244558	419894	507977	560610	-	-	344218	-	-	-	-
Anhydrorhodovibrin	Others	Others	565.446	566.449	[M-H]-	C41H58O	3708.26	987.969	2945.63	2457.48	80108.1	52473.5	856.126	1475.71	2368.79	999.167	2079.42	1992.67	6351.03	10297.1	7419.89	-	-	5368308	-	5085-16-5	-	-
Phenethyl rutinoside	Benzene and substituted derivatives	Benzene and substituted derivatives	453.167	430.184	[M+Na]+	C20H30O10	182336	329558	318203	324025	169796	243568	201318	162645	154151	160743	182333	144019	149834	151664	165226	-	HMDB0032622	14312558	-	88510-08-1	-	-
2-Ethylhexyl diphenyl phosphate	Aldehyde,Ketones,Esters	Esters	385.152	362.165	[M+Na]+	C20H27O4P	4.0855e+06	2.7784e+06	1.13316e+06	3.06763e+06	1.6549e+06	1.57306e+06	1.58907e+06	1.91952e+06	1.46702e+06	1.48188e+06	1.1442e+06	1.654e+06	1.23379e+06	1.81253e+06	1.47361e+06	-	HMDB0245120	14716	-	-	-	-
Lys-Thr-Phe-Glu	Amino acid and Its metabolites	Small Peptide	524.273	523.264	[M+H]+	C24H37N5O8	481392	422568	522019	467500	648106	566091	554144	867563	333174	490220	425629	340060	522478	535261	542631	-	-	-	-	-	-	-
Sarsasapogenin	Steroids	Steroidal saponins	417.335	416.329	[M+H]+	C27H44O3	10117.9	11022.5	8675.82	6224.2	10006.3	11946.4	24958.5	10059.2	17169.2	27230.9	18447.9	18477.7	16316.9	11924.9	11373.1	C03963	HMDB0030024	92095	-	126-19-2	15578	-
1-(tert-Butyl)-3-(2-((4-(diethylamino)butyl)amino)-6-(3,5-dimethoxyphenyl)pyrido[2,3-d]pyrimidin-7-yl)urea	Heterocyclic compounds	Heterocyclic compounds	524.333	523.327	[M+H]+	C28H41N7O3	1.72837e+07	8.45658e+06	1.82961e+07	1.73898e+07	6.87197e+06	1.13141e+07	6.65691e+06	1.10056e+07	5.35102e+06	5.35441e+06	4.90688e+06	6.28321e+06	1.06263e+07	9.58527e+06	1.02084e+07	-	HMDB0245622	1401	-	-	-	-
Dexamethasone	Others	Medicine	393.208	392.2	[M+H]+	C22H29FO5	329399	427169	411071	426602	422963	552424	504222	579824	585973	581233	500459	656563	506618	426384	432941	C15643	HMDB0015364	5743	-	-	41879	-
Ser-Gln-Leu-Lys	Amino acid and Its metabolites	Small Peptide	473.28	474.28	[M-H]-	C20H38N6O7	625595	366525	376599	460737	785357	555131	538673	463927	604080	405677	264543	385448	525161	641858	739962	-	-	-	-	-	-	-
DL-Pantothenic acid	Organic acid and Its derivatives	Organic acid and Its derivatives	220.117	219.111	[M+H]+	C9H17NO5	261327	656382	435958	487429	934960	865864	990120	1.25484e+06	2.21611e+06	2.71306e+06	2.30464e+06	1.71654e+06	1.14886e+06	928300	1.13631e+06	-	HMDB0250782	988	-	-	-	-
3-Hydroxydodecanoic acid	Organic acid and Its derivatives	Organic acid and Its derivatives	215.165	216.173	[M-H]-	C12H24O3	228953	243368	289026	307640	265933	287614	271734	273519	299539	303711	281076	328062	292738	289218	305636	-	HMDB0000387	94216	-	1883-13-2 | 53941-38-1	36206	5376
Arg-Val-Ser	Amino acid and Its metabolites	Small Peptide	361.218	360.212	[M+H]+	C14H28N6O5	377701	435374	426207	407838	428210	417673	370496	442017	406932	433351	417817	418883	421412	395883	464172	-	-	145453994	-	-	-	-
tetranor-PGAM	Hormones and hormone related compounds	Hormones and hormone related compounds	309.133	310.142	[M-H]-	C16H22O6	85464.5	88855.6	88829.3	85438.5	101412	102653	90236.2	86293.7	89521.9	91575.4	104689	105106	88229	94510.2	76405.1	-	-	58560006	-	52510-53-9	-	-
Doramapimod	Heterocyclic compounds	Heterocyclic compounds	528.299	527.29	[M+H]+	C31H37N5O3	369687	487804	526782	784547	840027	1.14895e+06	998768	1.70008e+06	494723	892298	668461	465770	620786	585833	784075	-	HMDB0251587	156422	-	-	-	-
Thr-Trp-Met	Amino acid and Its metabolites	Small Peptide	437.192	436.178	[M+H]+	C20H28N4O5S1	546821	653000	443764	676341	447129	731102	466430	448824	372143	402416	413490	361712	284626	257739	215039	-	-	145458226	-	-	-	-
1,5-Dihydro-5-methyl-1-beta-D-ribofuranosyl-1,2,5,6,8-pentaazaacenaphthylen-3-amine	Heterocyclic compounds	Heterocyclic compounds	321.13	320.123	[M+H]+	C13H16N6O4	197299	222169	195860	181741	195394	190943	163298	194081	209328	190120	178361	243116	175333	220090	231764	-	-	59755665	-	-	-	-
Ser-Nap-OH	Amino acid and Its metabolites	Small Peptide	423.119	424.127	[M-H]-	C22H20N2O7	520753	533410	532419	589458	527861	555508	572282	513080	498164	545379	524318	664022	542916	591048	553198	-	-	-	-	-	-	-
Chaetochromin	Others	Medicine	545.142	546.153	[M-H]-	C30H26O10	37126.7	35800.1	41255.8	36227.4	22498.7	23265.7	30328.1	18767	11899.6	29831.3	21592.7	23678.7	26747.7	31718.9	25297.4	-	-	53277	-	75514-37-3 | 109008-25-5	-	-
Sericetin	Heterocyclic compounds	Heterocyclic compounds	403.158	404.162	[M-H]-	C25H24O5	106104	133282	118865	120996	172099	191648	161388	164024	142265	147538	136424	143216	166552	159735	179421	-	-	4020240	-	42438-75-5	-	-
Phe-Val-His-Arg	Amino acid and Its metabolites	Small Peptide	558.318	557.307	[M+H]+	C26H39N9O5	52260.4	10989.7	44183.6	5014.94	297111	62287.5	92351.7	110084	7760.95	16969.9	29333.1	11525.9	63923.5	52502.5	56115.3	-	-	-	-	-	-	-
Diosgenin	Heterocyclic compounds	Heterocyclic compounds	415.319	414.313	[M+H]+	C27H42O3	116314	112441	146839	97102.9	51292.9	105171	55854.5	59120.8	60585.6	71129.8	66189.5	109793	44177	55137.8	59704.8	C08898	-	99474	-	512-04-9	-	-
MET-enkephalin	Amino acid and Its metabolites	Small Peptide	572.225	573.226	[M-H]-	C27H35N5O7S	17966.3	22308	16019	13304.4	8390.19	15368.1	12528.9	12563.4	18316.3	21877.6	12999.4	19164.2	20061.3	14191.1	20366	C75740	-	443363	-	58569-55-4	-	-
Platydesmine	Heterocyclic compounds	Heterocyclic compounds	299.137	259.121	[M-H+CH3CN]-	C15H17NO3	237348	93836.9	211570	206044	2.17844e+06	5.52466e+06	147852	109555	147020	97917	144905	231522	624852	567636	663663	-	-	6451457	-	2824-86-4	-	-
S-Glutathionyl-L-cysteine	Amino acid and Its metabolites	Small Peptide	425.077	426.088	[M-H]-	C13H22N4O8S2	111013	286182	102477	263205	822339	207826	310630	898389	211507	227507	260284	252820	501981	381314	394656	C05526	-	10455148	-	-	-	-
Tris(2-butoxyethyl) phosphate	Aldehyde,Ketones,Esters	Esters	421.238	398.243	[M+Na]+	C18H39O7P	71912.4	35025.1	27332.5	48984.6	76305.5	89010	100895	51492.9	49132.2	44185.3	90612.5	53125.9	50427	57351.4	52393.6	C14446	HMDB0259275	6540	-	-	-	-
5-[(3aR,4S,5S)-5-hydroxy-4-(4-methyl-3-oxooct-1-en-6-ynyl)-3,3a,4,5,6,6a-hexahydro-1H-pentalen-2-ylidene]pentanoic acid	Hormones and hormone related compounds	Hormones and hormone related compounds	339.199	358.214	[M-H2O-H]-	C22H30O4	297431	329903	275175	342347	537656	443544	517091	406716	461204	423485	383831	474357	377817	423625	406770	-	-	57370008	-	-	-	-
5-Pentyltetrahydro-2-oxo-3-furancarboxylic acid	Organic acid and Its derivatives	Organic acid and Its derivatives	199.096	200.105	[M-H]-	C10H16O4	15134.4	16006	13503.5	27773	42243.2	66943.5	42604.5	58049	45201.4	51753.8	162996	10698.3	45887.6	48983.8	41798.9	-	HMDB0030989	131751115	-	-	-	-
Ergocalciferol	Alcohol and amines	Alcohols	431.308	396.339	[M+Cl]-	C28H44O	21466.8	9541.53	4719.38	7908.35	46933.7	57150.9	13881.6	10764	5958.28	8837.22	13426.6	18212.8	13458.9	14102.4	22291.8	C05441	HMDB0000900	5280793	-	50-14-6	28934	5856
glucosamine-1P	Alcohol and amines	Amines	344.012	259.046	[M+K+HCOOH]+	C6H14NO8P	327014	356629	292062	362791	148415	248707	239414	191445	130987	270711	249483	120128	181246	182076	187858	-	HMDB0001109	9965052	-	-	-	6009
Triflumuron	Benzene and substituted derivatives	Benzene and substituted derivatives	381.024	358.033	[M+Na]+	C15H10ClF3N2O3	13642580	7083650	7544800	12722885	12590145	15425090	12526545	10437590	7504415	7773290	11004705	10301520	6353700	8095535	4.57804e+06	C18615	-	47445	-	64628-44-0	-	-
Coutaric acid	Organic acid and Its derivatives	Organic acid and Its derivatives	360.068	296.053	[M+CH3CN+Na]+	C13H12O8	5443.18	9627.73	11957	12166.9	23713.4	19336.9	18465.8	26299.2	29778.3	13489.5	56169.5	9611.31	26892.4	22324.1	26189.2	-	HMDB0029225	57517924	-	27174-07-8	-	-
Leu-Leu-Ser-Pro-Tyr	Amino acid and Its metabolites	Small Peptide	592.335	591.327	[M+H]+	C29H45N5O8	7.60349e+06	3.12309e+06	4.60485e+06	6.61577e+06	3.67556e+06	3.52459e+06	2.87109e+06	4.70814e+06	939684	1.344e+06	968123	1.28716e+06	2.84201e+06	2.64001e+06	3.53762e+06	-	-	-	-	-	-	-
Leucine enkephalin acetate salt	Amino acid and Its metabolites	Small Peptide	556.278	615.29	[M+H]+	C30H41N5O9	216295	110891	178456	252666	90235.6	97138.8	106508	126311	49703.3	55351.2	35611.3	29859.5	100033	138223	109217	-	-	90477426	-	81678-16-2	-	-
Dibenz(b,f)(1,4)oxazepine-10(11H)-carboxylic acid, 8-chloro-, 2-(1-oxo-3-(4-pyridinyl)propyl)hydrazide, monohydrochloride	Benzene and substituted derivatives	Benzene and substituted derivatives	423.118	458.091	[M+H]+	C22H20Cl2N4O3	970810	851421	911375	1.03271e+06	885026	937696	973669	1.20135e+06	1.09485e+06	1.12392e+06	1.07057e+06	1.19097e+06	1.03158e+06	928661	971699	-	-	132748	-	146033-02-5	-	-
Sotalol	Benzene and substituted derivatives	Benzene and substituted derivatives	273.13	272.119	[M+H]+	C12H20N2O3S	5299.3	7520.8	3451.72	4787.29	14507.2	15190.6	14168.6	16215.9	13079.1	21342.2	18245.6	28864.6	9263.38	13482.4	9815.23	C07309	HMDB0014632	5253	-	3930-20-9	63622	-
Val-Tyr-Leu-Arg	Amino acid and Its metabolites	Small Peptide	550.326	549.327	[M+H]+	C26H43N7O6	135007	96617.3	183512	243877	106268	175211	139444	240875	50300	43002.1	39542	147505	101130	141891	144493	-	-	-	-	-	-	-
Asp-Nap-OH	Amino acid and Its metabolites	Small Peptide	439.111	438.106	[M+H]+	C22H18N2O8	469692	578533	564274	532064	513214	549536	443955	575372	559687	500051	519193	579224	482742	502901	567526	-	-	-	-	-	-	-
Coumarin Suberoylanilide Hydroxamic Acid	Heterocyclic compounds	Heterocyclic compounds	327.134	346.153	[M-H2O-H]-	C18H22N2O5	8262.31	8030.76	10319.4	19754.1	14878	60144.7	60577.2	20608.6	31401	24290.2	13745.2	12125.4	25245.3	21220.4	25070.1	-	-	53393956	-	-	-	-
Sterebin B	Terpenoids	Sesquiterpenoids	397.194	352.225	[M-H+2Na]+	C20H32O5	892819	750394	1.21856e+06	795146	2.47572e+06	3.11623e+06	640943	532230	694286	637140	573858	868760	837036	792751	761933	-	HMDB0035338	71694414	-	107668-80-4	-	-
Deethylatrazine	Heterocyclic compounds	Heterocyclic compounds	188.071	187.062	[M+H]+	C6H10ClN5	3.19673e+07	3.64253e+07	3.20223e+07	4.84521e+07	3.4874e+07	4.59503e+07	3.88831e+07	3.84959e+07	3.09265e+07	3.17162e+07	2.17036e+07	4.5535e+07	3.59731e+07	3.99968e+07	4.28749e+07	C06559	HMDB0033249	22563	-	6190-65-4	28212	-
Niflumic acid	Benzene and substituted derivatives	Benzene and substituted derivatives	341.075	282.062	[M+CH3COO]-	C13H9F3N2O2	107210	113476	109977	114969	108717	97692.2	114196	119634	100899	124290	122175	145133	98440.6	114200	116819	C13698	HMDB0015573	4488	-	4394-00-7	197010	-
Liquiritin	Flavonoids	Dihydroflavone	417.117	418.126	[M-H]-	C21H22O9	321195	394397	892529	788540	149971	135260	5150.78	20696.6	45359.3	125502	3639.62	10304.1	373592	311100	317821	C16989	HMDB0029520	503737	-	551-15-5	-	-
Eoxin A4	FA	Oxidized lipids	319.225	318.219	[M+H]+	C20H30O3	36901.2	8756.18	27616.3	4290.48	58616.2	24067.7	13727	47303.6	19569.8	29458.3	29922	6708.37	30417.8	27285.9	27106.5	-	-	52921883	-	-	-	-
Miglitol	Heterocyclic compounds	Heterocyclic compounds	206.104	207.111	[M-H]-	C8H17NO5	13734	11829.7	11925.7	12498	9567.98	10568.9	12038.2	12283.9	14496.3	13232.3	13981.2	12234.2	10496.4	10525.2	14255.8	C07708	HMDB0014634	441314	-	72432-03-2	545681	-
Pro-Lys-Phe	Amino acid and Its metabolites	Small Peptide	391.23	390.227	[M+H]+	C20H30N4O4	159468	89492	95943.3	149979	170981	187520	220328	134921	101682	102122	184908	127030	125216	112283	125649	-	-	145457522	-	-	-	-
Petroselinic acid	FA	FFA	281.24	282.256	[M-H]-	C18H34O2	62983.4	47740.3	42909	58098.7	74897	96686.5	89580.8	99108	79625.4	79609.1	87346.6	91287.1	83067.5	82707.8	72795.6	C08363	HMDB0002080	5281125	-	593-39-5	36022	-
Asp-Lys-Gln	Amino acid and Its metabolites	Small Peptide	431.228	389.191	[M+CH3CN+H]+	C15H27N5O7	56116.5	42315.8	39200.4	62399.7	45502.4	43794	38739.1	37904.6	45701.3	50660	39145.8	54245.3	35518.3	38566.8	33916.1	-	-	145454493	-	-	-	-
Oroxylin A glucoronide	Flavonoids	Flavonoid	461.105	460.101	[M+H]+	C22H20O11	152277	204647	268161	343939	60277.4	28482	143221	28533.1	35522.5	91434	181481	162318	156960	132997	138004	-	HMDB0128601	14655552	-	36948-76-2	-	-
Valerenic acid	Organic acid and Its derivatives	Organic acid and Its derivatives	233.154	234.162	[M-H]-	C15H22O2	762915	438733	143989	351531	472819	367420	206507	327578	338355	332785	337306	322759	379153	484275	421333	C09743	HMDB0030016	6440940	-	3569-10-6	-	-
Bardoxolone	Organic acid and Its derivatives	Organic acid and Its derivatives	492.306	491.304	[M+H]+	C31H41NO4	98235.2	167464	385896	175083	91945.6	180447	82663.5	97677.4	73169.3	81450.3	59228.9	124893	129625	117410	125981	C74085	-	400010	-	218600-44-3	-	-
(3S)-3-Hydroxy-N6,N6,N6-trimethyl-L-lysine	Amino acid and Its metabolites	Amino acid derivatives	242.1	205.155	[M+K-2H]-	C9H21N2O3+	27036.7	25550.7	42984.8	30451.6	65111.6	121685	30309.7	21216.1	43968.6	31501.2	43628	37240.7	24862.1	25472.1	26299.8	C01259	HMDB0001422	132849242	-	-	15786	6234
Benzeneacetic acid, alpha-(methoxyimino)-2-[[[(E)-[1-[3-(trifluoromethyl)phenyl]ethylidene]amino]oxy]methyl]-, methyl ester, (alphaE)-	Benzene and substituted derivatives	Benzene and substituted derivatives	431.119	408.13	[M+Na]+	C20H19F3N2O4	158590	146930	115504	183906	156450	194657	247449	257255	220407	211507	201241	248974	229507	176853	228931	C18562	-	11664966	-	141517-21-7	-	-
2,6-Dichloro-1,4-phenylenediamine	Benzene and substituted derivatives	Benzene and substituted derivatives	235	175.991	[M+CH3COO]-	C6H6Cl2N2	88678.1	79149.1	82955.9	100439	81690.9	85790.3	101264	90890.5	78914.6	72336.8	71946.2	101846	67044.2	58096.3	70555.1	C19399	-	11860	-	609-20-1	-	-
3',5'-Cyclic IMP	Nucleotide and Its metabolites	Nucleotide and Its metabolites	331.052	330.037	[M+H]+	C10H11N4O7P	193470	179076	205155	525030	680579	713455	280633	512590	483144	502558	403567	288630	259353	229478	423310	C00943	-	135398663	-	3545-76-4	-	-
7-Methoxyisoflavone	Flavonoids	Flavonoid	253.087	252.079	[M+H]+	C16H12O3	0	0	0	0	0	0	0	0	316938	2.67796e+06	4.08875e+06	4.33777e+06	2.18574e+06	1.98048e+06	1.95907e+06	-	-	638006	-	1621-56-3	-	-
Asn-Leu-Pro-Ala-Lys	Amino acid and Its metabolites	Small Peptide	542.322	541.322	[M+H]+	C24H43N7O7	493217	115199	280803	334498	436399	287038	310803	313492	36741.2	83288.9	33678.4	26139.1	239131	220870	255082	-	-	-	-	-	-	-
Chorismic acid	Organic acid and Its derivatives	Organic acid and Its derivatives	247.025	226.048	[M+Na-2H]-	C10H10O6	148378	288251	621124	818344	19532.1	17739.9	19158.9	20314.8	15752	30771.6	51346.3	28189.3	167013	147122	147510	C00251	HMDB0012199	12039	-	617-12-9	17333	-
Arg-Ser-Phe	Amino acid and Its metabolites	Small Peptide	409.219	408.212	[M+H]+	C18H28N6O5	11117.3	2816.81	5005	44420.8	53220.9	84507.9	67987	32764.3	45240	54689.2	37443.3	23611.9	52056.3	37108.2	42001	-	-	145453939	-	-	-	-
Quizalofop	Benzene and substituted derivatives	Benzene and substituted derivatives	345.062	344.056	[M+H]+	C17H13ClN2O4	783067	695615	750776	780959	749741	802727	793443	722377	749069	630836	742734	841834	728755	684967	703061	C18763	-	178795	-	76578-12-6	-	-
Tumonoic acid G	Organic acid and Its derivatives	Organic acid and Its derivatives	470.312	469.304	[M+H]+	C25H43NO7	275357	129026	268765	315641	146286	247270	159279	173367	124242	131756	120589	185494	186134	182897	213409	-	-	25058104	-	-	-	-
D-Erythrulose 4-phosphate	Organic acid and Its derivatives	Organic acid and Its derivatives	234.974	200.009	[M+Cl]-	C4H9O7P	740593	903181	967296	582514	563212	825909	682956	634209	678507	474651	758137	781305	541931	943852	1.03487e+06	C03604	-	146355	-	92175-70-7	-	-
Chelidonic acid	Organic acid and Its derivatives	Organic acid and Its derivatives	366.988	184.001	[2M-H]-	C7H4O6	933928	164554	367426	793869	779377	835242	1.11141e+06	678707	305873	559698	615034	369286	582023	614383	471975	C08476	-	7431	-	99-32-1	-	-
Tyr-His-Phe-Lys	Amino acid and Its metabolites	Small Peptide	592.297	593.296	[M-H]-	C30H39N7O6	87624.9	124664	103651	99352.2	77895.3	142688	78227.9	70275.1	119192	73309.2	74581.2	115490	96266.7	101362	121522	-	-	-	-	-	-	-
Tenovin-6	Benzene and substituted derivatives	Benzene and substituted derivatives	455.252	454.24	[M+H]+	C25H34N4O2S	27882.5	47168	29459.8	37325.8	26524.4	37174.3	21861.3	30241	41499.8	34852.3	14935.4	50686.3	40490.6	34807.5	33464.4	-	-	24772043	-	-	-	-
Hecogenin	Heterocyclic compounds	Heterocyclic compounds	431.314	430.308	[M+H]+	C27H42O4	214970	161231	178463	355316	152818	108394	108637	241086	136258	239511	187499	185955	160923	162421	155954	C08902	-	91453	-	467-55-0	-	-
Tetrahydrogeranylgeranyl diphosphate	Terpenoids	Terpenoids	473.219	454.225	[M+F]-	C20H40O7P2	984443	842650	963938	1.2321e+06	683639	1.2e+06	1.21444e+06	576069	396754	798594	1.67424e+06	751927	574175	693001	986019	C17440	-	25244233	-	-	-	-
Gln-Gln-Gln-Glu-Gln	Amino acid and Its metabolites	Small Peptide	660.292	659.287	[M+H]+	C25H41N9O12	522523	434774	115143	439742	108368	128580	122998	93029.4	125773	129920	114742	122545	124373	115259	124906	-	-	-	-	-	-	-
Leu-Arg-Asn-Arg	Amino acid and Its metabolites	Small Peptide	558.35	557.34	[M+H]+	C22H43N11O6	632094	431671	741208	587021	249963	162036	121055	470641	100824	150666	64491.8	180874	243621	280625	258042	-	-	-	-	-	-	-
Tyr-Phe-Val-Arg	Amino acid and Its metabolites	Small Peptide	584.311	583.312	[M+H]+	C29H41N7O6	1.01882e+06	230720	950912	1.07835e+06	300915	323246	170151	450022	73301.5	70885.6	77094.4	51781.9	355018	282174	336778	-	-	-	-	-	-	-
His-Asn-Leu-Glu	Amino acid and Its metabolites	Small Peptide	512.246	511.239	[M+H]+	C21H33N7O8	1.61332e+06	1.79111e+06	1.63388e+06	1.82574e+06	1.56564e+06	1.63317e+06	1.65058e+06	1.70335e+06	1.67168e+06	1.83409e+06	1.77773e+06	1.90844e+06	1.73544e+06	1.57835e+06	1.74157e+06	-	-	-	-	-	-	-
Foetidin	Heterocyclic compounds	Heterocyclic compounds	355.182	382.214	[M+Na]+	C24H30O4	389517	255519	197996	345936	126317	157435	84415.1	148133	121703	148743	120764	125114	62124.3	70740	70648.1	-	HMDB0033271	15945065	-	-	-	-
(2R,5R,8S)-2,10,10-Trimethyltricyclo[6.3.0.01,5]undec-6-ene-6-carbaldehyde	Terpenoids	Sesquiterpenoids	253.141	218.167	[M+Cl]-	C15H22O	285337	201020	441591	328342	894256	1.9612e+06	272349	356995	367729	181763	263114	384563	398140	361203	344348	C19939	-	56928137	-	-	-	-
(2r)-3-(Hexadecyloxy)-2-methoxypropyl 2-(trimethylammonio)ethyl phosphate	GP	PC	534.343	495.369	[M+K]+	C25H54NO6P	1.60024e+06	1.95588e+06	1.64587e+06	1.58767e+06	1.09724e+06	1.06984e+06	1.14218e+06	1.04336e+06	1.02897e+06	1.182e+06	1.00428e+06	1.21906e+06	1.12391e+06	1.12424e+06	1.09548e+06	-	-	127599	-	78858-44-3	-	-
13,14-dihydro-15-keto-tetranor Prostaglandin D2	Hormones and hormone related compounds	Hormones and hormone related compounds	279.156	298.178	[M-H2O-H]-	C16H26O5	39497.3	21522.2	41333.5	35327.2	268975	498247	28000.8	46382.1	27599.6	27175.6	37888.9	40253.2	66412.2	74129.6	74538.8	-	-	44600450	-	1204116-69-7	-	-
16-Feruloyloxypalmitic acid	Organic acid and Its derivatives	Organic acid and Its derivatives	483.259	448.282	[M+Cl]-	C26H40O6	34937.5	14862.7	69418.4	69184.4	14967.3	27255.7	8917	16167.6	7588.02	5061.72	5484.85	7624.07	25692.9	24716.6	26786.3	C18217	-	14018343	-	-	-	-
Ethiprole	Heterocyclic compounds	Heterocyclic compounds	396.997	395.983	[M+H]+	C13H9Cl2F3N4OS	175115	95035	53945	210160	134909	176780	258575	99496.5	118390	110045	178450	133400	128395	111715	92186.8	C18552	-	9930667	-	181587-01-9	-	-
Diprogulic Acid	Organic acid and Its derivatives	Organic acid and Its derivatives	275.111	274.105	[M+H]+	C12H18O7	362892	330182	254612	420351	343637	520167	461755	300846	216209	256796	493184	314502	262936	183892	277443	C18825	-	65420	-	18467-77-1 | 68539-16-2	-	-
2,4-Dinitrophenol	Benzene and substituted derivatives	Phenolics	183.003	184.012	[M-H]-	C6H4N2O5	67389.3	61405.8	57602.5	61953.5	65240	60283.3	65070.1	66549.6	58923.2	68699.3	69453.1	68378.9	68092.2	68939.1	66146.2	C02496	HMDB0245462	1493	-	-	-	-
3,16-DIDEOXYMEXICANOLIDE-3-DIOL	Others	Others	471.239	472.246	[M-H]-	C27H36O7	11941.1	4854.38	11798.4	8113.74	41608	18283.6	15929.2	15145.5	49114.1	13825.1	14606.7	532.437	15614.6	21361.4	21701.1	-	-	-	-	-	-	-
D-Ribitol-5-phosphate	Organic acid and Its derivatives	Organic acid and Its derivatives	271.001	232.035	[M+K]+	C5H13O8P	107343	115376	134744	93368.4	110229	113219	110222	102399	94871.6	99354.1	105024	114981	114918	129677	119033	C01068	-	151104	-	35320-17-3 | 3506-18-1 | 51584-96-4	-	-
4'-Oxonebramine	Aldehyde,Ketones,Esters	Ketones	269.164	304.175	[M+H-2H2O]+	C12H24N4O5	32507	57535.7	127355	39914.8	7882.63	103371	4943.77	54725.1	406573	27108.1	2794.72	59098.8	103497	105589	107741	C21258	-	121231422	-	-	-	-
3-Buten-2-one, 4-(4-hydroxy-2,2,6-trimethyl-7-oxabicyclo[4.1.0]hept-1-yl)-	Aldehyde,Ketones,Esters	Ketones	223.132	224.141	[M-H]-	C13H20O3	88877.8	110094	97914	83607.8	92549.2	194598	113601	102928	100542	115542	99211.8	104401	199106	204411	175958	-	-	5371267	-	38274-01-0	-	-
Arg-Ala-Asp	Amino acid and Its metabolites	Small Peptide	361.183	360.176	[M+H]+	C13H24N6O6	292643	169823	114496	435413	294428	365025	358587	219794	181531	223993	318014	276825	199160	222020	189208	-	-	9928820	-	-	-	-
Gln-Arg-Leu-Arg	Amino acid and Its metabolites	Small Peptide	572.37	571.355	[M+H]+	C23H45N11O6	3.03222e+06	1.08782e+06	1.95872e+06	3.55959e+06	1.84755e+06	1.72533e+06	1.24139e+06	2.527e+06	518178	598857	599423	574481	1.51713e+06	1.48995e+06	1.60572e+06	-	-	-	-	-	-	-
Ser-Pro-Thr-Phe-Leu	Amino acid and Its metabolites	Small Peptide	564.305	563.296	[M+H]+	C27H41N5O8	7.5274e+06	1.19379e+06	3.79788e+06	6.4362e+06	3.40893e+06	2.97387e+06	2.16307e+06	3.2803e+06	977570	1.07307e+06	1.23889e+06	1.31524e+06	3.2696e+06	3.30343e+06	3.39742e+06	-	-	-	-	-	-	-
Betaine-Aldehyde	Others	Others	187.064	102.092	[M+K+HCOOH]+	C5H12NO	1.79579e+07	1.76103e+07	2.1277e+07	1.5206e+07	1.31655e+07	1.40735e+07	1.77441e+07	1.81188e+07	17680368	1.6935e+07	1.60745e+07	2.15598e+07	1.39909e+07	1.11379e+07	1.27821e+07	C00576	-	249	-	-	-	-
Gingerol	Benzene and substituted derivatives	Phenolics	293.179	294.183	[M-H]-	C17H26O4	1.73526e+07	2.37114e+07	2.96743e+07	2.22261e+07	1.9975e+07	2.73561e+07	1.39994e+07	1.5941e+07	1.66216e+07	2.21514e+07	1.9084e+07	2.38485e+07	8.5357e+06	8.66253e+06	8.52397e+06	C10462	HMDB0005783	3473	-	58253-27-3	-	-
1,3,5(10)-Estratriene-3,17beta-diol 3-sulfate	Hormones and hormone related compounds	Hormones and hormone related compounds	351.131	352.134	[M-H]-	C18H24O5S	7542.35	4884.7	18762.3	8661.3	1678.68	3760.16	10228.7	5076.74	18294.9	7742.45	11286.1	12091.9	5745.34	5605.53	6704.56	-	-	54254881	-	-	-	-
5-O-beta-D-mycaminosyl-20-oxotylonolide	Aldehyde,Ketones,Esters	Ketones	658.277	581.356	[M-H+2K]+	C31H51NO9	269530	62623.7	84579.5	201358	72579.7	60238.7	95477.1	85791.4	16843.5	50381.2	33370.6	28627.1	29111.8	46471.7	35357.1	C20760	-	13042283	-	-	-	-
Apigenin 7-sulfate	Flavonoids	Flavonoid	349.001	350.01	[M-H]-	C15H10O8S	30775.6	41025	40350.3	37528.6	28224.7	36595	30633.5	16617.9	32561.6	18195.6	28163.1	17519	32390.9	25602.9	37829.5	-	HMDB0037851	14016776	-	56857-56-8	-	-
Tyr-Glu-Val-Lys	Amino acid and Its metabolites	Small Peptide	536.26	537.28	[M-H]-	C25H39N5O8	727066	696606	572197	993058	613043	733106	752117	652796	655025	746608	852693	973271	540291	551356	520027	-	-	-	-	-	-	-
Cyclooctat-9-en-7-ol	Alcohol and amines	Alcohols	325.235	290.261	[M+Cl]-	C20H34O	18620.8	10132.5	13191	19077.3	68736.1	187489	12765	9658.88	15444.9	10156.8	13439.8	17800.2	24597.9	20512.6	23712.1	C20834	-	86289538	-	-	-	-
HoPhe-Tyr-OH	Aldehyde,Ketones,Esters	Esters	451.149	450.143	[M+H]+	C24H22N2O7	71221.3	91654.8	77717.7	59697.4	50310.2	46888.3	64893.7	62020.6	60032.5	54024.2	66199.8	75886.8	56985.7	57349.4	71188	-	-	-	-	-	-	-
N-(Adamantan-1-yl)-1-(5-fluoropentyl)-1H-indole-3-carboxamide	Heterocyclic compounds	Indole and Its derivatives	381.234	382.242	[M-H]-	C24H31FN2O	1.41627e+06	914245	1.54584e+06	1.21029e+06	1.25188e+07	7.7678e+06	1.51773e+06	1.53375e+06	1.93712e+06	1.46683e+06	1.57689e+06	1.90878e+06	4.50872e+06	4.02744e+06	4.08896e+06	-	-	57404059	-	-	-	-
3-Indoleacetonitrile	Heterocyclic compounds	Indole and Its derivatives	203.082	156.069	[M+HCOO+2H]+	C10H8N2	2.0208e+06	1.89851e+06	1.93806e+06	2.14638e+06	1.95656e+06	2.3092e+06	2.40266e+06	2.1869e+06	2.29473e+06	2.22542e+06	2.17296e+06	2.55032e+06	2.25791e+06	2.15788e+06	2.38322e+06	C02938	HMDB0006524	351795	-	771-51-7	17566	-
Ile-Tyr-Val-Arg	Amino acid and Its metabolites	Small Peptide	550.325	549.327	[M+H]+	C26H43N7O6	97503.3	48988.9	64719.9	105215	41325.3	51476.4	52132.6	51615.8	14742.8	34260.6	33226.5	26764.1	46698.2	48753.2	34900.3	-	-	-	-	-	-	-
1-Stearoyl-sn-glycero-3-phosphate	GP	PA	480.308	438.275	[M+CH3CN+H]+	C21H43O7P	2.19718e+06	1.67365e+06	1.86743e+06	2.9365e+06	1.78674e+06	1.87048e+06	1.76309e+06	3.98483e+06	1.92437e+06	2.24924e+06	1.46804e+06	1.11482e+06	2.15282e+06	971370	1.9557e+06	-	-	9547179	-	65494-37-3	-	-
D-Quinovose	Carbohydrates and Its metabolites	Carbohydrates and Its metabolites	185.043	164.068	[M+Na-2H]-	C6H12O5	121011	28399.4	174615	151342	148436	76769.2	220949	131218	186879	186711	193563	192756	189746	169468	158202	C02522	-	439746	-	-	-	-
Cellobiono-1,5-lactone	Aldehyde,Ketones,Esters	Esters	375.072	340.101	[M+Cl]-	C12H20O11	99704.6	117062	103785	106600	129763	128565	109978	99066.3	118535	124727	115779	132617	126116	114094	106965	C01093	-	99211	-	52762-22-8	-	-
Rauwolscine	Benzene and substituted derivatives	Benzene and substituted derivatives	335.175	354.194	[M-H2O-H]-	C21H26N2O3	50756.9	98261.4	73098.3	81685.6	116907	64025.1	77746.9	56191	56091.5	40985.8	44480	58549.9	55842.1	66653.6	44669.4	-	-	643606	-	131-03-3 | 112350-93-3	-	-
Latanoprost(free acid)-d4	Organic acid and Its derivatives	Organic acid and Its derivatives	393.259	390.241	[M-H]-	C23H34O5	116390	130592	150890	131142	213962	215891	219039	330602	183737	160374	155345	221482	188170	190236	212300	-	-	131668296	-	1224443-47-3	-	-
Arg-Thr-Lys-Arg	Amino acid and Its metabolites	Small Peptide	560.368	559.355	[M+H]+	C22H45N11O6	1.92052e+07	1.53365e+07	1.60922e+07	9.5943e+06	7.52878e+06	6.47851e+06	7.95912e+06	7.67771e+06	1.04267e+07	9.36554e+06	7.51723e+06	9.91984e+06	9.32518e+06	9.14671e+06	8.46284e+06	-	-	-	-	-	-	-
2-Aminophenyl sulfate	Organic acid and Its derivatives	Sulfonic acids	188.001	189.01	[M-H]-	C6H7NO4S	868846	1.26604e+06	2.17071e+06	2.77524e+06	83432.4	139812	173846	111442	100348	173980	1.08145e+06	233504	749522	730898	729305	-	HMDB0061116	181670	-	-	133186	-
Sufentanil	Benzene and substituted derivatives	Benzene and substituted derivatives	385.19	386.203	[M-H]-	C22H30N2O2S	1.89509e+07	1.78276e+07	1.50794e+07	1.6571e+07	3.04685e+07	3.71359e+07	3.38349e+07	3.73944e+07	2.18203e+07	3.38709e+07	3.16158e+07	3.21626e+07	4.07554e+07	3.5682e+07	3.86841e+07	C08022	HMDB0014846	41693	-	151590-36-2	9316	-
(9Z,12Z)-(7S,8S)-Dihydroxyoctadeca-9,12-dienoic acid	FA	Oxidized lipids	313.239	312.23	[M+H]+	C18H32O4	95189.4	52872.2	97540.5	68375	216067	330229	58957.6	58234.2	102537	55524.3	60012.5	96294.1	80239.1	74193.1	80565.6	C07354	-	5460412	-	-	-	-
Bisphenol AF	Benzene and substituted derivatives	Benzene and substituted derivatives	335.045	336.058	[M-H]-	C15H10F6O2	9.17488e+06	6.56037e+06	6.49218e+06	8.73067e+06	1.08432e+07	1.19756e+07	9.90373e+06	8.49866e+06	8.74242e+06	9.95726e+06	8.23117e+06	1.05381e+07	1.18943e+07	1.18638e+07	1.03127e+07	C14350	HMDB0249276	73864	-	-	-	-
Phe-Thr-Glu-Lys	Amino acid and Its metabolites	Small Peptide	524.274	523.264	[M+H]+	C24H37N5O8	1.3999e+06	2.14987e+06	1.87009e+06	994107	1.33728e+06	1.43242e+06	1.63499e+06	1.68477e+06	2.06673e+06	1.47515e+06	1.8903e+06	1.94988e+06	1.77984e+06	1.89706e+06	2.05366e+06	-	-	-	-	-	-	-
Phosphite	Others	Metal, Non-metal and related compounds	124.024	81.982	[M+CH3CN+H]+	H3O3P	514257	710878	876139	765572	1.26729e+06	1.38453e+06	1.10837e+06	1.26321e+06	980987	852606	1.07024e+06	966029	1.18779e+06	1.04541e+06	936006	-	HMDB0001443	107909	-	14901-63-4	36361	-
28-Homobrassinolide	Aldehyde,Ketones,Esters	Esters	493.356	494.361	[M-H]-	C29H50O6	9088.02	7300.44	5045.77	8161.29	6218.66	8208.3	5636.07	9520.32	4470.18	10124.4	6750.56	6169.64	7945.15	5249.24	6467.13	-	HMDB0030423	11038340	-	82373-95-3 | 74174-44-0	-	-
2-[(1Z,3E)-5-carboxy-1-hydroxy-5-oxopenta-1,3-dienyl]benzoic acid	Aldehyde,Ketones,Esters	Esters	261.042	262.048	[M-H]-	C13H10O6	33297.3	34539.9	42105.6	60662.2	32621.5	72550.7	65745.6	52587.9	62698.7	70925.4	58105.8	52164.3	38699.3	49585.8	57873.8	-	-	23724683	-	-	-	-
1-O-Palmitoyl-2-O-acetyl-sn-glycero-3-phosphorylcholine	GP	PC	538.35	537.343	[M+H]+	C26H52NO8P	189559	108557	105405	237816	67634.1	112914	55833.3	56168.6	71635.7	45246.4	24733.5	32277.9	89198.2	74627.2	129914	-	-	-	-	-	-	-
(3R)-1-[4,4-bis(3-methylthiophen-2-yl)but-3-enyl]piperidin-1-ium-3-carboxylate	Heterocyclic compounds	Heterocyclic compounds	374.131	375.133	[M-H]-	C20H25NO2S2	60028.2	112089	99278.6	87373.5	28421.1	31890	27129.4	39723.3	52970.7	32065.3	32757.5	34904	17736.9	26236.9	13373.6	-	HMDB0015042	40467242	-	-	9586	-
Samandarine	Alkaloids	Alkaloids	304.226	305.235	[M-H]-	C19H31NO2	3037.44	13659	5495.52	29958.1	32773.1	34698.1	28667.7	1481.07	14166.3	1264.27	1013.43	14276.5	11023.4	14513.5	12536.9	C19950	-	9548773	-	467-51-6	-	-
Trp-Val-Arg	Amino acid and Its metabolites	Small Peptide	460.268	459.259	[M+H]+	C22H33N7O4	857753	1.34634e+06	965947	1.20632e+06	1.18193e+06	1.37624e+06	922958	1.22127e+06	965991	1.27969e+06	876910	1.22455e+06	674839	841553	827613	-	-	11963125	-	-	-	-
Methacholine	Tryptamines,Cholines,Pigments	Cholines	160.132	160.134	[M+]+	C8H18NO2+	4.79309e+06	4.27435e+06	3.27562e+06	8.07489e+06	8.11441e+06	1.09516e+07	2.90453e+06	4.72528e+06	6.12194e+06	4.3077e+06	6.05926e+06	2.79777e+06	5.14844e+06	4.09802e+06	8.86707e+06	C07471	HMDB0015654	1993	-	55-92-5	6804	-
CYCLOPIAZONIC ACID	Organic acid and Its derivatives	Sulfonic acids	335.132	336.147	[M-H]-	C20H20N2O3	15152.2	11687.4	11517.5	34684.6	60330.6	96492.6	98679.9	60499.7	96289.4	76755.9	168954	27840	53945.1	53697.8	54113.5	-	-	54732361	-	18172-33-3	-	-
N-(1-Allyl-3-pyrrolidinyl)propionanilide oxalate (1:1)	Others	Others	349.148	348.169	[M-H]-	C18H24N2O5	9164.58	5491.01	20647.1	24281.6	33690.2	227838	61944.8	40575.5	66723.4	74020.4	63820.5	21700.3	49989.5	52439	44899.9	-	-	211510	-	23257-79-6	-	-
Ala-Thr-His	Amino acid and Its metabolites	Small Peptide	369.185	327.154	[M+CH3CN+H]+	C13H21N5O5	34472.5	26988	27250.6	33114.1	40735.7	32030.9	40258.9	30947.4	35277.9	32813.4	35588.2	42640.4	40855.5	40961.7	25453.3	-	-	145453678	-	-	-	-
(S)-(S)-1-((2S,3S)-3-Hexyl-4-oxooxetan-2-yl)tridecan-2-yl 2-formamido-4-methylpentanoate	Amino acid and Its metabolites	Amino acid derivatives	534.353	495.392	[M+K]+	C29H53NO5	6.0354e+06	5.74365e+06	5.4705e+06	7.31706e+06	4.41182e+06	5.10871e+06	4.57938e+06	5.31563e+06	4.21906e+06	4.5009e+06	4.53753e+06	5.16247e+06	4.7686e+06	5.04454e+06	4.96241e+06	-	HMDB0015215	5284600	-	-	393438	-
Arg-Phe-His	Amino acid and Its metabolites	Small Peptide	459.245	458.239	[M+H]+	C21H30N8O4	2.90161e+06	5.84904e+06	3.5931e+06	4.54906e+06	1.91366e+06	3.29138e+06	2.06081e+06	2.07132e+06	4.95696e+06	2.15898e+06	2.02806e+06	3.44154e+06	4.01148e+06	2.94062e+06	3.64236e+06	-	-	145453908	-	-	-	-
Benzyl n-[(2s)-4-methyl-1-[[(2r)-4-methyl-1-[[(2s)-4-methyl-1-oxopentan-2-yl]amino]-1-oxopentan-2-yl]amino]-1-oxopentan-2-yl]carbamate	Organic acid and Its derivatives	Organic acid and Its derivatives	476.305	475.305	[M+H]+	C26H41N3O5	43407.4	58302.7	68928.8	38031.7	52117.7	27917.9	41624.5	53636.8	29376.1	68290	44543.9	28329.9	28145.7	46816.7	48687.7	-	-	45103781	-	-	-	-
Val-Met-Leu	Amino acid and Its metabolites	Small Peptide	362.216	361.204	[M+H]+	C16H31N3O4S1	7931.24	5749.92	6969.36	11466.2	74829.8	253323	116179	95506.3	292919	246743	313353	51809.3	112927	112588	102889	-	-	71548867	-	-	-	-
Aflatoxin B2 alpha	Heterocyclic compounds	Heterocyclic compounds	337.061	314.079	[M+Na]+	C17H14O6	1.44457e+06	1.20148e+06	1.33295e+06	2378985	2.34903e+06	3.17085e+06	1.47351e+06	1.85984e+06	675030	2.85069e+06	1.39539e+06	3.02592e+06	2.65137e+06	1.85658e+06	2.96861e+06	C16753	HMDB0035208	23648	-	7220-81-7	-	-
bisphenol A diglycidyl ether	Benzene and substituted derivatives	Benzene and substituted derivatives	363.161	340.167	[M+Na]+	C21H24O4	334448	774319	632601	754020	485789	774441	649011	367598	260692	564753	993658	776868	306392	232543	304032	C14348	HMDB0032737	2286	-	1675-54-3	-	-
Ala-Val-Val-Pro-Leu	Amino acid and Its metabolites	Small Peptide	498.321	497.321	[M+H]+	C24H43N5O6	1.60267e+07	1.66364e+07	1.73669e+07	1.76746e+07	1.30469e+07	1.65332e+07	1.26371e+07	1.43035e+07	1.3519e+07	1.34326e+07	1.27942e+07	1.40007e+07	1.493e+07	1.46788e+07	1.56214e+07	-	-	-	-	-	-	-
Medica 16	FA	FFA	341.268	342.277	[M-H]-	C20H38O4	197100	89918.2	220066	254994	1.35933e+06	3.97999e+06	120535	95229.9	107214	94329.7	102626	200081	377728	380088	392104	-	HMDB0254402	121871	-	-	-	-
Acitretin	Organic acid and Its derivatives	Organic acid and Its derivatives	325.188	326.188	[M-H]-	C21H26O3	5.21877e+06	8.86967e+06	7.94506e+06	7.11388e+06	7.53025e+06	7.96225e+06	5.30461e+06	6.02027e+06	5.29921e+06	8.1205e+06	7.12278e+06	7.67899e+06	4.30766e+06	4.58567e+06	4.53382e+06	-	HMDB0014602	5284513	-	55079-83-9	50173	-
Labetalol	Benzene and substituted derivatives	Benzene and substituted derivatives	309.152	328.179	[M-H2O-H]-	C19H24N2O3	24599.5	19405.6	10642.2	24743.5	20195.8	27895.7	25192.5	17416.9	10543.1	12613.5	18281.8	23111.4	16719.1	15942	11128.2	C07063 | C74903	HMDB0014736	3869	-	36894-69-6 | 32780-40-8	6343	-
Clerodin	Heterocyclic compounds	Heterocyclic compounds	479.195	434.23	[M-H+2Na]+	C24H34O7	2.06951e+06	991069	2.57647e+06	2.37896e+06	2.50574e+06	2.508e+06	654008	763216	822046	573289	370852	1.19798e+06	947899	1.19338e+06	1.18043e+06	C09075	-	442014	-	464-71-1	-	-
16,16,17,17,18,18-Hexadeuterio-20-hydroxyicosa-5,8,11,14-tetraenoic acid	FA	Others	325.274	320.235	[M-H]-	C20H32O3	8.77892e+06	1.28648e+07	1.17359e+07	9.87738e+06	1.07459e+07	1.2317e+07	8.81989e+06	8.11915e+06	7.85867e+06	1.15619e+07	9.99325e+06	1.00056e+07	7.24129e+06	6.49787e+06	6.49438e+06	-	-	57370047	-	-	-	-
Dihydrosterigmatocystin	Heterocyclic compounds	Heterocyclic compounds	349.062	326.079	[M+Na]+	C18H14O6	302423	288649	296031	241464	259249	296916	269475	260147	277342	263483	271142	323730	300407	292315	305244	C20445	-	21596453	-	6795-16-0	-	-
22-Oxodocosanoic acid	FA	Oxidized lipids	353.304	354.313	[M-H]-	C22H42O3	1.13693e+06	957173	953262	1.02946e+06	1.1191e+06	1.16012e+06	1.36773e+06	1.18443e+06	1.10314e+06	1.07792e+06	1.12752e+06	1.17491e+06	852797	882127	887601	C19624	-	52940145	-	-	-	-
(S)-Angelicain	Heterocyclic compounds	Heterocyclic compounds	291.082	292.095	[M-H]-	C15H16O6	15742200	10934595	8529840	21255375	19743655	14649070	24708225	16675165	13666380	14709895	17756900	19106335	17792655	13877065	14431765	-	HMDB0030120	11022681	-	49624-66-0	-	-
Leu-Ala-Pro-Leu-Glu	Amino acid and Its metabolites	Small Peptide	542.322	541.311	[M+H]+	C25H43N5O8	4.80652e+07	3.94582e+07	4.39758e+07	6.36857e+07	2.8383e+07	3.56596e+07	2.93968e+07	3.09848e+07	2.57792e+07	2.70078e+07	2.633e+07	3.59934e+07	4.00002e+07	4.0144e+07	4.17987e+07	-	-	-	-	-	-	-
N-[[4-[(pyridin-2-ylamino)methyl]phenyl]methyl]pyridin-2-amine	Benzene and substituted derivatives	Benzene and substituted derivatives	289.141	290.153	[M-H]-	C18H18N4	52163.5	15542.2	40910.4	113633	126430	96048.5	125690	73977.1	45456.1	105416	98411.5	19019.1	74524	70385.1	59808.6	-	-	11565518	-	55778-02-4	-	-
Trp-Ser-Ala	Amino acid and Its metabolites	Small Peptide	363.161	362.159	[M+H]+	C17H22N4O5	435515	655566	452671	600975	388206	681710	663246	455258	390539	535098	895081	694540	260139	275525	267703	-	-	145458480	-	-	-	-
Val-Thr-Tyr-Lys	Amino acid and Its metabolites	Small Peptide	510.292	509.285	[M+H]+	C24H39N5O7	228898	488071	352487	450257	181640	184475	176842	236391	249684	193575	210357	285682	208773	212671	201858	-	-	-	-	-	-	-
Leu-Gln-Arg-Arg	Amino acid and Its metabolites	Small Peptide	572.367	571.355	[M+H]+	C23H45N11O6	1.93232e+07	9.19244e+06	2.077e+07	2.38657e+07	3.39305e+06	6.69026e+06	3.19095e+06	4.25569e+06	2.17179e+06	2.82077e+06	1.90701e+06	2.8646e+06	5.07501e+06	4.83733e+06	5.00288e+06	-	-	-	-	-	-	-
Alpha-Ketooctanoic acid	Organic acid and Its derivatives	Organic acid and Its derivatives	217.107	158.094	[M+CH3COO]-	C8H14O3	339546	51407.6	378162	79294	224608	458009	436233	215032	131464	124030	237067	109510	154294	166150	154367	-	HMDB0013211	67600	-	328-51-8	-	-
14(15)-Eet-SI	Organic acid and Its derivatives	Organic acid and Its derivatives	396.212	397.229	[M-H]-	C21H35NO4S	140295	181993	182111	179091	89524.1	99697.8	89255.5	105791	119157	103203	86042.6	99346.6	67309	80320.5	58786.5	-	-	91886141	-	218461-97-3	-	-
Pencycuron	Benzene and substituted derivatives	Benzene and substituted derivatives	327.125	328.134	[M-H]-	C19H21ClN2O	304618	226855	191786	271925	289510	284657	212779	254311	230901	210148	194975	281955	212727	263623	241603	-	-	91692	-	66063-05-6	-	-
13(S)-HODE-d4	FA	Others	299.259	324.266	[M-H]-	C20H36O3	2.69292e+06	1.31171e+06	2.55366e+06	2.32365e+06	2.44822e+07	1.82507e+07	2.30658e+06	2.5137e+06	2.88902e+06	2.2648e+06	2.92357e+06	3.48141e+06	8.26173e+06	7.66741e+06	7.94845e+06	-	-	102602143	-	139408-39-2	-	-
2,3-Dihydroxypropyl 2-[(octadec-9-enoyl)amino]ethyl hydrogen phosphate	GP	LPG	478.294	479.301	[M-H]-	C23H46NO7P	1.92128e+07	5.89246e+06	1.11267e+07	1.83622e+07	8.13126e+06	1.37394e+07	6.04015e+06	1.50937e+07	6.88768e+06	5.26806e+06	5.61393e+06	7.01305e+06	1.08173e+07	9.8003e+06	1.18146e+07	-	-	53393982	-	-	-	-
Bardoxolone methyl	Organic acid and Its derivatives	Organic acid and Its derivatives	506.323	505.319	[M+H]+	C32H43NO4	322416	122101	195142	381640	279856	268277	149686	237590	69243	66816.3	119821	83832.7	203196	194252	183011	-	-	400769	-	218600-53-4	-	-
Dichlorophen	Benzene and substituted derivatives	Benzene and substituted derivatives	266.991	268.006	[M-H]-	C13H10Cl2O2	18252.8	16618.8	10720.5	12103.6	13206.9	18195.6	16267.9	13199.6	11198.9	18186.9	15559.3	14863.8	12733.3	13019.6	14713.4	C14292	HMDB0251200	3037	-	-	-	-
Dexibuprofen	Heterocyclic compounds	Heterocyclic compounds	241.104	206.131	[M+Cl]-	C13H18O2	181338	127561	118594	193660	392576	311752	258908	359192	216438	223258	282501	168347	175806	179572	199059	-	-	39912	-	51146-56-6	-	-
alpha-D-Glucose 1,6-bisphosphate	Organic acid and Its derivatives	Organic acid and Its derivatives	322.989	339.996	[M+H-H2O]+	C6H14O12P2	426243	518390	458363	666139	556672	822877	789236	993771	599384	921344	899977	916033	699118	845028	698935	C01231	HMDB0003514	82400	-	10139-18-1	18148	-
Ile-Asp-Lys-Lys	Amino acid and Its metabolites	Small Peptide	501.301	502.311	[M-H]-	C22H42N6O7	130510	62698.1	32328.8	53339.1	192198	73080.9	61837.2	259464	111065	94071.8	129566	65102.8	98078.6	86261.6	109596	-	-	-	-	-	-	-
16-Epivellosimine	Alkaloids	Alkaloids	361.145	292.158	[M+Na+HCOOH]+	C19H20N2O	82890.9	61045.2	61778.8	159066	107732	145931	164506	86795.4	90737.3	99651.1	200420	108115	113482	88166.6	120087	-	-	11335328	-	-	-	-
Sulfamerazine	Benzene and substituted derivatives	Benzene and substituted derivatives	263.065	264.068	[M-H]-	C11H12N4O2S	195883	225039	189317	142199	159423	148355	142750	165102	204443	178075	170357	218878	207783	167548	209153	-	HMDB0015521	5325	-	127-79-7	102130	-
(S)-2-Propylpiperidine	Benzene and substituted derivatives	Benzene and substituted derivatives	172.114	127.136	[M-H+2Na]+	C8H17N	7.06453e+06	6.01034e+06	6.5604e+06	7.43272e+06	2.57754e+06	5.48796e+06	7.34587e+06	6.68664e+06	5.58496e+06	6.85291e+06	5.46049e+06	7.86646e+06	765533	655448	650775	C06523	HMDB0030285	9985	-	458-88-8	127791	-
Ser-Pro-Thr	Amino acid and Its metabolites	Small Peptide	304.149	303.143	[M+H]+	C12H21N3O6	110370	135193	116856	194188	1.41425e+06	3.80626e+06	2.21855e+06	2.03118e+06	2.35981e+06	3.8279e+06	2.91542e+06	613499	1.49353e+06	1.2763e+06	1.57321e+06	-	-	9836045	-	-	-	-
Leu-Ser-Leu-Pro-Glu	Amino acid and Its metabolites	Small Peptide	558.316	557.306	[M+H]+	C25H43N5O9	226089	197386	244301	250800	25586.9	92536.1	37486.4	30407.7	63182.8	29964.9	30022.6	56031.6	105793	51999.1	113490	-	-	-	-	-	-	-
Prunasin	Benzene and substituted derivatives	Benzene and substituted derivatives	316.076	295.106	[M+Na-2H]-	C14H17NO6	13540.9	31533.3	19743.6	17789.8	47731.8	42346.2	52602.2	77474.4	134978	141090	112998	75811.6	58180.1	54326.8	50909	C00844	HMDB0034934	119033	-	99-18-3	17396	-
17-trifluoromethylphenyl-13,14-dihydro trinor PGF2	Hormones and hormone related compounds	Hormones and hormone related compounds	457.231	458.228	[M-H]-	C24H33F3O5	5989.24	12599.8	10331.6	7439.07	4372.15	6373.11	3652.85	4423.64	7697.04	3861.79	4955.86	6863.43	4015.95	3461.2	3606.45	-	-	-	-	-	-	-
5-Hydroxy-2-methyl-1H-indole-3-carboxylic acid	Benzene and substituted derivatives	Benzene and substituted derivatives	190.05	191.058	[M-H]-	C10H9NO3	65916.2	116773	84987.1	97399.2	314083	203310	208762	296547	228124	377962	262759	355790	183685	162952	187206	-	-	1111372	-	71982-15-5	-	-
Nicotinate mononucleotide	Nucleotide and Its metabolites	Nucleotide and Its metabolites	380.011	336.048	[M-H+2Na]+	C11H15NO9P+	132603	173873	139150	129177	81798.2	80966.7	93238.3	107135	147157	133047	132638	94983.3	78887.1	87093.6	90109.1	C01185	HMDB0001132	121992	-	321-02-8	15763	6026
N(1),N(8)-bis(sinapoyl)-spermidine	Heterocyclic compounds	Heterocyclic compounds	556.269	557.274	[M-H]-	C29H39N3O8	185391	97624	118993	164332	146041	110626	77919.9	81717.9	34936.7	55944.3	57953.2	48666.5	63643.3	71500.9	76560.5	C21170	-	90659865	-	-	-	-
Etobenzanid	Benzene and substituted derivatives	Benzene and substituted derivatives	338.033	339.043	[M-H]-	C16H15Cl2NO3	327422	435056	377465	473252	292472	364849	319651	352260	277506	309228	286108	241336	340660	284902	321371	C18500	-	12771065	-	79540-50-4	-	-
N-octanoylsphingosine 1-phosphate	SL	Cer	506.36	505.353	[M+H]+	C26H52NO6P	127256	264376	207093	141811	61895	105834	29761.2	80263.3	157664	106758	107102	127378	105486	154951	115186	-	-	10864091	-	158983-53-0	-	-
Acridine orange	Heterocyclic compounds	Heterocyclic compounds	324.178	265.158	[M+CH3COO]-	C17H19N3	749206	361443	864743	355741	283962	517118	789890	363806	746725	676120	724097	747689	412852	392159	384069	C19315	-	62344	-	494-38-2	-	-
acetic acid [(1R,4bR,5R,8R,10S,10aS,12aS)-1-(3-furanyl)-8,10-dihydroxy-4b,7,7,10a,12a-pentamethyl-3-oxo-1,5,6,6a,8,9,10,10b,11,12-decahydronaphtho[2,1-f][2]benzopyran-5-yl] ester	Heterocyclic compounds	Heterocyclic compounds	487.278	486.262	[M+H]+	C28H38O7	1.92307e+06	5.03872e+06	2.36622e+06	2.72951e+06	964820	1.74198e+06	568487	792838	1.68452e+06	1.17384e+06	922557	1.81909e+06	1.43974e+06	1.21189e+06	1.75e+06	-	-	6710744	-	-	-	-
Ser-Pro-Met	Amino acid and Its metabolites	Small Peptide	334.144	333.136	[M+H]+	C13H23N3O5S1	727205	675874	340001	919724	472786	942410	652362	881650	1.55187e+06	1.0801e+06	732902	1.00556e+06	973564	845334	766049	-	-	145457860	-	-	-	-
Arg-Tyr-Phe	Amino acid and Its metabolites	Small Peptide	485.262	484.243	[M+H]+	C24H32N6O5	2.4906e+06	893743	2.16447e+06	2.11956e+06	1.23598e+06	1.64613e+06	925066	1.61438e+06	556563	574875	567386	492783	740107	1.22726e+06	948854	-	-	16222277	-	-	-	-
Leu-Gly-Phe-Glu-Val	Amino acid and Its metabolites	Small Peptide	564.304	563.296	[M+H]+	C27H41N5O8	7.33754e+06	2.58145e+06	5.76546e+06	7.22528e+06	2.26394e+06	2.35272e+06	1.3825e+06	1.55305e+06	1.12412e+06	885543	954543	1.46945e+06	3.09568e+06	3.21603e+06	2.71885e+06	-	-	-	-	-	-	-
Oxaloglutarate	Organic acid and Its derivatives	Organic acid and Its derivatives	223.026	204.027	[M+F]-	C7H8O7	5.52701e+07	8.74822e+07	7.64731e+07	4.99902e+07	5.14414e+07	7.23269e+07	5.6959e+07	4.78062e+07	8.4314e+07	6.81737e+07	7.49532e+07	8.08729e+07	4.28824e+07	4.13716e+07	4.20057e+07	C05533	-	440718	-	-	-	-
1-(9Z-heptadecenoyl)-sn-glycero-3-phosphoethanolamine	GP	PE	466.292	465.286	[M+H]+	C22H44NO7P	67587.3	21424	179902	119092	80283.5	109484	46016.6	75609.1	21258.4	29888.1	21532.9	20407.7	69599.8	72088.8	65404.8	-	-	42607464	-	-	-	-
MAFP cpd	Aldehyde,Ketones,Esters	Esters	371.251	386.239	[M+H]+	C21H36FO3P	272580	382367	319791	101257	59753.3	28676	54381	34390	26543.7	55602.9	80772.5	38036.9	155466	63943.8	168390	-	-	25021170	-	180509-15-3	-	-
Glycerophospho-N-Palmitoyl Ethanolamine	GP	PE	452.277	453.286	[M-H]-	C21H44NO7P	491241	194801	436029	758526	558922	456598	357659	508305	209632	154212	251662	282535	410379	263480	423579	-	-	53393933	-	100575-09-5	-	-
benzyl 4-(1,3-dioxoisoindolin-2-yl)-2',2'-dimethyl-3',5-dioxo-2',3',4,5-tetrahydro-3H-spiro[furan-2,9'-imidazo[1,2-a]indole]-1'(9a'H)-carboxylate	Heterocyclic compounds	Indole and Its derivatives	552.174	551.169	[M+H]+	C31H25N3O7	489153	572060	519607	619634	489809	560867	458449	539948	572575	558310	502844	678438	552211	637726	622283	-	-	-	-	-	-	-
Fendiline	Benzene and substituted derivatives	Benzene and substituted derivatives	316.21	315.199	[M+H]+	C23H25N	171269	122087	201649	315502	736626	787299	483071	362101	516371	785420	598612	175337	427523	418068	416247	-	HMDB0252196	3336	-	-	-	-
Val-Ile-Leu-Asp	Amino acid and Its metabolites	Small Peptide	476.305	458.274	[M+NH4]+	C21H38N4O7	294611	597258	437372	434438	292347	626125	644944	322791	258913	491974	1.2001e+06	643357	151608	118151	146044	-	-	-	-	-	-	-
Gly-Phe-Asn-Thr-Phe	Amino acid and Its metabolites	Small Peptide	583.246	584.259	[M-H]-	C28H36N6O8	13879.6	8075.77	14134	9717.22	11062	7777.22	8004.48	3890.55	8421.46	7146.24	6169.07	10682.2	11548.4	12157.5	13396.3	-	-	-	-	-	-	-
Naringenin-7-O--D-Glucuronide	Flavonoids	Flavonoid	449.107	448.101	[M+H]+	C21H20O11	42614.6	75292.3	52807.4	30671.7	38961	18355.8	57722	6831.6	7895.39	530528	75732.5	149007	136974	109386	132664	-	-	-	-	-	-	-
Picrocrocin	Aldehyde,Ketones,Esters	Ketones	311.147	330.168	[M-H2O-H]-	C16H26O7	106100	112420	104838	168563	45675.1	26901.3	30529.4	45780.3	46896.6	48585.5	43240	64426.6	57379.1	59084.7	51034.5	C17055	HMDB0005796	130796	-	138-55-6	-	-
Kikkanol A	Alcohol and amines	Alcohols	253.179	254.188	[M-H]-	C15H26O3	319493	226840	404001	275488	848744	1.89476e+06	225736	343403	284009	209043	287810	393376	394814	368183	380675	C17603	-	10706137	-	-	-	-
cis-1,2-Dihydro-3-ethylcatechol	Benzene and substituted derivatives	Benzene and substituted derivatives	163.074	140.084	[M+Na]+	C8H12O2	1.61642e+06	1.61796e+06	1.80092e+06	795122	1.31475e+06	624869	803037	543788	1.4981e+06	1.30418e+06	508768	751542	1.2443e+06	1.26989e+06	1.26956e+06	C06727	-	441155	-	66008-19-3	-	-
Ile-Glu-His-Lys	Amino acid and Its metabolites	Small Peptide	526.292	525.291	[M+H]+	C23H39N7O7	1.30773e+07	1.18426e+07	1.26627e+07	1.33901e+07	1.91173e+07	2.7127e+07	2.43492e+07	3.79643e+07	1.23436e+07	1.73019e+07	1.64467e+07	1.64465e+07	1.60942e+07	1.59795e+07	1.843e+07	-	-	-	-	-	-	-
Arg-Thr-Ala-Arg	Amino acid and Its metabolites	Small Peptide	520.331	502.298	[M+NH4]+	C19H38N10O6	267494	442120	350619	338283	262691	501315	549871	262187	260120	475972	1.01293e+06	612026	116712	118693	123122	-	-	-	-	-	-	-
Solavetivone	Terpenoids	Sesquiterpenoids	253.143	218.167	[M+Cl]-	C15H22O	45126.4	35704.1	48884.2	31186.9	18006.3	38232.7	34448.8	25767.2	22579	29081.5	28368.1	48018.6	35298.7	26971.6	35732.5	C09737	HMDB0035657	442399	-	54878-25-0	-	-
6b-Angeloyl-3b,8b,9b-trihydroxy-7(11)-eremophilen-12,8-olide	Heterocyclic compounds	Heterocyclic compounds	379.177	380.184	[M-H]-	C20H28O7	449800	305713	329259	390991	621272	551702	653016	603582	604198	495609	609090	592368	537534	490435	518785	-	HMDB0041228	131753077	-	171422-89-2	-	-
N,N,N-Trimethyl-Histidine	Heterocyclic compounds	Heterocyclic compounds	238.143	198.124	[M-H+CH3CN]-	C9H16N3O2+	61395.5	66030.8	93635.9	225063	101381	205655	110486	91891.9	63315.9	28680.2	56274.7	37643.7	121822	116538	95939.7	C05575	HMDB0029422	440727	-	534-30-5	15781	-
(3R,4S,5R)-5-[(3R)-3-[(3R,3aS,5aR,5bR,7aS,11aS,11bR,13aR,13bS)-5a,5b,8,8,11a,13b-hexamethyl-1,2,3,3a,4,5,6,7,7a,9,10,11,11b,12,13,13a-hexadecahydrocyclopenta[a]chrysen-3-yl]butyl]oxolane-2,3,4-triol	Terpenoids	Terpenoids	543.443	544.449	[M-H]-	C35H60O4	27289.6	37280.3	46698.9	53532.8	237379	148125	112513	53551	49750.8	52694.4	61791.9	59501.9	81542.7	87370.4	50222.6	C21118	-	10995181	-	-	-	-
Planteose	Carbohydrates and Its metabolites	Sugars	573.16	504.169	[M+Na+HCOOH]+	C18H32O16	170196	155199	219424	150657	179776	161039	94179.2	121332	107452	124021	67503.9	148920	93793.9	66375.1	67749.3	C03848	-	440140	-	470-57-5	-	-
2-Deoxyribose-5'-phosphate	Nucleotide and Its metabolites	Nucleotide and Its metabolites	273.048	214.024	[M+CH3COO]-	C5H11O7P	2.04871e+06	2.85214e+06	3.1843e+06	4.94656e+06	4.84959e+06	8.33765e+06	7.44721e+06	4.04633e+06	2.209e+06	2.54414e+06	3.36324e+06	4.96748e+06	2.93575e+06	3.18498e+06	4.26728e+06	-	-	45934311	-	-	-	-
Pro-Val-Glu-Thr-Leu	Amino acid and Its metabolites	Small Peptide	558.317	557.306	[M+H]+	C25H43N5O9	349900	114458	159259	314241	247630	151113	129434	187451	23539.6	102269	47721	46266.4	169033	180051	202766	-	-	-	-	-	-	-
Isatin	Heterocyclic compounds	Indole and Its derivatives	146.023	147.032	[M-H]-	C8H5NO2	14380.3	18578.1	22207.8	17090.5	26995.3	22440.7	34875.2	45881.9	42935.6	34880.8	52554.3	37220.5	25723.4	26153.3	32530.9	C11129	HMDB0061933	7054	-	91-56-5	27539	-
(+)-Penbutolol	Benzene and substituted derivatives	Phenolics	583.461	291.22	[2M+H]+	C18H29NO2	656575	419260	550012	397296	764251	687376	500624	410197	507411	776545	675644	614336	517718	507940	530810	-	HMDB0015447	162302	-	38363-41-6	354975	-
4-Chlorophenylacetic acid	Benzene and substituted derivatives	Benzene and substituted derivatives	204.979	170.013	[M+Cl]-	C8H7ClO2	149339	398156	493680	361051	13559	5178.78	1.42782e+06	19160.7	59711.7	74466.1	1.15685e+06	627312	348597	371750	336033	C03077	HMDB0246401	15880	-	-	-	-
9H-Pyrrolo[1',2':2,3]isoindolo[4,5,6-cd]indol-9-one, 10-acetyl-2,6,6a,7,11a,11b-hexahydro-11-hydroxy-7,7-dimethyl-, (6aR,11aS,11bR)-	Organic acid and Its derivatives	Organic acid and Its derivatives	335.133	336.147	[M-H]-	C20H20N2O3	4801.17	8685.11	4375.33	13034.2	27782.6	46364.4	42421.6	36657	27477.6	24274.6	31329.4	10656	21795.5	22000.2	17840.6	-	-	54682463	-	-	-	-
3Alpha,7Alpha,12Alpha-trihydroxy-5Beta-cholestan-26-oic acid	Bile acids	Bile acids	449.325	450.335	[M-H]-	C27H46O5	4079.85	6440.4	7101.2	8795.44	17672.2	22915.6	17357	26008.1	42379.9	16327.3	38257.5	27008	19474.4	20350.3	21158.5	-	HMDB0000601	122312	-	547-98-8	18402	5577
Leu-Ser-Phe-Gln-Asp	Amino acid and Its metabolites	Small Peptide	608.279	608.281	[M+]+	C27H40N6O10	109184	111954	103140	111150	110709	116873	100784	103265	74760.6	54715.9	63910.7	95340	83467.5	105801	88952.4	-	-	-	-	-	-	-
Tiamulin	Terpenoids	Ditepenoids	494.322	493.323	[M+H]+	C28H47NO4S	1.64172e+07	1.06172e+07	1.5698e+07	1.34057e+07	8.46569e+06	2.61238e+07	9.14337e+06	1.31469e+07	9.92551e+06	1.77179e+07	9.32773e+06	2.08595e+07	1.14478e+07	1.12477e+07	1.14012e+07	-	-	656958	-	55297-95-5	-	-
(2R)-dihomocitric acid	Organic acid and Its derivatives	Organic acid and Its derivatives	239.058	220.058	[M+F]-	C8H12O7	9.6273e+07	1.2735e+08	1.19031e+08	8.99799e+07	8.78736e+07	1.11025e+08	9.73817e+07	8.2096e+07	1.30299e+08	1.07535e+08	1.18699e+08	1.1985e+08	7.83997e+07	7.27901e+07	7.83627e+07	-	-	24892801	-	-	-	-
Asn-Val-Phe-Lys	Amino acid and Its metabolites	Small Peptide	507.295	506.285	[M+H]+	C24H38N6O6	1.29544e+06	1.12658e+06	1.15339e+06	1.39037e+06	530007	550337	619762	629750	772524	767286	697461	701676	623727	639718	576471	-	-	-	-	-	-	-
Phe-Gln-Arg-Lys	Amino acid and Its metabolites	Small Peptide	578.336	577.334	[M+H]+	C26H43N9O6	64028.9	111777	76476.8	60265.1	54634.2	145964	145810	40258.2	53064.7	86316.5	161352	85543.7	21206.7	32535.2	33059.5	-	-	-	-	-	-	-
Methyl (1S,10R,12R,19S)-12-ethyl-10-hydroxy-5-methoxy-8,16-diazapentacyclo[10.6.1.01,9.02,7.016,19]nonadeca-2(7),3,5,13-tetraene-10-carboxylate	Others	Others	403.209	384.205	[M+F]-	C22H28N2O4	26374.3	16222.4	30972	32216.9	207448	394019	15055.5	15915.2	17609.3	20776.6	22519.3	27866.3	61475.5	56855.4	67305.8	C04578	-	131952883	-	-	-	-
7-Hydroxywarfarin	Heterocyclic compounds	Heterocyclic compounds	307.095	324.1	[M+H-H2O]+	C19H16O5	2.28841e+07	1.84371e+07	1.94051e+07	2.17939e+07	2.14943e+07	2.34336e+07	2.35112e+07	2.39578e+07	2.23195e+07	2.54478e+07	2.51847e+07	2.99786e+07	2.27955e+07	2.11121e+07	2.30096e+07	-	HMDB0140988	54682507	-	17834-03-6	-	-
Heptyl ketone	Aldehyde,Ketones,Esters	Ketones	271.227	226.23	[M+HCOO]-	C15H30O	71374.4	76954.8	43559.4	60449	127536	65872.2	64567.3	99105.2	99935	100967	86861.6	116056	55477.9	66453.3	76264.5	-	HMDB0059813	13162	-	-	-	-
Pyridaben	Benzene and substituted derivatives	Benzene and substituted derivatives	365.135	364.138	[M+H]+	C19H25ClN2OS	313545	214392	120757	167976	121957	84071.3	204441	201660	46081	125105	44517.8	23004.8	135847	82229.7	116630	C18614	-	91754	-	96489-71-3	-	-
Pentadec-2-enal	Benzene and substituted derivatives	Benzene and substituted derivatives	271.226	224.214	[M+HCOO+2H]+	C15H28O	31676.3	23879.5	20046.9	26462.2	66912.7	117724	13628.3	18796.7	20073.1	20496.7	8669.71	26863.8	24837.4	28612.8	23245.5	-	-	149211	-	-	-	-
5-Acetamidovalerate	Organic acid and Its derivatives	Organic acid and Its derivatives	159.091	159.09	[M-]-	C7H13NO3	5550.2	10930.2	10585.4	15735.6	12698.8	11758.2	12397.2	11348.3	6343.04	10134.6	5922.74	15334	11093.5	10451.5	10775.6	C03087	HMDB0012175	439903	-	-	2024	-
6-Chloro-7-{[2-(morpholin-4-yl)ethyl]amino}quinoline-5,8-dione	Aldehyde,Ketones,Esters	Ketones	320.09	321.088	[M-H]-	C15H16ClN3O3	717550	591155	559934	706561	715687	759518	723758	624431	715493	775744	706438	718949	658624	504643	647331	-	-	379077	-	383907-43-5	-	-
Glycitein	Flavonoids	Isoflavones	283.059	284.068	[M-H]-	C16H12O5	35463.8	20478.9	26016.9	26776.9	12448.5	905.073	17998.2	8838.84	9593.46	8955.75	11976.2	19856.5	22480.5	9588.35	24926.4	C14536	HMDB0005781	5317750	-	40957-83-3	34778	-
6-trans-12-epi Leukotriene B4	FA	Oxidized lipids	395.241	336.23	[M+CH3COO]-	C20H32O4	5841.25	6751	5615.31	7087.19	8077.7	7900.39	8333	5902.04	10829.6	5911.38	4904.45	6046.51	8972.74	8417.55	12216.7	-	HMDB0005088	5283129	-	71548-19-1	63982	-
4-(Methylnitrosamino)-1-(3-pyridyl)-1-butanone	Aldehyde,Ketones,Esters	Ketones	259.095	207.101	[M+Cl+NH3]-	C10H13N3O2	14137.6	8500.06	18046.7	34032.8	2136.93	4109.49	4478.04	9484.74	6637.35	2566.15	2369.37	2351.13	9064.73	10293.7	11034.1	C16453	HMDB0011603	47289	-	64091-91-4	32692	-
Dichlorprop	Benzene and substituted derivatives	Benzene and substituted derivatives	232.983	233.985	[M-H]-	C9H8Cl2O3	7.80055e+06	7.9021e+06	7.48473e+06	8.66099e+06	7.55829e+06	8.55796e+06	8.61938e+06	7.97163e+06	9.06896e+06	8.12064e+06	8.76388e+06	8.96271e+06	7.73549e+06	7.60304e+06	7.2578e+06	C11020	HMDB0251202	8427	-	-	-	-
Bromhexine	Benzene and substituted derivatives	Benzene and substituted derivatives	375.016	375.997	[M+H]+	C14H20Br2N2	2663010	753660	891115	2166360	1955000	2063175	4691035	1401870	1011920	1033745	1501210	1297555	1337925	1371580	891115	-	-	2442	-	3572-43-8	-	-
Thr-Phe-Leu-Arg	Amino acid and Its metabolites	Small Peptide	536.331	535.312	[M+H]+	C25H41N7O6	191522	109346	293565	334132	94155.8	105899	40542.1	78217.1	44356.9	77926.1	39323.5	118846	82941.5	98762.2	64927.1	-	-	-	-	-	-	-
Episterone	Aldehyde,Ketones,Esters	Ketones	417.32	396.339	[M+Na-2H]-	C28H44O	368492	111084	336114	502531	333632	344655	166859	648121	63606	57829.7	106665	73229.6	158869	159104	162180	C22122	-	14826704	-	-	-	-
1-Pentadecanoyl-glycero-3-phosphoethanolamine	GP	LPE	440.275	439.27	[M+H]+	C20H42NO7P	56756.7	80384.2	52868.9	59944.2	33093.1	53921.2	54662.9	35393.2	56572.5	64989.3	52296.3	78474.1	52637.7	69577.5	61955.1	-	HMDB0011502	52925150	-	-	-	-
3-dehydro-D-glucose-6-phosphate	Organic acid and Its derivatives	Organic acid and Its derivatives	342.985	258.014	[M+K+HCOOH]+	C6H11O9P	115512	215315	133954	145346	428550	393835	303403	420381	168287	223856	400434	224674	497849	375045	366480	C20668	-	71668264	-	-	-	-
N-[4-[[6-Methoxy-7-[3-(4-morpholinyl)propoxy]-4-quinazolinyl]amino]phenyl]benzamide	Benzene and substituted derivatives	Benzene and substituted derivatives	512.233	513.238	[M-H]-	C29H31N5O4	14295.7	23187.2	18642.7	11943.2	17145.2	21260	11431.8	21634.7	22571.8	25539.7	12975.7	20789.5	14249.4	23222.6	25172	C74700	-	9914412	-	331771-20-1	-	-
His-Leu-Thr-Lys	Amino acid and Its metabolites	Small Peptide	496.297	497.296	[M-H]-	C22H39N7O6	36956.2	48074.4	49005.7	40146.4	18741.5	47214.7	18406.2	19399	54797.5	24097.6	18001.5	40909.7	37443.8	33671.9	39056.5	-	-	-	-	-	-	-
Dinaciclib	Heterocyclic compounds	Heterocyclic compounds	395.213	396.227	[M-H]-	C21H28N6O2	293383	161816	248426	204154	188733	246705	191299	180704	191107	177323	204202	242271	178285	194509	178602	-	-	46926350	-	779353-01-4	-	-
5-Hydroxydiclofenac	Benzene and substituted derivatives	Benzene and substituted derivatives	356.004	311.012	[M+HCOO]-	C14H11Cl2NO3	1.44109e+06	916753	1.14709e+06	1.03351e+06	1.32434e+06	975734	1.26564e+06	1.13576e+06	1.26012e+06	1.21218e+06	1.18201e+06	1.16886e+06	1.23305e+06	1.39892e+06	1.38613e+06	-	HMDB0060542	3052566	-	-	59612	-
Gly-Leu-Ser-Pro-Lys	Amino acid and Its metabolites	Small Peptide	501.293	500.296	[M+H]+	C22H40N6O7	2.75765e+06	5.22679e+06	1.94815e+06	5.88331e+06	2358176	2.04898e+06	1.69002e+06	2.23087e+06	2.69317e+06	2.18494e+06	1.87561e+06	1.89981e+06	1.52975e+06	2.37693e+06	1.82269e+06	-	-	-	-	-	-	-
Natamycin	Aldehyde,Ketones,Esters	Esters	664.294	665.305	[M-H]-	C33H47NO13	83390.1	56011	95302.5	78649.1	94182.7	95560.3	77059.4	207500	68701.5	65038.5	89725	57942.2	103020	92752.3	84323.6	-	HMDB0014964	5284447	-	7681-93-8	7488	-
Aspartylcysteine	Amino acid and Its metabolites	Small Peptide	217.029	236.047	[M-H2O-H]-	C7H12N2O5S	4.66323e+07	4.74615e+07	4.98168e+07	4.9291e+07	4.05208e+07	2.23848e+07	3.94136e+07	4.16381e+07	5.42089e+07	4.39303e+07	4.31326e+07	5.54288e+07	3.36071e+07	3.46034e+07	3.24178e+07	-	HMDB0028750	18218191	-	-	-	-
3'-N'-Acetylfusarochromanone	Aldehyde,Ketones,Esters	Ketones	317.156	334.153	[M+H-H2O]+	C17H22N2O5	300437	185130	153936	406239	334736	390761	363619	253425	202270	244880	329014	269004	195265	236917	228382	-	HMDB0037499	102571616	-	120976-97-8	-	-
Deacetylepithienamycin F	Heterocyclic compounds	Heterocyclic compounds	368.062	352.04	[M+NH4-2H]-	C11H16N2O7S2	67355.8	44869	52187.4	268722	65563.3	375651	227190	172297	66140.8	125213	25755.1	129438	116299	128363	127093	C20816	-	88723403	-	81623-61-2	-	-
Lys-Ala-Leu-Glu	Amino acid and Its metabolites	Small Peptide	460.279	459.269	[M+H]+	C20H37N5O7	756089	1.35608e+06	623454	785261	1.11067e+06	934478	1.00757e+06	855467	982291	1.10807e+06	966053	1.11772e+06	1.09037e+06	1.0181e+06	805138	-	-	-	-	-	-	-
Hycanthone	Aldehyde,Ketones,Esters	Ketones	355.157	356.156	[M-H]-	C20H24N2O2S	3.67643e+06	3.50922e+06	3.27613e+06	3.37513e+06	2.40827e+06	2.56974e+06	2.51238e+06	2.4639e+06	2.58098e+06	2.69616e+06	2.4609e+06	2.59805e+06	1.66499e+06	1.8758e+06	1.66911e+06	-	HMDB0253234	3634	-	3105-97-3	-	-
Gly-Leu-Asp-Val-Trp	Amino acid and Its metabolites	Small Peptide	589.296	588.291	[M+H]+	C28H40N6O8	2.60816e+06	1.8644e+06	2.06042e+06	2.11808e+06	1.11638e+06	893507	1.19105e+06	1.08018e+06	1.17766e+06	1.18294e+06	1.06803e+06	1.05294e+06	1.04565e+06	789715	895961	-	-	-	-	-	-	-
Capivasertib	Alcohol and amines	Amines	427.157	428.173	[M-H]-	C21H25ClN6O2	218813	194237	252634	239788	337993	289274	263953	338928	263623	368679	213015	224567	267248	290610	301380	-	-	25227436	-	-	-	-
Sucralose	Carbohydrates and Its metabolites	Sugars	441.016	396.015	[M+HCOO]-	C12H19Cl3O8	1.49567e+06	3.66325e+06	3.32658e+06	3.22398e+06	3.3374e+06	2.05468e+06	2.34837e+06	4.61604e+06	2.53421e+06	3.66636e+06	3.45081e+06	3.5591e+06	3.5821e+06	2.85524e+06	3.49265e+06	-	-	71485	-	56038-13-2	-	-
(S)-[2,8-bis(trifluoromethyl)quinolin-4-yl]-piperidin-2-ylmethanol	Heterocyclic compounds	Heterocyclic compounds	379.127	378.117	[M+H]+	C17H16F6N2O	982306	1.21466e+06	1.27418e+06	1.283e+06	1.20776e+06	1.53922e+06	1.00377e+06	1.46775e+06	1.51488e+06	1.20913e+06	1.51045e+06	1.52794e+06	1.27782e+06	1.29125e+06	1.26359e+06	-	HMDB0014502	12986439	-	53230-10-7	63681	-
PtdIns-(1,2-dioctanoyl)(sodium salt)	Organic acid and Its derivatives	Sulfonic acids	585.258	586.275	[M-H]-	C25H47O13P	57598.7	62843.1	88288	38548.1	35224.7	46422.9	29066.5	41215.9	55486.3	42589.8	51599.9	48715	67768.3	88321.3	75960.4	-	-	23690307	-	-	-	-
[(2R)-1-pentadecanoyloxy-3-phosphonooxypropan-2-yl] (Z)-tetracos-15-enoate	GP	PA	727.569	744.567	[M+H-H2O]+	C42H81O8P	8662.52	5746.22	25295.1	33352.4	167211	400822	89517.8	323838	423693	209206	408430	358026	313108	325806	373451	-	HMDB0114832	131821883	-	-	-	-
Paraoxon	Benzene and substituted derivatives	Benzene and substituted derivatives	240.043	275.056	[M+H-2H2O]+	C10H14NO6P	38994.1	37747	34436	43825	37842.2	45463.8	37821.9	39689.2	34605.9	43300.7	34773.7	42307.4	41522.8	37706.4	40083.3	C06606	HMDB0013035	9395	-	311-45-5	27827	-
4-Methylumbelliferyl glucuronide	Heterocyclic compounds	Heterocyclic compounds	351.065	352.079	[M-H]-	C16H16O9	271926	268475	256439	299225	255487	341062	360800	266927	317585	257734	311771	340223	253180	262061	265984	C11584	HMDB0240464	91553	-	6160-80-1	-	-
aldehydo-D-ribose	Carbohydrates and Its metabolites	Sugars	195.049	150.053	[M+HCOO]-	C5H10O5	71155.8	81821.7	89757.2	52265.8	239604	176812	226758	397922	151649	66008.7	248941	144895	108612	102448	103851	-	-	5311110	-	50-69-1 | 34466-20-1	-	-
Asperuloside	Others	Others	473.131	414.116	[M+CH3COO]-	C18H22O11	118103	118261	114763	147958	142762	168012	164685	138467	148324	154350	149582	150711	127116	130444	127146	C09769	-	84298	-	14259-45-1	-	-
Thr-Glu-Leu-Lys	Amino acid and Its metabolites	Small Peptide	490.288	489.28	[M+H]+	C21H39N5O8	579187	1.09751e+06	528023	770140	392530	471221	456017	408303	507837	770953	507692	818556	480488	542176	595590	-	-	-	-	-	-	-
Gly-Leu-Arg-Val-Phe	Amino acid and Its metabolites	Small Peptide	608.383	590.354	[M+NH4]+	C28H46N8O6	270484	519540	354948	427344	333408	732650	604057	264046	275869	490813	1.06206e+06	710292	115594	122865	134796	-	-	-	-	-	-	-
Lonchocarpol A	Heterocyclic compounds	Heterocyclic compounds	407.189	408.194	[M-H]-	C25H28O5	58773.1	49108.2	62280.6	67354.3	45459.1	87391.4	50100.6	55189.1	58043.1	55968.4	56811.8	58549	41918.8	55746.2	51740.4	C09724	-	124035	-	68236-11-3	-	-
(2R,3S,3'S)-2-Hydroxyastaxanthin	Aldehyde,Ketones,Esters	Ketones	664.382	612.381	[M+Cl+NH3]-	C40H52O5	222293	463867	127055	769642	364858	348160	226338	365232	456931	534067	483805	324834	382199	472690	200240	-	-	91820018	-	-	-	-
Phe-Asp-Lys	Amino acid and Its metabolites	Small Peptide	409.203	408.201	[M+H]+	C19H28N4O6	786535	702426	715948	887135	518580	656006	617971	632373	627123	743122	607261	723549	664686	647555	657079	-	-	145457162	-	-	-	-
Buprenorphine	Benzene and substituted derivatives	Benzene and substituted derivatives	466.293	467.304	[M-H]-	C29H41NO4	138665	198778	132191	138693	65615.5	107689	70664.5	69376	117845	102191	106525	150556	141358	107081	124045	C08007	HMDB0015057	644073	-	52485-79-7	3216	-
Germacra-1(10),4,11(13)-trien-12-ol	Alcohol and amines	Alcohols	255.159	220.183	[M+Cl]-	C15H24O	34835.7	7562.97	20808.8	63904.9	110234	39989.9	66141.7	59490.4	64519.6	42946.4	91936.9	28532.7	40785.1	36191.6	37025.3	C19676	-	25245123	-	-	-	-
P,P-Dioctyldiphenylamine	Benzene and substituted derivatives	Benzene and substituted derivatives	394.353	393.34	[M+H]+	C28H43N	65909.9	85055.5	88266	77677.8	68637.5	99309.9	71826.3	70463.4	87439.2	71558.5	93910.4	54773.8	74216.2	74838.1	76588.3	-	HMDB0061926	7569	-	-	-	-
Isokaempferide	Flavonoids	Flavonoid	321.043	300.063	[M+Na-2H]-	C16H12O6	63012.2	43067.7	51538.5	36040.9	20110.9	6379.73	918.748	4247.9	11556	8705.57	1733.32	1400.47	30545.6	33459.5	26387.9	C05902	HMDB0302564	5280862	-	-	-	-
N-Methylserotonin	Alkaloids	Plumerane	259.103	190.111	[M+Na+HCOOH]+	C11H14N2O	201091	120875	141462	276861	214499	247629	274862	231443	186575	193090	201628	190551	205779	184595	204827	C06212	HMDB0004369	150885	-	1134-01-6	48294	7056
2-Phenylaminoadenosine	Nucleotide and Its metabolites	Nucleotide and Its metabolites	359.146	358.139	[M+H]+	C16H18N6O4	952051	1.19324e+06	1.06619e+06	1.08981e+06	1.14817e+06	1.36037e+06	1.30082e+06	1.01798e+06	1.26872e+06	1.04618e+06	927510	1.33358e+06	1.48584e+06	1.52796e+06	1.4367e+06	C15934	HMDB0001069	6917803	-	53296-10-9	91804	5981
3-[[[2-[(Aminoiminomethyl)amino]-4-thiazolyl]methyl]thio]-N-(aminosulfonyl)propanimidamide	Alcohol and amines	Amines	336.034	337.045	[M-H]-	C8H15N7O2S3	2397.66	16474.8	12524.2	4685.89	2069.08	20687.9	5367.58	2904.98	29955.4	7976.66	3006.56	37431.2	20866	23424.2	29881.6	-	HMDB0001919	5702160	-	76824-35-6	4975	2652
Dehydro-L-(+)-ascorbic acid dimer	Organic acid and Its derivatives	Organic acid and Its derivatives	388.045	348.033	[M-H+CH3CN]-	C12H12O12	0	0	0	0	25157.4	12957.1	3079.55	7469.32	22726.1	3167.2	4365.25	9383.64	3828.36	5799.52	6121.83	-	-	4613280	-	72691-25-9	-	-
Combretum caffrum	Organic acid and Its derivatives	Organic acid and Its derivatives	343.046	344.053	[M-H]-	C17H12O8	2365041	2.32018e+06	2.18943e+06	2.51242e+06	2.73276e+06	3.01932e+06	2.02478e+06	2.71948e+06	2.70579e+06	2.0061e+06	2.45207e+06	2.82343e+06	2.25375e+06	2.55648e+06	2.17036e+06	C10836	-	5281860	-	1617-49-8 | 5145-53-9	-	-
Met-Ala-Leu	Amino acid and Its metabolites	Small Peptide	334.185	333.172	[M+H]+	C14H27N3O4S1	47011.9	50630.5	32002.6	93097.7	104993	129441	126811	303500	670735	781223	528315	207189	339444	229503	295158	-	-	9880748	-	-	-	-
Methyl dioxindole-3-acetate	Heterocyclic compounds	Indole and Its derivatives	222.076	221.069	[M+H]+	C11H11NO4	2.02209e+07	2.04268e+07	2.09166e+07	2.08923e+07	1.97445e+07	2.63281e+07	2.09108e+07	2.26791e+07	1.71951e+07	2.22532e+07	2.01759e+07	2.34087e+07	2.26088e+07	2.30196e+07	2.3081e+07	-	HMDB0038991	14033762	-	-	-	-
Ser-Ser-Gly-Arg-Ser	Amino acid and Its metabolites	Small Peptide	493.242	492.229	[M+H]+	C17H32N8O9	91523.4	64515.2	86637.2	90744.5	62346.5	54086	73334.9	79791.9	66654	95500.3	76930.4	123663	79468.2	73180.5	87751.5	-	-	-	-	-	-	-
Ile-His-Asn-Glu	Amino acid and Its metabolites	Small Peptide	510.236	511.239	[M-H]-	C21H33N7O8	17573.6	56543.5	26237.5	27211	15522.8	25258.1	12956.1	13208.5	30084.9	27057.7	18678.6	39814.3	21705.6	15142.1	17650.8	-	-	-	-	-	-	-
Tribenzylamine N-oxide	Benzene and substituted derivatives	Benzene and substituted derivatives	304.175	303.162	[M+H]+	C21H21NO	107886	126034	129592	165205	1.52687e+06	3.56678e+06	2.34822e+06	2.35354e+06	2.6796e+06	3.56304e+06	3.33385e+06	693454	1.59581e+06	1.18887e+06	1.66844e+06	-	-	3624962	-	-	-	-
Leu-Ile-Ser-Glu	Amino acid and Its metabolites	Small Peptide	459.249	460.253	[M-H]-	C20H36N4O8	479517	178413	406900	607796	482635	494932	253818	221485	104490	116676	161983	164886	280223	280189	267813	-	-	-	-	-	-	-
Semaxanib	Heterocyclic compounds	Heterocyclic compounds	237.108	238.111	[M-H]-	C15H14N2O	137109	51829.4	145198	119356	752520	1.5541e+06	63810.8	57366.1	107991	71892.2	82801	127426	242916	250701	252951	-	-	5329098	-	204005-46-9 | 194413-58-6	-	-
Met-Ser-Phe-Thr-Phe	Amino acid and Its metabolites	Small Peptide	632.26	631.268	[M+H]+	C30H41N5O8S	595004	401443	388964	474592	167486	201427	183910	135478	192977	119066	90312.7	99891	152420	158923	121017	-	-	-	-	-	-	-
Phe-Asp-Phe	Amino acid and Its metabolites	Small Peptide	428.187	427.174	[M+H]+	C22H25N3O6	73305	40227.9	85477.1	171579	510464	966084	751020	513233	434216	446699	1.34665e+06	95993.7	423864	499319	489768	-	-	145457163	-	-	-	-
Isoscopoletin	Heterocyclic compounds	Heterocyclic compounds	232.053	192.042	[M-H+CH3CN]-	C10H8O4	13857.1	15449.2	5851.02	23097.7	45530.2	90859.1	54559.2	63381.7	52085.2	27502.8	66894.6	21717.5	30112.3	37117.8	30433.5	C18079	HMDB0132246	69894	-	776-86-3	-	-
Leu-Ala-Asn-Phe-Lys	Amino acid and Its metabolites	Small Peptide	592.336	591.338	[M+H]+	C28H45N7O7	8.144e+06	2.26573e+06	5.41368e+06	8.8386e+06	3.98385e+06	2.93651e+06	2.91267e+06	5.02863e+06	1.04528e+06	1.29168e+06	901973	1.23192e+06	3.36439e+06	3.14363e+06	3.12902e+06	-	-	-	-	-	-	-
Leu-Nap-OH	Amino acid and Its metabolites	Small Peptide	437.169	436.163	[M+H]+	C24H24N2O6	186370	297614	107890	245947	222668	274494	290579	271511	275589	260844	288805	340987	274172	214390	220798	-	-	-	-	-	-	-
3,5-Pyridinedicarboxylic acid, 2,4,6-trimethyl-, diethyl ester	Benzene and substituted derivatives	Benzene and substituted derivatives	266.139	265.131	[M-H]-	C14H19NO4	123743	71006.2	76735.9	200314	332079	552435	203378	426996	385723	111374	547874	144146	263787	259123	262515	-	-	99572	-	1150-55-6	-	-
11-hydroxy-5Z,8Z,11E,14Z-eicosatetraenoic acid	FA	Oxidized lipids	338.267	320.235	[M+NH4]+	C20H32O3	1.00633e+06	671488	518660	491500	465912	512437	607812	510605	494989	549335	679150	321593	205174	585136	475552	-	-	14123410	-	73804-65-6 | 71030-38-1	-	-
Westiellamide	Alcohol and amines	Amines	564.358	546.317	[M+NH4]+	C27H42N6O6	241422	458778	331197	335525	260409	638139	579185	224170	225106	383033	943104	525637	98905.7	109224	98569.6	-	-	159587	-	131998-54-4	-	-
[(1S,6S,7S,8R,9R,13R,14R,16S,18R)-8-acetyloxy-11-ethyl-5,7,14-trihydroxy-6,16,18-trimethoxy-13-(methoxymethyl)-11-azahexacyclo[7.7.2.12,5.01,10.03,8.013,17]nonadecan-4-yl] benzoate	Benzene and substituted derivatives	Benzene and substituted derivatives	646.318	645.315	[M+H]+	C34H47NO11	1.58893e+06	1.56377e+06	1.55383e+06	1.65405e+06	3.00453e+06	1000170	2.53773e+06	3.11096e+06	3.46207e+06	4.16859e+06	3.47452e+06	3.12808e+06	1.4868e+06	2.51581e+06	2054720	-	-	91746192	-	-	-	-
Isobutyrylglycine	Amino acid and Its metabolites	Amino acid derivatives	164.071	145.074	[M+F]-	C6H11NO3	4.4957e+06	5.69627e+06	5.03347e+06	4.91262e+06	7.47248e+06	6.53273e+06	5.75951e+06	6.53177e+06	6.18609e+06	6.06925e+06	6.2587e+06	6.50176e+06	6.12113e+06	5.68181e+06	5.8328e+06	-	HMDB0000730	10855600	-	15926-18-8	70979	5698
Pregn-4-ene-3,20-dione, 17-(acetyloxy)-	Aldehyde,Ketones,Esters	Esters	395.212	372.23	[M+Na]+	C23H32O4	68175.7	70764.7	39545.9	112924	15373.7	16637.7	23354.2	12567.4	21016.1	21756.6	16889	11320.2	13030.8	16873.2	10414.4	-	-	10156152	-	302-23-8 | 17308-02-0	-	-
Gallopamil	Benzene and substituted derivatives	Benzene and substituted derivatives	485.304	484.294	[M+H]+	C28H40N2O5	28593.5	25839.4	24362.7	27996.4	14400.3	24879.7	9243.08	22122.3	13876	12546.2	12494.5	19639.4	14136.2	14625.9	18370.9	C13764	HMDB0252599	1234	-	-	-	-
2,3-dinor Fluprostenol	Hormones and hormone related compounds	Hormones and hormone related compounds	429.153	430.16	[M-H]-	C21H25F3O6	1.46616e+06	2.14287e+06	1.53992e+06	2.40944e+06	1.13809e+06	1.98708e+06	1.66289e+06	2.12859e+06	1.40223e+06	1.46384e+06	707470	2.48435e+06	1.71215e+06	1.78053e+06	2.04799e+06	-	-	71684407	-	-	-	-
8-Geranylumbelliferone	Benzene and substituted derivatives	Benzene and substituted derivatives	297.152	298.157	[M-H]-	C19H22O3	93417	122166	107598	117246	283774	294728	89363.7	89909.5	128930	116198	93481.2	157213	90099.2	83034.7	88202.2	C21495	-	71694409	-	23660-05-1	-	-
Phe-Tyr-Asn-Glu	Amino acid and Its metabolites	Small Peptide	570.223	571.228	[M-H]-	C27H33N5O9	25589.3	8052.81	26394.8	21823.6	15886.2	16861.1	22682.7	9488.12	7498.44	20320.7	13612.4	14495	18365.7	18992.2	21341.2	-	-	-	-	-	-	-
N-(indole-3-acetyl)-L-leucine	Organic acid and Its derivatives	Organic acid and Its derivatives	333.123	288.147	[M-H+2Na]+	C16H20N2O3	3.81676e+06	3.92755e+06	4.3426e+06	4.81372e+06	4.03585e+06	4.56858e+06	3.98937e+06	4.58729e+06	4.00059e+06	3.87442e+06	4.21079e+06	4.97514e+06	4.49857e+06	4.83452e+06	3.90874e+06	-	-	688142	-	36838-63-8	-	-
Ile-Asp-Phe-Arg	Amino acid and Its metabolites	Small Peptide	550.307	549.291	[M+H]+	C25H39N7O7	258838	362010	434997	239234	144188	207127	168922	320686	174996	91138.8	156431	208591	284741	271258	321614	-	-	-	-	-	-	-
Pretyrosine	Organic acid and Its derivatives	Organic acid and Its derivatives	262.051	227.079	[M+Cl]-	C10H13NO5	12376.9	16999	19985.1	14188.7	37705.1	30421.4	37127.3	29510.3	24452.2	25828.7	71134.2	17381.1	25853.7	20161.4	23818.5	C00826	HMDB0304809	439319	-	-	-	-
4-(2-Amino-3-hydroxyphenyl)-2,4-dioxobutanoic acid	Organic acid and Its derivatives	Organic acid and Its derivatives	275.044	223.048	[M+Cl+NH3]-	C10H9NO5	67862.2	49718.7	67891.5	66730.2	54376.1	69652.6	64976.6	77302.1	126119	157093	117298	129029	94154.6	93918.6	87683.8	C05645	HMDB0004083	440741	-	857760-67-9	-	-
Ser-Ile-Arg-Arg	Amino acid and Its metabolites	Small Peptide	529.331	530.329	[M-H]-	C21H42N10O6	188958	98282.1	48023.5	114387	309229	154430	117808	343832	176787	193439	189921	103204	158144	123460	157647	-	-	-	-	-	-	-
Lys-Lys-Arg	Amino acid and Its metabolites	Small Peptide	431.314	430.302	[M+H]+	C18H38N8O4	26946	54854	36939.5	33076.6	57546.9	45751	40018.4	62375.3	46965.1	43714.7	55336.2	43849.1	38110	37066.2	39248.7	-	-	71355525	-	-	-	-
Difenoxuron	Benzene and substituted derivatives	Benzene and substituted derivatives	287.146	286.132	[M+H]+	C16H18N2O3	145031	121333	131383	147814	144956	106009	140896	149371	153681	164513	140128	143615	145018	145173	176379	-	-	26576	-	14214-32-5	-	-
Leu-Val-Phe-Ala-Ile	Amino acid and Its metabolites	Small Peptide	562.373	561.353	[M+H]+	C29H47N5O6	2.64646e+06	5.01273e+06	4.4324e+06	3.3794e+06	1.95766e+06	2.97211e+06	2.48676e+06	1.98919e+06	2.99712e+06	2.26688e+06	2.78827e+06	3.21602e+06	2.88064e+06	2.85567e+06	2.75333e+06	-	-	-	-	-	-	-
Longicamphenylone	Aldehyde,Ketones,Esters	Esters	207.178	220.183	[M+H]+	C15H24O	4.50598e+06	4.69331e+06	5.09047e+06	5.79381e+06	4.69038e+06	6.4755e+06	5.59832e+06	5.09159e+06	5.71109e+06	5.51066e+06	5.94659e+06	7.34042e+06	4.98621e+06	4.87818e+06	5.75944e+06	-	-	91747202	-	-	-	-
Econazole	Benzene and substituted derivatives	Benzene and substituted derivatives	418.98	380.025	[M+K]+	C18H15Cl3N2O	105592	81154.9	41264.1	36607.5	50606.5	155353	98989.7	80197.9	152962	56860.6	177822	74745.7	71472.9	92552.8	88365	C08068	HMDB0015259	3198	-	27220-47-9	82873	-
Leu-Asp-His-Arg	Amino acid and Its metabolites	Small Peptide	538.268	539.282	[M-H]-	C22H37N9O7	106391	258445	139841	140551	108125	99179.8	103246	126201	129128	123465	87996.9	108600	97428.6	111081	99323.1	-	-	-	-	-	-	-
Promazine	Heterocyclic compounds	Heterocyclic compounds	285.143	284.135	[M+H]+	C17H20N2S	131833	76470.8	25093.7	91932.7	343762	126151	244332	148464	156048	205994	487462	133239	165583	143628	169226	C07379	HMDB0014564	4926	-	58-40-2	8459	-
MK886 sodium	Benzene and substituted derivatives	Benzene and substituted derivatives	470.2	493.182	[M-H]-	C27H33ClNNaO2S	12954.2	9713.47	2121.47	34415.2	58054.5	62811.8	51386.9	21545.2	37266.5	36218.9	23375.1	17435	37737	31920.1	28943.3	-	-	4519262	-	118427-55-7	-	-
Halcinonide	Heterocyclic compounds	Heterocyclic compounds	489.165	454.192	[M+Cl]-	C24H32ClFO5	4702.4	4697.94	3746.94	8902.29	23269.4	24755.6	27189.5	16458	18326.6	19660.7	34354.5	6264.72	16433	16933.6	18901.3	C74589	-	443943	-	3093-35-4	-	-
9,10,13-Trihydroxy-11-octadecenoic acid	FA	Oxidized lipids	329.232	330.241	[M-H]-	C18H34O5	100921	98076.6	175966	112824	101377	180012	143343	99549.7	174502	222998	126593	308927	124722	145280	114483	-	HMDB0004710	5282965	-	29907-57-1	-	-
DL-Arginine	Amino acid and Its metabolites	Amino acids	349.227	174.112	[2M+H]+	C6H14N4O2	65030.3	50887	61010.1	63147.1	83387	86085.4	93073.9	77452.5	130709	114578	94553	143800	79708.8	80039.4	87522.9	C02385	HMDB0251511	232	-	-	-	-
N-Desmethyltamoxifen	Heterocyclic compounds	Heterocyclic compounds	356.204	357.209	[M-H]-	C25H27NO	112202	94055.5	159535	157556	570159	497024	80327.6	116336	118081	92997.2	92592.6	109900	203463	204745	185468	C16546	HMDB0013866	6378383	-	31750-48-8	80554	-
3,5-Dihydroxy-4-(sulfooxy)benzoic acid	Benzene and substituted derivatives	Benzene and substituted derivatives	248.969	249.978	[M-H]-	C7H6O8S	29749.6	71286.5	34089.3	28890.3	101797	73451.2	87560.9	98452.3	91316.7	161222	121523	154008	70970.4	63775.6	70061.3	-	HMDB0126639	69378631	-	-	-	-
Trp-Gln	Amino acid and Its metabolites	Small Peptide	333.152	332.148	[M+H]+	C16H20N4O4	126827	71183.3	27217.3	121006	176099	216631	234718	144356	92786.6	86599.3	248335	89329.2	140777	132200	125049	-	-	18218249	-	-	-	-
Nap-Trp-OH	Amino acid and Its metabolites	Small Peptide	510.164	509.159	[M+H]+	C29H23N3O6	31451.1	38617.4	51247.1	41779.3	18637.8	23946.6	17019.3	35274.1	28326.8	23099.1	27409.4	22022.7	25320.8	23275.2	24439.2	-	-	-	-	-	-	-
N-octanoylsphingosine	SL	Cer	408.377	425.387	[M+H-H2O]+	C26H51NO3	27238.1	29590.5	16079.3	32240	23269.5	22218.3	17084.3	21432.8	12942.5	19503.9	16798.9	20726.7	9721.64	20513.8	15289.5	-	-	5702614	-	74713-59-0	-	-
2-Oxooctadecanoic acid	Organic acid and Its derivatives	Organic acid and Its derivatives	297.242	298.251	[M-H]-	C18H34O3	1.19147e+06	633507	1.05861e+06	1.01758e+06	5.58404e+06	8.39325e+06	690387	743646	912156	682210	671151	1.20021e+06	2.1528e+06	1.39737e+06	1.39232e+06	C00869	-	439332	-	80559-38-2	-	-
Leu-Leu-Asp-Leu-Leu	Amino acid and Its metabolites	Small Peptide	584.377	585.374	[M-H]-	C28H51N5O8	32891.3	22558.9	37030.8	38235	24792.4	25195.1	17516.2	48374.6	8721.85	12166.9	8385.86	8370.86	21538.5	23007.6	18324.1	-	-	-	-	-	-	-
Ser-Ile-Lys-Gly-Lys	Amino acid and Its metabolites	Small Peptide	532.341	531.338	[M+H]+	C23H45N7O7	6.73691e+06	1.2859e+07	1.01993e+07	9.29838e+06	4.86435e+06	6.26152e+06	5.40245e+06	5.39939e+06	8.27667e+06	6.83436e+06	7.64445e+06	1.08931e+07	7.35018e+06	3.96745e+06	8.81822e+06	-	-	-	-	-	-	-
tetranor-PGDM lactone	Hormones and hormone related compounds	Hormones and hormone related compounds	309.135	310.142	[M-H]-	C16H22O6	205925	221653	233398	227690	241663	222916	202236	282519	254992	264159	244166	279515	232098	206799	254891	-	-	-	-	-	-	-
7(14)-Bisabolene-2,3,10,11-tetrol	Alcohol and amines	Alcohols	271.19	272.199	[M-H]-	C15H28O4	382364	189362	446496	418637	3.17427e+06	7.34533e+06	187336	237023	313847	224774	263266	386052	1.04474e+06	1.00106e+06	925387	-	HMDB0035918	73816843	-	122470-42-2	-	-
Phe4Cl-Asp-OH	Amino acid and Its metabolites	Small Peptide	421.05	422.052	[M-H]-	C18H15ClN2O8	278108	340683	335159	375815	330041	292382	395146	341191	328038	294392	379289	321848	331941	316853	301107	-	-	-	-	-	-	-
Phoenicoxanthin	Terpenoids	Terpenoids	579.382	580.392	[M-H]-	C40H52O3	101930	63344.6	73200.1	87944.2	69848.9	99204.2	87491.6	76211.9	82404.8	69775.4	92880.2	107909	89359.2	85452.1	87446.5	-	-	16061231	-	-	-	-
(9R)-5-bromo-N-[(2S,4R,7S)-2-hydroxy-7-(2-methylpropyl)-5,8-dioxo-4-propan-2-yl-3-oxa-6,9-diazatricyclo[7.3.0.02,6]dodecan-4-yl]-7-methyl-6,6a,8,9-tetrahydro-4H-indolo[4,3-fg]quinoline-9-carboxamide	Alkaloids	Alkaloids	654.241	655.22	[M+H]+	C32H40BrN5O5	19194.7	20002.3	13556.8	16320.9	6190.35	8501.04	8761.58	7815.45	10289.5	9724.56	10209.9	12038.4	5957.14	5577.13	9326.76	-	HMDB0015331	9939861	-	-	3181	-
(2R,3R,4S,5S)-5-(1-hydroxyethyl)oxolane-2,3,4-triol	Alcohol and amines	Alcohols	367.091	164.068	[2M+K]+	C6H12O5	229414	253863	243813	190184	227310	200993	185641	231867	173628	238576	221684	173058	229979	260032	247375	-	-	439724	-	-	-	-
alpha-Ionone	Aldehyde,Ketones,Esters	Ketones	193.162	192.151	[M+H]+	C13H20O	5.64609e+06	5.28693e+06	4.7301e+06	6.39102e+06	5.08795e+06	6.41402e+06	6.51421e+06	6.0164e+06	3417190	5.65091e+06	7.55061e+06	5.44843e+06	6.24383e+06	5.61592e+06	5.32906e+06	C12286	HMDB0059883	5282108	-	-	32319	-
Ser-Glu-Phe-Arg	Amino acid and Its metabolites	Small Peptide	536.252	537.255	[M-H]-	C23H35N7O8	57915.7	60859.2	70503.5	81713.5	37486.3	56138	38405.3	64853.3	48189.9	40153.2	32906.5	35545.8	40098.6	51127	41894	-	-	-	-	-	-	-
Mefloquine hydrochloride	Heterocyclic compounds	Heterocyclic compounds	425.133	378.117	[M+HCOO+2H]+	C17H16F6N2O	1.08314e+06	1.23992e+06	1.20954e+06	1.19991e+06	1.09231e+06	1.2356e+06	1.22176e+06	1.21372e+06	1.11595e+06	1.15729e+06	1.30374e+06	1.22712e+06	1.09921e+06	1.19112e+06	1.23527e+06	C07633	-	40692	-	53230-10-7 | 51742-87-1 | 147368-41-0	-	-
Ser-Arg-Leu-Asp	Amino acid and Its metabolites	Small Peptide	490.26	489.255	[M+H]+	C19H35N7O8	541882	1.08595e+06	582165	765512	434835	546468	377659	422271	449061	765030	430284	757505	563887	586145	506860	-	-	-	-	-	-	-
Lys-Phe-Leu-Glu	Amino acid and Its metabolites	Small Peptide	534.292	535.301	[M-H]-	C26H41N5O7	422340	783098	556146	498958	312704	544545	353026	351296	529234	482328	408472	733422	602258	647662	560121	-	-	-	-	-	-	-
Dihydro-beta-ionone	Aldehyde,Ketones,Esters	Ketones	241.178	194.167	[M+HCOO+2H]+	C13H22O	22011.1	11471.2	22365.2	19886.8	106077	236816	19259.2	12270.4	28900.7	18038	28599.2	25321.3	44549.9	41021.1	38826.3	C03527	HMDB0032913	519382	-	17283-81-7	18015	-
Unoprostone	FA	Oxidized lipids	365.277	382.272	[M+H-H2O]+	C22H38O5	2.84544e+06	2.3715e+06	2.93097e+06	2.95786e+06	2.12322e+06	2.485e+06	1.83924e+06	2.36309e+06	1.95678e+06	2.05778e+06	2.32761e+06	2.40796e+06	2.2782e+06	2.15361e+06	2.3809e+06	-	-	5311236	-	120373-36-6	-	-
Monocrotaline	Heterocyclic compounds	Heterocyclic compounds	324.142	325.153	[M-H]-	C16H23NO6	179620	101957	51156.8	125473	420213	259624	280193	240946	239905	245704	784899	205960	202409	194785	225534	-	HMDB0034363	9415	-	315-22-0 | 109525-74-8	6980	-
Trp-Arg-His	Amino acid and Its metabolites	Small Peptide	498.257	497.25	[M+H]+	C23H31N9O4	88491.1	62115.4	103766	167438	56871.6	74449.7	61534.4	65618.4	59203	40245.2	101198	42168.5	82073.6	78624	92472.3	-	-	145458276	-	-	-	-
Isocarboxazid	Benzene and substituted derivatives	Benzene and substituted derivatives	290.115	231.101	[M+CH3COO]-	C12H13N3O2	245822	273526	291840	269807	293660	312190	328922	357748	332856	391500	386592	346416	371219	344881	391770	-	HMDB0015377	3759	-	59-63-2	775119	-
D-Gulono-1,4-lactone	Aldehyde,Ketones,Esters	Esters	223.133	178.048	[M+HCOO]-	C6H10O6	38453.7	36298.4	24112.7	38902.6	25998	27972.4	31198.1	27302.4	19039.5	49284.4	28333.6	54293.4	26133.5	20247.5	22584.4	C05410	-	165105	-	6322-07-2 | 3327-64-8	-	-
Isorhynchophylline	Heterocyclic compounds	Heterocyclic compounds	402.232	384.205	[M+NH4]+	C22H28N2O4	68922.5	120165	74988.2	96221.8	55399.5	114603	100683	53532	44411.5	83746.2	174103	113541	35160.4	35701	32481	C16980	-	3037048	-	6859-01-4	-	-
Tyr-Arg-Phe	Amino acid and Its metabolites	Small Peptide	485.262	484.243	[M+H]+	C24H32N6O5	3.22172e+06	713398	1.53871e+06	2.52404e+06	1.41491e+06	2.25054e+06	1.16588e+06	2.72505e+06	746303	239752	1.02136e+06	652044	929757	1.2003e+06	1.7214e+06	-	-	25203964	-	-	-	-
1H-Benzotriazole-5-carboxylicacidethylester	Aldehyde,Ketones,Esters	Ketones	321.158	286.193	[M+Cl]-	C19H26O2	130578	77363.8	75238.7	137157	116768	72068.3	81790.2	64556.7	56030.7	66194.4	121827	32395.7	75444	57434.4	58817.8	-	HMDB0304212	625380	-	-	-	-
Methamidophos	Alcohol and amines	Amines	142.004	141.001	[M+H]+	C2H8NO2PS	2.34338e+06	2.38683e+06	2.38111e+06	2.40929e+06	2.06192e+06	2.53817e+06	2.29411e+06	2.41519e+06	2.50489e+06	2.56614e+06	2.36981e+06	2.68438e+06	2.16623e+06	2.22994e+06	2.25325e+06	C18667	HMDB0031803	4096	-	115182-35-9	38721	-
TyrMe-Leu-OH	Amino acid and Its metabolites	Small Peptide	429.147	430.174	[M-H]-	C22H26N2O7	83870.5	64491	75771.7	82594.7	275791	570319	70313.4	70476.7	83158.3	60268.8	74187.8	73932.9	129172	130276	122597	-	-	-	-	-	-	-
Arg-Tyr-Val-Lys	Amino acid and Its metabolites	Small Peptide	565.344	564.338	[M+H]+	C26H44N8O6	158123	77701.5	44576.3	68883.1	27726.3	39809.7	32941.5	20227.9	16678.6	21207.8	13765.3	21593	13798.3	18242.3	12104.5	-	-	-	-	-	-	-
2-Deoxystreptamine	Nucleotide and Its metabolites	Nucleotide and Its metabolites	178.121	162.1	[M+NH4-2H]-	C6H14N2O3	79881.1	41139.1	32096.9	58125.4	37191.2	17370.7	34102.9	97699	36978.1	24169.3	46731.7	7235.34	34734.5	32497.8	36271.2	C02627	-	203443	-	2037-48-1	-	-
Tubulosine	Alkaloids	Alkaloids	494.294	475.283	[M+F]-	C29H37N3O3	201572	230108	261893	249192	225531	243052	276327	224564	277912	293224	243280	235269	221906	226278	205515	C09248	-	72341	-	2632-29-3	-	-
(5Z,8Z,11Z,14Z)-N-(2-fluoroethyl)icosa-5,8,11,14-tetraenamide	FA	Others	350.288	349.278	[M+H]+	C22H36FNO	54392.3	58081.1	81393.9	74995.6	131715	149202	127028	88136.5	75673.2	77765.6	91322.4	85851.7	147439	140265	137698	-	-	5283436	-	166100-37-4	-	-
Ile-Phe-Val-Lys	Amino acid and Its metabolites	Small Peptide	504.31	505.326	[M-H]-	C26H43N5O5	2.8395e+06	1.0551e+06	2.43595e+06	3.56193e+06	1.91678e+06	2.1071e+06	1.56666e+06	1.66939e+06	918311	980333	1.05872e+06	1.36947e+06	1.61029e+06	2.08934e+06	1.72629e+06	-	-	-	-	-	-	-
Thr-Val-Ile-Thr-Gly	Amino acid and Its metabolites	Small Peptide	490.291	489.28	[M+H]+	C21H39N5O8	61603.9	23056.9	58641.1	70219.4	65217	49476.5	54897.6	45313.6	22808.3	32919.7	49782.3	28088.6	35879.4	35795.1	34256	-	-	-	-	-	-	-
Fenuron	Benzene and substituted derivatives	Benzene and substituted derivatives	163.091	164.095	[M-H]-	C9H12N2O	3052.29	4306.28	3570.03	2750.49	658.605	2791.51	3259.75	2545.34	4100.84	2841.29	2850	3131.1	4466.3	3259.01	2944.24	-	-	7560	-	101-42-8	-	-
1,1'-Bi-2-naphthol	Benzene and substituted derivatives	Benzene and substituted derivatives	285.09	286.099	[M-H]-	C20H14O2	27765.9	26589.3	27391.7	24930.2	33699.1	20242.6	29596.9	24282.8	35236.5	24461.4	32441.2	32633	24804.3	27747.1	34363.9	-	-	11762	-	18531-94-7 | 602-09-5 | 18531-99-2	-	-
Asp-Ser-Val-Ile-Ser	Amino acid and Its metabolites	Small Peptide	520.269	519.254	[M+H]+	C21H37N5O10	86833.4	339440	170991	298579	464325	100352	360280	160018	255403	472057	524401	531192	424026	262149	311059	-	-	-	-	-	-	-
3-[4-Methyl-1-(2-methylpropanoyl)-3-oxocyclohexyl]butanoic acid	Organic acid and Its derivatives	Organic acid and Its derivatives	267.159	268.167	[M-H]-	C15H24O4	68134.3	29646.7	59773.3	149310	149562	120664	208383	68636.4	92119.6	150324	136107	43327.9	85455.2	91175.6	77961.4	-	HMDB0038165	15558301	-	55700-39-5	-	-
Harringtonine	Alkaloids	Alkaloids	570.216	531.247	[M+K]+	C28H37NO9	516973	467636	167824	741107	509708	195903	580115	230041	287901	421572	313953	508274	246490	307033	223172	-	-	276389	-	26833-85-2 | 25302-09-4	-	-
Lys-Phe-Asn-Lys	Amino acid and Its metabolites	Small Peptide	536.329	535.312	[M+H]+	C25H41N7O6	72428.3	68728.6	58782.4	48766.2	27577.7	31905.7	48284	67831.4	53497.1	32917.2	35021.7	42500.6	113176	132674	52251.1	-	-	-	-	-	-	-
Loganoside	Others	Others	371.124	390.153	[M-H2O-H]-	C17H26O10	120782	79019	148666	203632	61441.1	65744	52521.3	14955.7	33560.3	25476.2	65307.3	33374.5	86515.9	84817	71388.8	-	-	354446	-	-	-	-
20-ethyl Prostaglandin F2alpha	Hormones and hormone related compounds	Hormones and hormone related compounds	381.262	382.272	[M-H]-	C22H38O5	2.28717e+06	1.29602e+06	1.86153e+06	1.47201e+06	1.40563e+07	1.30744e+07	1.48882e+06	2.17445e+06	2.11845e+06	1.95849e+06	2.01702e+06	2.48622e+06	6.19722e+06	6.97382e+06	6.17205e+06	-	-	5283103	-	36950-85-3	-	-
Ile-Thr-Val-Lys-Leu	Amino acid and Its metabolites	Small Peptide	590.423	572.39	[M+NH4]+	C27H52N6O7	19971.1	43123.4	55856.6	21732.9	42337.6	31236.9	39028.4	24508.1	18609.3	36473.8	31412.9	62052.6	25586.7	30273	28093	-	-	-	-	-	-	-
Echinopsine	Heterocyclic compounds	Heterocyclic compounds	158.06	159.068	[M-H]-	C10H9NO	3.69956e+06	3.46791e+06	4.10413e+06	4.87266e+06	4.35774e+06	4.89829e+06	5.42386e+06	4.59932e+06	4.29197e+06	4.41646e+06	4.41099e+06	5.01782e+06	4.26295e+06	3.80033e+06	3.72521e+06	-	-	6748	-	83-54-5	-	-
Val-Ala-Val-His-Val	Amino acid and Its metabolites	Small Peptide	541.336	523.312	[M+NH4]+	C24H41N7O6	340449	352978	273681	417301	150131	200873	146401	156432	166683	236233	226624	203093	242825	252041	267207	-	-	-	-	-	-	-
Nitroxoline	Heterocyclic compounds	Heterocyclic compounds	257.111	190.038	[M-2H+3Na]+	C9H6N2O3	166313	163074	137371	145283	137446	151755	153330	150079	181436	154292	135608	153552	149604	137590	158742	-	HMDB0015491	19910	-	4008-48-4	67121	-
Lys-Lys-Gln	Amino acid and Its metabolites	Small Peptide	403.257	402.259	[M+H]+	C17H34N6O5	463784	436792	465245	435222	316517	363397	365989	286737	365105	366004	329413	334252	357309	350113	371892	-	-	145456714	-	-	-	-
Tozasertib	Heterocyclic compounds	Heterocyclic compounds	465.216	464.211	[M+H]+	C23H28N8OS	3.12866e+06	1.88141e+06	1.93936e+06	2.88845e+06	260153	246060	199209	100661	337792	272527	220866	210700	94902.4	134656	126908	-	-	5494449	-	639089-54-6	-	-
Valpromide	Alcohol and amines	Amines	144.137	143.131	[M+H]+	C8H17NO	1.05755e+06	1.21883e+06	450502	980754	882273	707343	562458	895665	741383	563214	575754	655269	930035	912633	917601	-	HMDB0259756	71113	-	-	-	-
(1-isobutyl-1H-indol-3-yl)(naphthalen-2-yl)methanone	Aldehyde,Ketones,Esters	Ketones	326.157	327.162	[M-H]-	C23H21NO	146821	80402.1	38243.6	96747	210659	111728	171207	140505	150157	178009	304311	133267	110427	141308	142330	-	-	91740939	-	-	-	-
Atorvastatin	Heterocyclic compounds	Heterocyclic compounds	539.248	558.253	[M-H2O-H]-	C33H35FN2O5	1216.15	2396.59	2683.19	2236.7	8836.8	21653.3	6027.79	4885.96	2769.89	4810.81	10569.8	6696.03	4912.24	4424.36	4439.83	C06834	HMDB0005006	60823	-	134523-00-5	39548	1136
Maculine	Heterocyclic compounds	Heterocyclic compounds	242.048	243.053	[M-H]-	C13H9NO4	113903	73371.4	173746	108446	895788	460426	460300	886612	575304	611580	1.07095e+06	534945	475515	456758	434470	-	-	68232	-	524-89-0	-	-
Hesperidin	Heterocyclic compounds	Heterocyclic compounds	610.181	610.19	[M-]-	C28H34O15	14126.7	28228	17462.1	26815.6	26996.7	35048.3	26428.2	25278.1	25109	28414.2	28204.8	23470.8	20249.2	23217.1	21535	C09755	HMDB0003265	10621	-	520-26-3	28775	3678
Val-Thr-Ala-Asp-Lys	Amino acid and Its metabolites	Small Peptide	574.319	532.286	[M+CH3CN+H]+	C22H40N6O9	96635.3	61454.4	71014.5	98902	41670.6	55096.6	55113	33264.3	28568	23007.3	27836.3	33302.8	25012.9	32905.4	18988.9	-	-	-	-	-	-	-
KOdiA-PC	GP	PC	662.365	663.375	[M-H]-	C32H58NO11P	408584	126742	159909	338293	132352	185109	98609.8	316833	100549	93848.4	104182	73556.5	176401	217463	236207	-	-	91885957	-	439904-33-3	-	-
Dicyclohexylamine	Alcohol and amines	Amines	228.195	181.183	[M+HCOO+2H]+	C12H23N	5.34558e+06	5.55474e+06	5.70475e+06	5.65094e+06	6.03876e+06	6.37603e+06	6.30351e+06	6.04275e+06	6.44417e+06	6.24541e+06	6.54652e+06	6.09005e+06	6.66925e+06	5.87213e+06	6.74622e+06	C14686	HMDB0251214	7582	-	-	-	-
7beta-Hydroxy-ent-sandaracopimaradiene	Alcohol and amines	Alcohols	323.219	288.245	[M+Cl]-	C20H32O	74986.6	26641.8	30132	38708.6	61455.8	49579.4	34534.3	55439.7	36614.2	45187.3	47257.8	44020.4	41916.1	44262.3	51106.7	-	-	90658914	-	-	-	-
N-(4-methyl-2-oxochromen-7-yl)icosa-5,8,11,14-tetraenamide	Alcohol and amines	Amines	462.296	461.293	[M+H]+	C30H39NO3	76604.2	53652.3	50259.2	54368.7	66594	96210.1	73807.7	70529.8	67131.5	75288.7	45700.4	58604.6	66815.9	51457.4	68986.2	-	-	53394477	-	-	-	-
4-hydroxy-7-methoxy-3-oxo-3,4-dihydro-2H-1,4-benzoxazin-2-yl beta-D-glucopyranoside	Benzene and substituted derivatives	Benzene and substituted derivatives	338.087	373.101	[M+H-2H2O]+	C15H19NO10	1.77378e+06	1.16124e+06	2.18617e+06	682517	4472.36	1356.6	1100.64	3672.53	12560.3	3521.18	15722.5	3785.37	410321	403404	467473	-	-	11132470	-	18607-79-9	-	-
Alanyllactate	Amino acid and Its metabolites	Small Peptide	203.105	161.069	[M+CH3CN+H]+	C6H11NO4	244756	282279	260860	220197	207615	303154	184168	227450	201115	255054	283461	181557	203525	217373	207605	C19694	-	5487001	-	136577-07-6	-	-
Sulfapyridine	Benzene and substituted derivatives	Benzene and substituted derivatives	268.058	249.057	[M+F]-	C11H11N3O2S	547636	705642	540232	607765	427156	578789	803887	668405	344027	783403	758975	935636	665320	640779	731438	-	HMDB0015028	5336	-	144-83-2	132842	-
Colupone	Aldehyde,Ketones,Esters	Ketones	467.316	468.324	[M-H]-	C30H44O4	25699.7	22139.3	24273.2	25020.7	22876.7	29317	28225.7	22871.9	22296.9	26825.6	23083.7	18940.3	21504.4	24538.7	19549.6	-	HMDB0039615	6482366	-	16658-23-4	-	-
4-Amino-4-deoxychorismic acid	Aldehyde,Ketones,Esters	Esters	277.058	225.064	[M+Cl+NH3]-	C10H11NO5	5849.46	3735.1	6770.24	10428.4	17349.8	76419.3	30164.3	25426.4	72870.5	53626.9	29817.1	53807.9	29806.3	28822.6	27834	C11355	HMDB0304170	443142	-	-	-	-
5-Hydroxyferulic acid	Organic acid and Its derivatives	Organic acid and Its derivatives	250.068	210.053	[M-H+CH3CN]-	C10H10O5	53606.6	42918.3	70038.5	69207.8	52264	99212.9	88430.8	57676	61873.4	104115	64368.8	139611	67155.9	67528.1	80470.3	C05619	HMDB0035484	446834	-	110642-42-7	2069	-
N-Formyldemecolcine	Benzene and substituted derivatives	Benzene and substituted derivatives	415.195	399.168	[M+NH4-2H]-	C22H25NO6	5860.29	4676.51	12357	12022.2	18221.9	40553.9	23653.8	24810.4	39173	27139.3	105288	21580.5	25558.8	23661.4	24905.7	-	-	26819	-	14686-61-4	-	-
Asiatic acid	Organic acid and Its derivatives	Organic acid and Its derivatives	523.311	488.35	[M+Cl]-	C30H48O5	112491	256598	171783	164706	49001.3	105183	71166.2	37561	113199	69873.8	80296.6	142707	86648	95693.5	117006	C08617	-	119034	-	464-92-6	-	-
GlcNAc1-3Gal1-4GlcNAcSp	Carbohydrates and Its metabolites	Sugar alcohols	654.245	655.255	[M-H]-	C24H41N5O16	27118.8	32497.8	18348.6	44145.9	41031.8	11694.5	41706.8	17813.6	39059.2	55563.3	39979	68081.7	28370.6	42821.1	37225.8	-	-	-	-	-	-	-
Rofficerone	Aldehyde,Ketones,Esters	Ketones	439.348	440.365	[M-H]-	C30H48O2	294561	273611	268986	286731	253272	282150	275731	278199	266451	292242	279289	309838	256620	275095	280067	-	HMDB0039642	101763940	-	-	-	-
Glu-Asn-Ile-Ile-Asp	Amino acid and Its metabolites	Small Peptide	603.298	602.291	[M+H]+	C25H42N6O11	1.50834e+06	2.11754e+06	1.68091e+06	1.78795e+06	886596	798169	833679	737477	1.21368e+06	922151	642142	978946	955447	798266	867809	-	-	-	-	-	-	-
3beta-Hydroxy-22(30)-hopen-29-al	Aldehyde,Ketones,Esters	Aldehydes	439.348	440.365	[M-H]-	C30H48O2	12496.2	12191.7	8335.02	12544.7	12496.2	13686.3	5958.1	12797.9	10764.6	10118.9	11813.5	12193.6	12720.5	7696.73	11834.8	-	HMDB0036800	131752053	-	-	-	-
Gln-Val-Met	Amino acid and Its metabolites	Small Peptide	377.177	376.178	[M+H]+	C15H28N4O5S1	144449	63227.7	67258.6	125764	161826	180585	222188	131154	82589	86465.8	199988	76049.3	104832	118387	108857	-	-	145455277	-	-	-	-
2,3,4,7,8,9,15,22,23,28-decahydroxy-14-(hydroxymethyl)-13,25,32,35-tetraoxaoctacyclo[14.13.3.3(1),(2).0,(3).0,(1)(1).0(1),(2).0(1),(2).0(2),(3)(3)]pentatriaconta-1,3,5(30),6,8,10,19(24),20,22-nonaene-12,27,31,34-tetrone	Aldehyde,Ketones,Esters	Ketones	695.096	712.091	[M+H-H2O]+	C32H24O19	591230	201815	181790	544375	487505	554415	929695	439015	126730	288630	236870	437340	390540	393880	171775	-	HMDB0134689	131838396	-	-	-	-
2,3,4,5-Tetrahydropyridine-2,6-dicarboxylic acid	Organic acid and Its derivatives	Organic acid and Its derivatives	190.049	171.053	[M+F]-	C7H9NO4	178670	376149	182316	180869	377358	612465	604684	478559	879525	909743	928938	994065	449519	458072	464015	-	HMDB0012289	632	-	2353-17-5	32976	-
Aceclofenac	Benzene and substituted derivatives	Benzene and substituted derivatives	335.184	353.022	[M-H2O-H]-	C16H13Cl2NO4	90948.5	58412.7	62948	67432.2	284697	534145	1.71581e+06	249581	171148	204418	138562	115510	219319	198198	209125	-	HMDB0247893	71771	-	-	-	-
1-Hexadecyl-2-butyryl-sn-glycero-3-phosphocholine	GP	PA	596.37	551.395	[M-H+2Na]+	C28H58NO7P	1.21204e+06	263266	1.08261e+06	1.18203e+06	646698	1.4084e+06	499367	890873	209887	546916	283566	198351	550703	546717	607728	-	-	24779310	-	85405-03-4	-	-
Argatroban	Organic acid and Its derivatives	Organic acid and Its derivatives	509.251	508.247	[M+H]+	C23H36N6O5S	70578.9	48998	51350	73641.7	56183.5	72089.8	69518.3	68567.7	74834.5	72404.2	81377.2	77966.8	87545.3	70437.2	69483.4	C72625	HMDB0014423	92722	-	74863-84-6 | 121785-71-5	-	-
(10R,13S,17S)-10,13-Dimethyl-3,6-dioxo-2,3,6,7,8,9,10, 11,12,13,14,15,16,17-tetradecahydro-1H-cyclopenta[a]phenanthren-17-yl heptanoate	Aldehyde,Ketones,Esters	Esters	413.267	414.277	[M-H]-	C26H38O4	3.96455e+06	2.40135e+06	2.11454e+06	2.06912e+06	5.43714e+06	6.29216e+06	5.54814e+06	8.28015e+06	4.11035e+06	4.13616e+06	2.97727e+06	3.9602e+06	4.77697e+06	4.72118e+06	5.02155e+06	-	-	52224351	-	-	-	-
Oleanolic aldehyde	Terpenoids	Triterpene	439.348	440.365	[M-H]-	C30H48O2	17333.4	19891.7	14608.9	23485.2	15675.4	13389.7	11320.1	20108.9	24259.2	14977	13059.2	23205.1	15420.6	14297.8	16977.8	C20946	HMDB0034511	10321055	-	17020-22-3	-	-
Phe-Leu-Gln-Lys	Amino acid and Its metabolites	Small Peptide	534.317	534.317	[M+]+	C26H42N6O6	49177.2	16962.7	31358.1	46330.7	74489.9	87922.4	110789	84718.3	61274.7	109848	118976	80235.7	64783.5	59938.2	69987.5	-	-	-	-	-	-	-
D-Galactose	Carbohydrates and Its metabolites	Sugars	217.002	180.063	[M+K-2H]-	C6H12O6	8.58691e+06	8.33561e+06	9.36696e+06	9.09257e+06	8.89645e+06	9.37427e+06	9.51067e+06	9.88926e+06	9.6534e+06	9.69385e+06	9.83194e+06	9.59434e+06	9.53359e+06	9.24212e+06	9.1254e+06	C00124	HMDB0037209	6036	-	41414-75-9	-	-
Asn-Arg-Gln	Amino acid and Its metabolites	Small Peptide	434.242	416.213	[M+NH4]+	C15H28N8O6	67750	93303.6	51875.2	81957.6	77560.2	145774	77256.3	75795.3	52008	66097.8	58966.6	77800.1	47488.5	38092	50304.9	-	-	145454017	-	-	-	-
9alpha-Hydroxyandrosta-1,4-diene-3,17-dione	Aldehyde,Ketones,Esters	Ketones	335.145	300.173	[M+Cl]-	C19H24O3	215864	160992	290276	289615	181713	596452	183363	160083	517551	275756	502447	339313	216056	246499	260113	-	-	241544	-	82182-55-6	-	-
Pristanic acid	Terpenoids	Ditepenoids	297.278	298.287	[M-H]-	C19H38O2	72034.2	93271.8	125144	53717.2	77447.1	71700.5	56912.5	63347.9	59203.6	62700.2	52411.1	56627.9	83119.7	49247.4	75657.8	-	HMDB0000795	123929	-	1189-37-3	51340	5760
Leu-Gly-His-Phe-Met	Amino acid and Its metabolites	Small Peptide	604.291	603.284	[M+H]+	C28H41N7O6S	672584	282742	502998	653813	320874	354231	226948	498598	123515	153541	136647	124888	172863	275653	157464	-	-	-	-	-	-	-
Colforsin daropate	Aldehyde,Ketones,Esters	Esters	510.316	509.299	[M+H]+	C27H43NO8	5.05184e+06	7.91299e+06	8.44305e+06	8.23365e+06	2.97127e+06	5.37976e+06	2.7649e+06	4.43323e+06	3.89806e+06	5.07016e+06	1.48451e+06	4.36733e+06	2.84494e+06	5.25235e+06	8.0688e+06	-	-	444029	-	113462-26-3	-	-
H-Tyr-tyr-tyr-OH	Amino acid and Its metabolites	Small Peptide	508.209	507.201	[M+H]+	C27H29N3O7	7.09841e+06	3.43413e+06	6.57501e+06	7.6944e+06	2.82515e+06	4.66507e+06	2.53958e+06	3.56581e+06	2.19224e+06	2.43338e+06	2.37708e+06	3.11137e+06	4.47437e+06	4.33184e+06	4.58245e+06	-	-	14717800	-	7390-78-5	-	-
Tyr-Thr-Gln-Arg	Amino acid and Its metabolites	Small Peptide	567.291	566.281	[M+H]+	C24H38N8O8	81409.7	100107	88346.7	81101.8	63302.8	70597.8	52119.2	54296.7	75209.5	71476.9	63367	72427.4	57902.4	62737.1	91757.2	-	-	-	-	-	-	-
Typhaneoside	Flavonoids	Flavonoid	769.215	770.227	[M-H]-	C34H42O20	17698.6	18929.5	13402	12451.5	16885.2	16604.4	12433.6	15333.9	11595.2	11818	13680.8	15941.8	11034	12992.8	12470.9	-	-	44566503	-	-	-	-
Mirasan	Benzene and substituted derivatives	Benzene and substituted derivatives	239.127	240.139	[M-H]-	C13H21ClN2	8.3109e+07	120220517	1.08565e+08	7.77401e+07	8.66115e+07	1.10637e+08	8.53081e+07	7.62664e+07	1.22532e+08	1.13068e+08	1.05835e+08	1.1143e+08	6.59128e+07	66263450	6.80297e+07	-	-	75648	-	2519-75-7	-	-
Ala-Glu-Phe-His-Phe	Amino acid and Its metabolites	Small Peptide	649.283	649.286	[M+]+	C32H39N7O8	25223.5	15969.2	23449.4	14239.5	16738.5	10609.8	9011.01	17574.7	18394	12932.5	8695.1	9020.82	17586.3	16986.7	28149.2	-	-	-	-	-	-	-
Triamcinolone acetonide	Hormones and hormone related compounds	Hormones and hormone related compounds	519.187	434.21	[M+K+HCOOH]+	C24H31FO6	170284	148322	108476	150705	55596.8	31483.5	39247.4	25901.6	47489.5	22564.8	36832.4	32461.5	47934.6	43841.8	50661	C08183	-	6436	-	76-25-5	-	-
4,21-Dehydrocorynantheine aldehyde	Aldehyde,Ketones,Esters	Aldehydes	403.17	351.171	[M+Cl+NH3]-	C21H23N2O3+	231127	177996	90305.5	200213	560623	288207	412175	314736	332639	426502	893075	283666	257144	259811	267908	C11679	-	11953961	-	85925-15-1	-	-
1-Pentyl-2-methyl-3-(1-naphthoyl)indole	Heterocyclic compounds	Heterocyclic compounds	354.188	355.194	[M-H]-	C25H25NO	70755.4	47401.4	83160.3	64578	166253	238889	51378.8	52385	61621.8	44941.6	40231.5	76359.1	62572.7	53117.5	59496.9	-	-	10360860	-	155471-10-6	-	-
Ala-Phe-Ile-Arg	Amino acid and Its metabolites	Small Peptide	564.329	505.301	[M+CH3COO]-	C24H39N7O5	407625	224196	239767	543118	295492	201593	210690	201358	144268	134414	182124	137476	248399	156336	240022	-	-	-	-	-	-	-
Ser-Lys-Val-Glu	Amino acid and Its metabolites	Small Peptide	460.242	461.249	[M-H]-	C19H35N5O8	272887	297812	335767	327069	299613	295007	323831	359951	185278	246998	189978	196759	292154	244258	266032	-	-	-	-	-	-	-
Pro-Cys-Gln	Amino acid and Its metabolites	Small Peptide	347.13	346.131	[M+H]+	C13H22N4O5S1	98639.4	79955.9	67671.7	177044	190955	216493	147751	151927	178337	113666	178646	127544	127879	129084	121522	-	-	71471838	-	-	-	-
3,8-Dihydroxy-1-pentanoyl-6-pentyl-11H-dibenzo(b,e)(1,4)dioxepin-11-one	Organic acid and Its derivatives	Organic acid and Its derivatives	397.162	398.173	[M-H]-	C23H26O6	77150.7	82312.4	172279	228146	258379	99050.4	245523	300837	99552.4	237873	255251	311277	199717	202766	219611	-	-	233380	-	6320-33-8	-	-
Risedronic acid	Organic acid and Its derivatives	Organic acid and Its derivatives	284.004	283.001	[M+H]+	C7H11NO7P2	1.50448e+06	1.50993e+06	1.64598e+06	1.6202e+06	1.56976e+06	1.96174e+06	1.79827e+06	1.99582e+06	1.91622e+06	2.02515e+06	1.8939e+06	2.0183e+06	1.6762e+06	1.5486e+06	2.05879e+06	C08233	HMDB0015022	5245	-	105462-24-6	183772	-
1-O-Hexadecyl-2-acetyl-sn-glycerol	GL	DG	341.304	358.308	[M+H-H2O]+	C21H42O4	323373	908184	372724	369785	214025	331522	248526	249564	578070	341692	398464	590347	365517	385469	411233	-	-	11024766	-	77133-35-8	-	-
Flindersine	Heterocyclic compounds	Heterocyclic compounds	226.08	227.095	[M-H]-	C14H13NO2	2.27542e+06	1.92035e+06	1.98221e+06	2.62439e+06	2.38764e+06	1.82446e+06	2.60602e+06	2.36809e+06	2.45353e+06	2.62075e+06	2.21936e+06	2.7235e+06	2.27781e+06	2.11151e+06	2.0825e+06	-	-	68230	-	523-64-8	-	-
Estradiol benzoate	Hormones and hormone related compounds	Hormones and hormone related compounds	445.193	376.204	[M+Na+HCOOH]+	C25H28O3	47846.4	33956.2	23584.4	58482.2	18384.4	12059.1	16161.5	13844.6	10548.2	6317.16	8416.71	6033.08	4739.07	9052.57	4600.49	-	-	222757	-	50-50-0	-	-
Methyldiphenylphosphine oxide	Benzene and substituted derivatives	Benzene and substituted derivatives	215.066	216.07	[M-H]-	C13H13OP	3.18241e+06	2.36236e+06	2.60706e+06	3.09127e+06	3.42093e+06	3.16699e+06	3.32713e+06	2.63583e+06	3.15449e+06	2.8797e+06	3.15054e+06	3.04293e+06	3.18053e+06	3.51808e+06	3.63346e+06	-	-	75041	-	2129-89-7	-	-
6-Amino-2-[(2-amino-3-phenylpropanoyl)amino]hexanoic acid	Amino acid and Its metabolites	Small Peptide	400.142	293.174	[M-H]-	C15H23N3O3	15983.5	17210.1	18986.1	19646.4	14922.4	18279.9	14046.6	16257.5	15829.8	13090.4	10219.7	13268.3	9402.61	10607.4	8564.67	-	-	15607819	-	-	-	-
Leu-Ile-Glu-Glu	Amino acid and Its metabolites	Small Peptide	501.255	502.264	[M-H]-	C22H38N4O9	3.24016e+06	3.47893e+06	3.37186e+06	4.03258e+06	1.81455e+06	2.96458e+06	2.0511e+06	2.65965e+06	2.26157e+06	2.70137e+06	1.75773e+06	2.7372e+06	2.64785e+06	3.10284e+06	3.10647e+06	-	-	-	-	-	-	-
Naringenin-7-O-glucoside	Flavonoids	Flavonoid	433.113	434.121	[M-H]-	C21H22O10	60966.6	18608.2	208666	422075	22738.8	9955.76	1410.51	8442.72	19790.2	736.98	1307.88	2081	67739.6	65049.4	68102.1	-	HMDB0140590	9910767	-	529-55-5	-	-
Met-Val-His-Leu-Thr	Amino acid and Its metabolites	Small Peptide	600.325	599.31	[M+H]+	C26H45N7O7S	1.86402e+06	1.89295e+06	1.98045e+06	1.86322e+06	1.64848e+06	1.5008e+06	1.42557e+06	1.4776e+06	1.16301e+06	1.21486e+06	1.23137e+06	1.16931e+06	1.00311e+06	1.6131e+06	1.18533e+06	-	-	-	-	-	-	-
(+/-)-High Proline	Amino acid and Its metabolites	Amino acid derivatives	130.085	129.079	[M+H]+	C6H11NO2	32679.6	65138.8	23032.9	163848	122350	119663	137159	19219.4	86225.7	22277.2	25338.4	85940.7	49920.5	64403.3	58109.3	-	HMDB29444	2761541	-	56633-75-1	-	-
Resveratrol	Heterocyclic compounds	Heterocyclic compounds	244.096	228.079	[M+NH4-2H]-	C14H12O3	31415.6	22308.8	22585.6	23213.9	24360.8	25052.4	35392.5	26827.9	25636.9	32491	18587.2	31183.2	19660.3	22903.5	22508.4	C03582	HMDB0003747	445154	-	501-36-0	45713	-
Tyr-Arg-Ile-Glu	Amino acid and Its metabolites	Small Peptide	580.299	579.302	[M+H]+	C26H41N7O8	43640.2	22822.8	56431.1	13105.5	109138	55489.6	35370.7	81158	6390.04	23068.1	13065.1	11602.5	45681.7	46871.6	42341.5	-	-	-	-	-	-	-
Hexadecenoic acid	FA	FFA	272.258	254.225	[M+NH4]+	C16H30O2	76657.9	72270.2	60270.3	85384.9	78862.2	102716	79128.1	56678	73351.2	89897.5	85172.7	94827.7	128249	108937	120999	-	HMDB0010735	5282743	-	-	37252	-
His-Ile-Asn	Amino acid and Its metabolites	Small Peptide	383.203	382.196	[M+H]+	C16H26N6O5	180874	204546	224225	204266	199955	36759.8	145722	134469	138322	128308	66374.3	131658	167593	161889	145545	-	-	145455868	-	-	-	-
3-Methyl-1,2-dihydroquinolin-2-one	Heterocyclic compounds	Heterocyclic compounds	158.06	159.068	[M-H]-	C10H9NO	793121	1.01654e+06	859269	1.01723e+06	975941	979309	1.05157e+06	902521	925323	1.0247e+06	964356	1.05001e+06	850020	862050	783657	C06345	-	440987	-	2721-59-7	-	-
Pentostatin	Heterocyclic compounds	Heterocyclic compounds	267.112	268.117	[M-H]-	C11H16N4O4	24398.1	14062.7	16662.7	35394.2	58171.7	139572	145194	69798.7	88047	68008.4	36409.7	55767.3	90229.8	72527.5	89382.7	C02267	HMDB0014692	439693	-	53910-25-1	-	-
2-Thiouracil	Heterocyclic compounds	Heterocyclic compounds	196.999	128.004	[M+Na+HCOOH]+	C4H4N2OS	2.78011e+06	2.26074e+06	1.88672e+06	2.3469e+06	1.60442e+06	1.71169e+06	1.86128e+06	1.60956e+06	1.26072e+06	1.22922e+06	1.2302e+06	1.17115e+06	1.02903e+06	1.29612e+06	965240	C19304	-	1269845	-	141-90-2 | 80275-68-9 | 125220-28-2 | 156-82-1 | 124700-71-6 | 126160-72-3 | 124700-72-7	-	-
N-(2-Hydroxyethyl)docosanamide	Alcohol and amines	Alcohols	384.383	383.376	[M+H]+	C24H49NO2	3.11767e+07	3.1849e+07	3.21488e+07	3.28557e+07	1.43527e+07	5.08541e+06	1.17623e+07	1.21389e+07	1.43881e+07	1.64227e+07	1.37309e+07	1.37031e+07	1.12964e+07	1.39676e+07	1.33588e+07	-	-	3023585	-	94109-05-4	-	-
Ile-His-Ala-Glu	Amino acid and Its metabolites	Small Peptide	467.225	468.233	[M-H]-	C20H32N6O7	162120	149522	97982.9	610146	1.27188e+06	1.143e+06	764277	461422	663396	806054	370153	385839	689060	657793	681691	-	-	-	-	-	-	-
(8E,10Z,13Z,15E,19Z)-7,17-dihydroxydocosa-8,10,13,15,19-pentaenoic Acid	FA	Oxidized lipids	361.235	362.246	[M-H]-	C22H34O4	1.17736e+07	1.11279e+07	8.04882e+06	8.85456e+06	1.28894e+07	1.49379e+07	1.6378e+07	1.58071e+07	1.37362e+07	1.55565e+07	1.61671e+07	1.44122e+07	1.56051e+07	1.46407e+07	1.37519e+07	-	-	11588593	-	-	-	-
N-Arachidonoyl dopamine	Benzene and substituted derivatives	Phenolics	440.312	439.309	[M+H]+	C28H41NO3	16938.8	18047.5	20564.1	27542.4	7477.66	7456.66	10882.3	13615.8	3938.64	5931.06	4354.45	6325.83	12703	8239.06	9698.97	-	-	5282105	-	199875-69-9	-	-
Fusidic acid	Others	Medicine	575.36	516.345	[M+CH3COO]-	C31H48O6	47025.2	41789.7	58080	52070.3	52260.9	59254.9	47162.7	54028	49978.3	53719.7	58492.7	55806.8	50680.1	51342.4	51364.5	C06694	HMDB0015570	3000226	-	6990-06-3	29013	-
24,25-Epoxywithanolide D	Heterocyclic compounds	Heterocyclic compounds	485.26	486.262	[M-H]-	C28H38O7	11714.8	14420.3	14691.1	15186.1	9720.98	16251.8	15253.2	22509.2	21457.7	11559.5	18654.5	12874.3	15631.3	15094.2	14105	-	HMDB0034193	14605182	-	-	-	-
Val-Glu-Ser-Lys	Amino acid and Its metabolites	Small Peptide	462.264	461.249	[M+H]+	C19H35N5O8	349773	322207	91681.6	695492	487623	72932	804511	451550	503986	1.36908e+06	652407	1.1042e+06	600076	557142	596217	-	-	-	-	-	-	-
Soyasapogenol B	Terpenoids	Triterpene	423.352	458.376	[M+H-2H2O]+	C30H50O3	1.60641e+06	1.45799e+06	1.50821e+06	1.51459e+06	1.47507e+06	1.65331e+06	1.63992e+06	1.7188e+06	1.56804e+06	1.73131e+06	1.7641e+06	1.79622e+06	1.47523e+06	1.24003e+06	1.32783e+06	C08980	HMDB0034648	115012	-	595-15-3	-	-
Cyasterone	Aldehyde,Ketones,Esters	Ketones	562.346	520.304	[M+CH3CN+H]+	C29H44O8	2.10295e+06	2.8561e+06	3.30574e+06	2.87417e+06	1.11531e+06	1.5797e+06	827293	1.29266e+06	1.28338e+06	1.36578e+06	1.84376e+06	1.13077e+06	1.64927e+06	1.72757e+06	1.79814e+06	C08816	-	119444	-	17086-76-9	-	-
Oxacyclohexadecan-2-one	Aldehyde,Ketones,Esters	Esters	239.201	240.209	[M-H]-	C15H28O2	950648	859279	2.68633e+06	156476	730720	164357	162319	146497	147928	166228	110813	154021	1.15611e+06	1.0946e+06	1.17575e+06	-	HMDB0034455	235414	-	106-02-5	-	-
2',6'-Dihydroxy-4,4'-dimethoxychalcone	Aldehyde,Ketones,Esters	Ketones	323.09	300.1	[M+Na]+	C17H16O5	350851	439275	347033	387277	418705	576069	483778	645721	713173	813599	772430	790318	540035	490230	531335	-	HMDB0140278	6438580	-	20621-49-2 | 94441-99-3	-	-
L-Glutaminyl-L-serine	Amino acid and Its metabolites	Small Peptide	232.097	233.101	[M-H]-	C8H15N3O5	287553	249117	303706	273909	98963.8	327628	312924	287364	288832	274439	245934	319962	253676	240668	260291	-	HMDB0028806	54357903	-	5875-40-1	-	-
5-cis-15(R)-Iloprost	Hormones and hormone related compounds	Hormones and hormone related compounds	359.219	360.23	[M-H]-	C22H32O4	3.64624e+06	2.47045e+06	2.09181e+06	3.66774e+06	4.78903e+06	4.52495e+06	4.24199e+06	3.28111e+06	4.49376e+06	2.80307e+06	2.64682e+06	2.35678e+06	3.08016e+06	3.82631e+06	2.92219e+06	-	-	13066907	-	-	-	-
Asn-Arg-Phe-Lys	Amino acid and Its metabolites	Small Peptide	562.312	563.318	[M-H]-	C25H41N9O6	221660	723633	346158	287058	212546	335444	247847	200779	574188	363435	383588	510793	452895	421726	457265	-	-	-	-	-	-	-
Tyr-Ala-Phe-Arg	Amino acid and Its metabolites	Small Peptide	556.296	555.281	[M+H]+	C27H37N7O6	117535	45123.6	75051.9	84833.1	81443.1	105812	98668.3	91714.1	106302	83279	92986	93509.5	94538	73361.9	89381.3	-	-	-	-	-	-	-
Cys-Arg-Asp	Amino acid and Its metabolites	Small Peptide	393.15	392.148	[M+H]+	C13H24N6O6S1	410335	416520	419798	390251	348463	401220	440439	465800	561470	483555	392669	663364	400211	464125	518076	-	-	145454638	-	-	-	-
Phe4Cl-Phe-OH	Amino acid and Its metabolites	Small Peptide	455.106	454.093	[M+H]+	C23H19ClN2O6	222956	246502	236437	235861	195438	235964	193233	194222	239720	224483	213833	257650	216419	227113	250260	-	-	-	-	-	-	-
Phe-Tyr-Val-Lys	Amino acid and Its metabolites	Small Peptide	554.301	555.306	[M-H]-	C29H41N5O6	292047	363176	361894	598483	283959	274815	203785	265899	108797	140701	72551.4	117829	219575	271842	207993	-	-	-	-	-	-	-
His-Gln-Tyr-Arg	Amino acid and Its metabolites	Small Peptide	603.299	602.292	[M+H]+	C26H38N10O7	1.20896e+06	1.73704e+06	1.55017e+06	1.39638e+06	507896	926569	597122	560224	810882	782244	599784	921855	1.18436e+06	821884	1.02777e+06	-	-	-	-	-	-	-
5-Hydroxyvalproic acid	Organic acid and Its derivatives	Organic acid and Its derivatives	159.101	160.11	[M-H]-	C8H16O3	69396.1	56381.1	63603.3	103115	139144	98130.6	113628	164176	83172.8	103885	148184	115583	115372	106030	80853.1	C16650	HMDB0013898	135244	-	53660-23-4	80636	-
2-[3-hydroxy-4-methoxy-5-(3-methylbut-2-en-1-yl)phenyl]-1-[2,4,6-trihydroxy-3-(3-methylbut-2-en-1-yl)phenyl]propan-1-one	Aldehyde,Ketones,Esters	Ketones	439.215	440.22	[M-H]-	C26H32O6	149889	194206	177362	226970	197187	245448	237431	234355	280042	312413	285434	297003	227723	199487	205426	-	HMDB0134756	131838455	-	-	-	-
Ile-Phe-Asp-Arg	Amino acid and Its metabolites	Small Peptide	549.291	549.291	[M+]+	C25H39N7O7	47827.6	24609.1	40225.8	51418.9	21887.9	25045	19967.7	19206.6	20850.3	20003.3	15272.6	12934	18303.6	16845.9	14879	-	-	-	-	-	-	-
Methyl cellulose	Carbohydrates and Its metabolites	Sugars	453.233	454.241	[M-H]-	C20H38O11	31952.4	31331.5	34345.9	25802.6	26141.8	37062.4	30556.7	6926.62	32754.3	31274	26205.1	44005.1	30665.1	25489.3	19463.4	-	HMDB0029925	51063134	-	9004-67-5	-	-
His-Gln-Asn-Glu	Amino acid and Its metabolites	Small Peptide	525.21	526.214	[M-H]-	C20H30N8O9	17665.1	23406.8	26043.5	62566.8	123129	210139	214775	116187	108808	80794	114917	41132.1	92857.2	116501	79235.1	-	-	-	-	-	-	-
N-(4-Aminobenzoyl)-Beta-Alanine	Amino acid and Its metabolites	Amino acid derivatives	209.092	208.085	[M+H]+	C10H12N2O3	577221	1.0613e+06	648163	691770	1.40291e+06	2.21026e+06	2.34568e+06	1.84613e+06	3.74257e+06	3.37373e+06	3.84756e+06	3.38101e+06	1.89338e+06	1.43382e+06	1.50157e+06	-	HMDB0060757	719629	-	7377-08-4	-	-
Chloroxuron	Benzene and substituted derivatives	Benzene and substituted derivatives	289.076	290.082	[M-H]-	C15H15ClN2O2	377054	425401	355155	426945	343599	482860	475274	448071	458613	421334	416709	512957	377758	483387	410699	-	HMDB0250129	16115	-	-	-	-
Heptaminol	Alcohol and amines	Alcohols	128.143	145.147	[M+H-H2O]+	C8H19NO	1.36988e+07	1.29234e+07	1.26073e+07	1.4681e+07	1.33994e+07	1.5634e+07	1.49864e+07	1.54867e+07	1.5051e+07	1.53405e+07	1.46015e+07	1.7327e+07	1.45798e+07	1.40923e+07	1.50276e+07	-	HMDB0253104	3590	-	-	-	-
Rinderine	Alkaloids	Alkaloids	300.183	299.173	[M+H]+	C15H25NO5	37184.5	42296.9	53298.1	63189.4	98189.1	58544.6	77012	81598.3	61499.8	53512.6	52774.8	50476.2	74639.2	56069	96952.2	C10378	-	442758	-	6029-84-1	-	-
4-[[4-(4-Chlorophenyl)-2-thiazolyl]amino]phenol	Benzene and substituted derivatives	Benzene and substituted derivatives	301.025	302.028	[M-H]-	C15H11ClN2OS	3.13877e+06	4.76686e+06	3.70538e+06	4.37363e+06	1.02429e+07	1.02523e+07	7.03942e+06	7.98186e+06	6.01103e+06	5.98879e+06	9.65238e+06	5.1037e+06	5.87247e+06	6.88907e+06	7.23224e+06	-	-	753704	-	312636-16-1	-	-
Carvacrol	Phenolic acids	Phenolic acids	209.118	150.104	[M+CH3COO]-	C10H14O	36999.7	43166.7	31177	36599.2	25571.1	26187.5	23044.3	41214.5	25380.1	18742.5	19433.6	17363.1	25607.1	20654.3	27764.1	C09840	HMDB0035770	10364	-	499-75-2	3440	-
Longistylin C	Heterocyclic compounds	Heterocyclic compounds	277.165	294.162	[M-H]-	C20H22O2	2.946e+06	2.14412e+06	3.22667e+06	2.59008e+06	847256	1.69366e+06	3.71767e+06	2.21658e+06	2.8425e+06	3.51128e+06	3.05221e+06	3.78881e+06	999973	913274	1.03742e+06	-	HMDB0038544	6446720	-	64125-60-6	-	-
Licochalcone a	Aldehyde,Ketones,Esters	Ketones	337.146	338.152	[M-H]-	C21H22O4	69661.3	21624.8	71469.3	54456.2	195977	120500	60114.6	79738.7	264808	77553.9	59082.2	19598.9	100539	91315.3	91790.3	-	-	5318998	-	58749-22-7	-	-
(1S,2R,5S,7S,8R,9R,11S,12S,15S)-7-(2-Hydroxypropan-2-yl)-1,2-dimethyl-19,20-bis(3-methylbut-2-enyl)-6,10-dioxa-24-azaheptacyclo[13.10.0.02,12.05,11.09,11.017,25.018,23]pentacosa-17(25),18(23),19,21-tetraene-8,12-diol	Heterocyclic compounds	Heterocyclic compounds	590.379	589.377	[M+H]+	C37H51NO5	150597	387052	246059	180437	72910.1	88480.9	82900.3	122427	139294	118931	119044	148784	113254	99151.9	107507	C20532	-	72734299	-	-	-	-
Diacetyl-8-gingerdiol	Heterocyclic compounds	Heterocyclic compounds	407.243	408.251	[M-H]-	C23H36O6	25508.2	70155.8	24889.7	44434.8	165835	165031	216576	106430	159992	213297	261083	204840	138163	135983	111281	-	-	-	-	-	-	-
Chamissonolide	Heterocyclic compounds	Heterocyclic compounds	305.135	324.157	[M-H2O-H]-	C17H24O6	1670	1404.06	2230.56	9462.76	20417.6	15507.3	19001.7	8917.1	8585.52	9689.57	12475	3908.16	12757.3	7239.82	11147.8	-	-	10019140	-	78853-98-2	-	-
7-Hydroxy-3-(3-hydroxy-2,4-dimethoxyphenyl)-1-benzopyran-4-one	Benzene and substituted derivatives	Benzene and substituted derivatives	313.063	314.079	[M-H]-	C17H14O6	8.74873e+06	7.3657e+06	7.85462e+06	1.19628e+07	9.69312e+06	1.26404e+07	1.32637e+07	1.07133e+07	7.37742e+06	9.96921e+06	1.12294e+07	1.05631e+07	1.0476e+07	8.42604e+06	1.00024e+07	-	-	6710647	-	-	-	-
(1-((1-Methylpiperidin-2-yl)methyl)-1H-indol-3-yl)(naphthalen-1-yl)methanone	Aldehyde,Ketones,Esters	Ketones	383.213	382.205	[M+H]+	C26H26N2O	1.26272e+06	1.00412e+06	750696	671925	61646.1	65203.9	106463	79462.1	150502	84733.4	58961.9	197162	51599.9	82626.9	82483.6	-	-	9929889	-	137642-54-7	-	-
antimycin A1	Benzene and substituted derivatives	Benzene and substituted derivatives	548.274	548.273	[M+]+	C28H40N2O9	3.06613e+06	6.5068e+06	4.29388e+06	3.07583e+06	3.19297e+06	4.9529e+06	4.74542e+06	4.2637e+06	5.21479e+06	3.94003e+06	4.71302e+06	6.12597e+06	4.87184e+06	6.52628e+06	6.24421e+06	C11339	HMDB0248488	12550	-	-	-	-
2-Aminoacetophenone	Aldehyde,Ketones,Esters	Ketones	118.065	135.068	[M+H-H2O]+	C8H9NO	508229	490578	378480	576371	481807	654472	719676	598794	543364	457830	473221	674986	591752	516857	599707	-	HMDB0032628	11952	-	613-89-8	-	-
3-alpha,20-alpha-Dihydroxy-5-beta-pregnane 3-glucuronide	Hormones and hormone related compounds	Hormones and hormone related compounds	495.306	496.304	[M-H]-	C27H44O8	281594	253475	358341	173790	376174	704202	509828	330556	337304	430111	449909	660138	537631	447435	492114	-	HMDB0010352	3531157	-	-	-	-
[(2S)-3-hydroxy-2-octanoyloxypropyl] 19-methylicosanoate	GL	DG	603.385	526.46	[M-H+2K]+	C32H62O5	26988.9	34956.7	22236	22878.7	11838.6	20308.7	8636.66	12377.8	45780.9	45646.4	38786.4	112230	23917.2	16472.8	26903.9	-	HMDB0094231	131802696	-	-	-	-
Iproniazid	Heterocyclic compounds	Heterocyclic compounds	226.123	179.106	[M+HCOO+2H]+	C9H13N3O	218883	242862	226474	204058	218701	212712	207967	261068	234531	220712	216568	251087	235317	235278	287596	C11777	HMDB0253570	3748	-	-	-	-
Silodosin	Heterocyclic compounds	Heterocyclic compounds	496.24	495.234	[M+H]+	C25H32F3N3O4	352793	790956	270208	310534	287619	543622	313529	203548	266824	709579	507609	636570	271260	582427	445607	-	-	5312125	-	160970-54-7	-	-
Clozapine N-oxide	Heterocyclic compounds	Heterocyclic compounds	343.135	342.125	[M+H]+	C18H19ClN4O	55371.9	39939.1	53301.4	165960	315547	436911	461740	419195	375745	203273	274735	70555.8	256064	225573	217036	-	HMDB0060900	135445691	-	-	-	-
Isoetharine	Benzene and substituted derivatives	Phenolics	240.159	239.152	[M+H]+	C13H21NO3	26735.4	22791.3	44656.7	130850	63763.7	115289	49091.7	38844.4	29662.7	18234.3	32343	20007.9	64218.5	64499.3	72747.5	C07053	HMDB0014366	3762	-	530-08-5	775164	-
Uridine triacetate	Others	Medicine	405.069	370.101	[M+Cl]-	C15H18N2O9	40169.7	49161.3	46913.2	62681.4	59370.9	53200.3	51233.4	46356.7	52904.7	60205.1	51003.7	59295.4	50224.2	50838.3	58779	-	-	20058	-	4105-38-8 | 293738-13-3	-	-
(2-Hydroxy-2-oxo-1,2lambda5-oxaphospholan-5-yl)methyl (Z)-octadec-9-enoate	FA	FFA	461.269	416.269	[M+HCOO]-	C22H41O5P	173117	29940.4	99525.7	172823	94080.8	81711.9	60467.8	172829	32069.5	17610.1	33599	26989.8	68200.6	43798.3	60127.9	-	-	10112619	-	779333-58-3	-	-
Pomiferin	Heterocyclic compounds	Heterocyclic compounds	419.15	420.157	[M-H]-	C25H24O6	366581	525208	457348	650414	315592	417123	314262	332443	248623	520690	339503	297990	246877	356941	353352	-	-	4871	-	572-03-2	-	-
10-Methylundecanoic acid	FA	FFA	199.168	200.178	[M-H]-	C12H24O2	379638	370267	279699	324857	247812	260552	477110	248480	269803	254813	246036	132288	261152	278235	138342	-	-	75942	-	2724-56-3	-	-
Glimepiride	Amino acid and Its metabolites	polypeptide	491.232	490.225	[M+H]+	C24H34N4O5S	2.17043e+06	1.58159e+06	1.71787e+06	1.59361e+06	472672	450841	402316	467682	647122	452860	286933	263227	399420	443617	426718	C07669	HMDB0014367	3476	-	93479-97-1	5383	-
Thr-Lys-Met-Val-Glu	Amino acid and Its metabolites	Small Peptide	606.304	606.305	[M+]+	C25H46N6O9S	285480	1.19516e+06	1.2558e+06	1.45082e+06	435088	522434	497685	445463	453054	568381	438180	392388	373975	535923	348981	-	-	-	-	-	-	-
3-HYDROXYDEOXODIHYDRODEOXYGEDUNIN	Others	Others	471.283	470.267	[M+H]+	C28H38O6	343216	368538	365019	305896	209107	229783	210875	234183	257484	248693	223231	306321	202565	224098	217643	-	-	-	-	-	-	-
6,8a-Seco-6,8a-deoxy-5-oxoavermectin''1a'' aglycone	Aldehyde,Ketones,Esters	Ketones	653.313	568.34	[M+K+HCOOH]+	C34H48O7	386659	53832	289393	536967	113178	129961	70200.4	105805	31475.6	41871.5	18077.2	9021.91	95630.7	133083	89292.8	-	-	5282023	-	-	-	-
Phe-Val-Lys-Lys	Amino acid and Its metabolites	Small Peptide	520.339	520.337	[M+]+	C26H44N6O5	2.16299e+07	1.55018e+07	1.88166e+07	2.93296e+07	2.00323e+07	1.82317e+07	1.44897e+07	17951637	7.00409e+06	9.24455e+06	1.07549e+07	1.22952e+07	1.59218e+07	1.61208e+07	1.64296e+07	-	-	-	-	-	-	-
Pro-Trp-Tyr	Amino acid and Its metabolites	Small Peptide	465.216	464.206	[M+H]+	C25H28N4O5	3.08098e+06	3.1711e+06	2.66671e+06	2.52667e+06	215132	261046	284795	279134	438417	372107	181807	161542	257321	173189	286640	-	-	145457615	-	-	-	-
4,5-Dihydroxynaphthalene-2,7-disulfonic acid	Benzene and substituted derivatives	Benzene and substituted derivatives	366.974	319.966	[M+HCOO+2H]+	C10H8O8S2	765390	396556	475001	884410	1385040	909565	827400	514265	325961	355717	247758	348765	1582080	1369895	1087475	-	-	67221	-	148-25-4	-	-
Moricizine sulfoxide	Heterocyclic compounds	Heterocyclic compounds	444.157	443.151	[M+H]+	C22H25N3O5S	11461.5	2826.63	4954.89	10962.7	43375	105588	39754.5	30335.4	39308.3	35089.4	85894.6	3828.49	36678	29228.3	34751.1	-	-	6454358	-	62152-17-4	-	-
Oxoglaucine	Alkaloids	Alkaloids	350.102	351.111	[M-H]-	C20H17NO5	67605.2	43725.7	62117	70589	132351	152753	172876	71689.6	269958	296596	383721	149758	121654	124948	134719	-	HMDB0029337	97662	-	5574-24-3	545617	-
2,3,4,7,8,9,15,22,23,28,33-undecahydroxy-14-(hydroxymethyl)-13,25,32,35-tetraoxaoctacyclo[14.13.3.3(1),(2).0,(3).0,(1)(1).0(1),(2).0(1),(2).0(2),(3)(3)]pentatriaconta-1,3,5(30),6,8,10,19(24),20,22-nonaene-12,27,31,34-tetrone	Aldehyde,Ketones,Esters	Ketones	711.069	728.086	[M+H-H2O]+	C32H24O20	420625	95035	120055	552740	464095	435670	921310	238540	85030	118390	138405	291970	223515	181790	126730	-	HMDB0134701	131838408	-	-	-	-
Agnuside	Benzene and substituted derivatives	Phenolics	465.139	466.148	[M-H]-	C22H26O11	48893.8	50544.7	60541.7	66955.9	84825.5	119174	97383	41905.1	76711.2	104890	105301	126004	67755	75302.6	71398	C09765	HMDB0036561	442416	-	11027-63-7	-	-
2-[(E)-3,7,11,15-tetramethylhexadec-2-enyl]naphthalene-1,4-diol	Alcohol and amines	Alcohols	438.35	438.35	[M+]+	C30H46O2	3.79215e+06	4.0613e+06	3.76986e+06	4.3814e+06	3.79671e+06	4.5712e+06	4.18151e+06	4.44392e+06	3.55853e+06	4.02878e+06	4.40987e+06	4.54187e+06	4.66247e+06	3.53114e+06	3.91914e+06	C21084	-	15927131	-	-	-	-
Celestrol methyl ester	Terpenoids	Triterpene	463.279	464.293	[M-H]-	C30H40O4	2.05114e+06	3.38683e+06	3.65839e+06	3.99154e+06	611304	1.39064e+06	986515	628795	1.0342e+06	1.21698e+06	800658	1.69849e+06	2.05909e+06	1.96168e+06	1.43118e+06	-	-	10004662	-	-	-	-
3-Phosphoglycerate	Organic acid and Its derivatives	Organic acid and Its derivatives	230.957	185.993	[M-H+2Na]+	C3H7O7P	2.12197e+06	2.13087e+06	1.94022e+06	2.31545e+06	1.2348e+06	1.88694e+06	1.85343e+06	2.32202e+06	907400	1.94471e+06	1.38454e+06	2.59116e+06	1.29143e+06	1.26278e+06	1.1725e+06	C00597	HMDB0000807	724	-	820-11-1	17050	150
Lys-Ile-Arg-Asp	Amino acid and Its metabolites	Small Peptide	530.32	530.318	[M+]+	C22H42N8O7	2.34692e+06	1.03024e+06	2.07021e+06	2.05879e+06	647082	1.12097e+06	591205	924950	611530	720491	635996	857880	1.1365e+06	1.03486e+06	1.08473e+06	-	-	-	-	-	-	-
Stanozolol	Hormones and hormone related compounds	Hormones and hormone related compounds	327.253	328.251	[M-H]-	C21H32N2O	208610	75833	174845	189448	1.53355e+06	3.99592e+06	89639	68553.4	98342.1	83781.9	72879.2	161873	411757	353737	381725	C07311	HMDB0003116	25249	-	10418-03-8	9249	-
Hemibrevetoxin B	Heterocyclic compounds	Heterocyclic compounds	489.28	490.293	[M-H]-	C28H42O7	127791	25030.9	159997	195945	237650	69988	37383.7	54292.8	189971	34876.2	19676.5	18543.7	98839.4	92160.5	94526	C20016	-	6442821	-	122271-91-4	-	-
Citranaxanthin	Terpenoids	Triterpene	457.348	456.339	[M+H]+	C33H44O	543017	257167	231718	274812	37542.2	37330	52853.8	98943.5	64608.5	57328.9	21359	40553.2	28906.3	53642.5	32939	-	HMDB0036883	6436724	-	3604-90-8	-	-
6,11-Dihydro[1]benzothiopyrano[4,3-b]indole	Heterocyclic compounds	Indole and Its derivatives	236.056	237.061	[M-H]-	C15H11NS	445417	497049	483701	467355	494265	528195	495562	500148	450913	488240	527258	502555	554298	541684	554921	-	-	297589	-	4079-26-9	-	-
Retinyl ester	Aldehyde,Ketones,Esters	Esters	337.191	302.225	[M+Cl]-	C20H30O2	2.27661e+06	2.20058e+06	2.06299e+06	2.24566e+06	1.97828e+06	2.17531e+06	1.9503e+06	1.52651e+06	1.6265e+06	2.02037e+06	1.55071e+06	2.3345e+06	1.63519e+06	1.88575e+06	2.18155e+06	C02075	HMDB0003598	5460164	-	-	545914	6966
Isokessane	Heterocyclic compounds	Heterocyclic compounds	267.195	222.198	[M+HCOO]-	C15H26O	231213	105825	87210.7	111935	740256	280930	327157	498650	231430	346682	574600	208596	232194	182943	182747	-	HMDB0041575	527491	-	177019-46-4	-	-
N,N-Dimethyl-alpha-methylcarbamoyloxyimino-alpha-(methylthio)acetamide	Aldehyde,Ketones,Esters	Esters	477.101	219.068	[2M+K]+	C7H13N3O3S	294915	207781	335468	236346	261519	70616.3	212152	161193	158123	204772	145111	65358	258532	193242	257358	C18419	-	9595287	-	23135-22-0 | 32817-80-4	-	-
5-trans U-44069	FA	Oxidized lipids	349.235	350.246	[M-H]-	C21H34O4	6.0167e+06	4.31236e+06	4.5429e+06	5.62221e+06	9.7332e+06	1.02846e+07	9.06268e+06	8.98788e+06	8.16346e+06	7.75379e+06	6.77313e+06	7.08058e+06	7.45163e+06	6.56498e+06	6.89944e+06	-	-	91746438	-	330796-57-1	-	-
Betamethasone acetate	Aldehyde,Ketones,Esters	Esters	453.209	434.21	[M+F]-	C24H31FO6	27568.6	10402.9	19935.3	145554	583141	430552	257075	180548	135540	219769	132179	88305	246367	191105	224881	-	-	443967	-	987-24-6	-	-
Sulfallate	Aldehyde,Ketones,Esters	Esters	224.04	223.026	[M+H]+	C8H14ClNS2	5197.69	3134.09	5030.03	11097.9	48482.8	54374.1	35532.4	58770.6	18256.4	37880.4	37496.6	13817.1	35572.2	22356	36004.5	C19096	-	7216	-	-	-	-
Anthranoyllycoctonine	Benzene and substituted derivatives	Benzene and substituted derivatives	586.324	586.325	[M+]+	C32H46N2O8	192896	85206.1	140642	172822	43931.9	72322	53002.7	87959.8	24035.1	34067.7	9815.05	87091.6	55166.2	44698.2	52036	C08659	-	441708	-	22413-78-1	-	-
Lys-Met-Val-Ser-Arg	Amino acid and Its metabolites	Small Peptide	620.368	619.348	[M+H]+	C25H49N9O7S	50942.3	35573.6	49425.1	112004	49830.8	46792.7	40754.5	65169.5	21572.7	23522.5	18529.7	28319.9	40088.2	32128.4	36571.3	-	-	-	-	-	-	-
Lyxo-2-Hexulose	Carbohydrates and Its metabolites	Carbohydrates and Its metabolites	359.114	180.063	[2M-H]-	C6H12O6	18815.2	12919.6	15404.9	26485.9	34905.9	32392.9	24676.5	21991.7	16917.6	30010	21251.1	36702.2	20635.2	20346.4	30737.6	-	HMDB0000660	92092	-	87-81-0 | 17598-81-1	28645	135
Dichlorprop-P	Benzene and substituted derivatives	Benzene and substituted derivatives	232.984	233.985	[M-H]-	C9H8Cl2O3	191120	183750	193035	204823	178279	226154	218799	158946	187629	196089	223882	222328	194377	179655	182403	C20685 | C72877	-	119435	-	15165-67-0	-	-
9S,11R-dihydroxy-15-oxo-5Z,13E-prostadienoic acid-cyclo[8S,12R]	Hormones and hormone related compounds	Hormones and hormone related compounds	333.204	352.225	[M-H2O-H]-	C20H32O5	2.6817e+06	1.61219e+06	1.12795e+06	2.04674e+06	8.56559e+06	5.4853e+06	4.60321e+06	5.06457e+06	5.14737e+06	5.01033e+06	5.29406e+06	7.45669e+06	3.65915e+06	3.5061e+06	3.98002e+06	-	HMDB0005077	5283215	-	191919-01-4	-	-
6-Benzylthioguanine	Benzene and substituted derivatives	Benzene and substituted derivatives	297.094	257.074	[M-H+CH3CN]-	C12H11N5S	642024	207425	845482	736677	512943	316313	1.18044e+06	475079	1.68979e+06	796756	2.5965e+06	895294	1.08154e+06	1.06209e+06	1.12443e+06	-	-	74644	-	1874-58-4	-	-
1-Hexadecyl-sn-glycerol 3-phosphate	GP	LPA	436.282	396.264	[M-H+CH3CN]-	C19H41O6P	648372	785233	544307	620383	775924	945533	690782	662400	597354	454086	545064	645966	597248	641548	647026	-	HMDB0062325	11825433	-	-	63818	-
Cyclododecanone	Aldehyde,Ketones,Esters	Ketones	241.18	182.167	[M+CH3COO]-	C12H22O	876995	538640	258166	556146	1.33973e+06	976789	1.01232e+06	941014	901794	957914	2.60439e+06	913209	824042	713627	868159	-	HMDB0031341	13246	-	830-13-7	-	-
Nitrendipine	Heterocyclic compounds	Heterocyclic compounds	359.123	360.132	[M-H]-	C18H20N2O6	27846	14205	37145.6	35123.4	41948.3	128599	138241	40410.2	57228.2	50124.4	32648.9	41087.7	60966.9	54363.4	58418	C07713	HMDB0015187	4507	-	39562-70-4	7582	-
Phytolaccagenic acid	Terpenoids	Triterpene	575.361	516.345	[M+CH3COO]-	C31H48O6	1.46935e+06	1.69261e+06	1.77973e+06	1.97494e+06	1.54992e+06	1.9657e+06	1.96139e+06	1.95618e+06	1.92756e+06	1.99313e+06	1.78174e+06	2.21018e+06	1.67902e+06	1.70932e+06	1.83131e+06	-	HMDB0034640	13878342	-	54928-05-1	-	-
Carbaryl	Benzene and substituted derivatives	Benzene and substituted derivatives	238.028	201.079	[M+K-2H]-	C12H11NO2	54867.3	41701.3	48729.9	55976.9	48517.9	56458.9	52410.2	50264.8	50725.1	51401.9	53410.6	59694.2	45825.8	42322.6	44209.6	C07491	HMDB0249612	6129	-	-	-	-
Homodihydrojasmone	Aldehyde,Ketones,Esters	Ketones	239.165	180.151	[M+CH3COO]-	C12H20O	731041	390382	211362	542244	1.75256e+06	842541	1.25657e+06	950993	938809	995211	3.28738e+06	767044	865259	790416	830456	-	HMDB0031181	11137732	-	4868-24-0	-	-
Ala-Nap-OH	Amino acid and Its metabolites	Small Peptide	441.127	394.116	[M+HCOO+2H]+	C21H18N2O6	851312	1.00424e+06	954813	910289	779243	816966	893846	884768	879658	880290	846997	1.00416e+06	816767	821853	879834	-	-	10056243	-	-	-	-
Asn-Asn-Leu-Asn-Val	Amino acid and Its metabolites	Small Peptide	571.285	572.292	[M-H]-	C23H40N8O9	29009.5	9755.29	67909.3	72662.5	92783.5	34660.9	177809	25346.1	141977	248035	278770	164318	122259	131473	124386	-	-	-	-	-	-	-
12(13)Ep-9-KODE	FA	Oxidized lipids	309.204	310.214	[M-H]-	C18H30O4	5.54141e+06	2779947	2.84035e+06	3.58449e+06	5.57751e+06	5.56228e+06	4.64428e+06	4.97053e+06	4.14265e+06	4.57418e+06	4.40148e+06	3.81179e+06	3.61964e+06	4.4105e+06	4.99343e+06	-	HMDB0013623	5283007	-	-	89606	-
Gln-Phe-Ile-Lys	Amino acid and Its metabolites	Small Peptide	534.315	534.317	[M+]+	C26H42N6O6	434245	244926	348407	484069	160952	224621	144869	208306	223864	230467	284206	267494	398830	257192	334204	-	-	-	-	-	-	-
3-Mercaptopyruvic acid	Organic acid and Its derivatives	Organic acid and Its derivatives	238.968	119.988	[2M-H]-	C3H4O3S	943785	953343	996320	1.06422e+06	996459	993444	1.03133e+06	970921	985790	1.03886e+06	1.01254e+06	1.05833e+06	1.02221e+06	1.08469e+06	1.08927e+06	C00957	HMDB0001368	98	-	2464-23-5	16208	6195
Rotenonic acid	Organic acid and Its derivatives	Organic acid and Its derivatives	395.151	396.157	[M-H]-	C23H24O6	765660	895965	992551	945503	452190	512999	478254	465948	690286	552138	430565	471182	320817	385283	329630	-	-	6708539	-	-	-	-
Tyr-Trp-Phe	Amino acid and Its metabolites	Small Peptide	515.231	514.222	[M+H]+	C29H30N4O5	897428	350503	510704	555982	175884	185130	89595.4	171701	128287	57183.6	47329.8	65531.5	89318.4	156374	67725.9	-	-	145458788	-	-	-	-
13-Methyloxacyclotetradecan-2-one	Alcohol and amines	Alcohols	225.184	226.193	[M-H]-	C14H26O2	97327.2	141141	109679	58798.9	94853.9	85746.9	115144	60548.3	116837	107222	111904	127685	129123	60803.6	110587	-	HMDB0031073	534607	-	57092-32-7	-	-
Ala-Pro-Arg-Lys-Lys	Amino acid and Its metabolites	Small Peptide	598.387	598.391	[M+]+	C26H50N10O6	165535	90895.8	126833	269397	139838	150159	137710	186182	44289.8	52233.3	65168.9	42535.2	134377	116319	110010	-	-	-	-	-	-	-
Terretonin	Alcohol and amines	Alcohols	489.216	488.205	[M+H]+	C26H32O9	2.69234e+06	1.5077e+06	2.3485e+06	1.80574e+06	830990	490851	527760	257100	474914	985177	525463	664008	302668	550050	556405	-	HMDB0035860	109374149	-	71911-90-5	-	-
Thr-Pro-Lys	Amino acid and Its metabolites	Small Peptide	344.206	344.206	[M+]+	C15H28N4O5	12106.5	8438.94	10150.8	31841	95569.7	186752	200958	138173	345886	395418	499964	38833.1	116438	97881.5	111514	-	-	11902997	-	-	-	-
Tenofovir	Heterocyclic compounds	Heterocyclic compounds	351.093	287.078	[M+CH3CN+Na]+	C9H14N5O4P	2.17769e+06	1.61582e+06	1.5823e+06	1.83427e+06	1.26585e+06	1.39429e+06	1.49237e+06	1.29035e+06	972905	1.11395e+06	955528	968380	682362	836755	695220	-	HMDB0014445	464205	-	147127-20-6	63625	-
Ethyl 2-amino-4-methylthiazole-5-carboxylate	Aldehyde,Ketones,Esters	Esters	209.037	186.046	[M+Na]+	C7H10N2O2S	536438	466917	469849	550731	495188	590548	657767	530525	624036	572700	553887	653856	528655	493780	543610	-	-	343747	-	7210-76-6	-	-
Tyr-Arg-Gln-Arg	Amino acid and Its metabolites	Small Peptide	621.335	621.335	[M+]+	C26H43N11O7	458500	434422	421775	488632	360479	329005	412757	359936	420711	418274	474699	440411	458025	466368	421558	-	-	-	-	-	-	-
Asn-Arg-Glu-Ser-Leu	Amino acid and Its metabolites	Small Peptide	617.312	617.313	[M+]+	C24H43N9O10	96158	109260	134971	54610.7	43841.9	79365.2	57240.3	46111.2	78531.6	78752	78811.7	101532	60847.8	74453.2	68603.2	-	-	-	-	-	-	-
Riesling acetal	Heterocyclic compounds	Heterocyclic compounds	242.175	226.157	[M+NH4-2H]-	C13H22O3	3.00157e+06	1.73708e+06	3.94582e+06	1.55764e+06	1.31103e+06	2.21471e+06	3.29572e+06	1.4558e+06	3.15338e+06	2.56657e+06	3.58033e+06	3.26584e+06	1.5821e+06	1.60124e+06	1.5835e+06	-	HMDB0037562	57473083	-	-	-	-
Asn-Val-Asp-Glu-Val	Amino acid and Its metabolites	Small Peptide	575.265	574.26	[M+H]+	C23H38N6O11	84013.5	57522.3	72692.4	88801.5	37046.1	60240.7	48259.7	55966.2	25313.2	32086.2	35702.6	23966	41687.9	41184.1	44526.1	-	-	-	-	-	-	-
Ethyl sulfate	Others	Others	170.995	125.999	[M+HCOO]-	C2H6O4S	39345.7	38302.1	30913.1	30208	30915.8	29850.5	22213.7	28866.3	27434	32660.8	30414.7	23295.4	38630	24437	32248.4	-	HMDB0031233	6004	-	540-82-9	-	-
Asn-Asn-Phe-Ser-Lys	Amino acid and Its metabolites	Small Peptide	608.29	608.292	[M+]+	C26H40N8O9	1.58656e+06	2.79076e+06	1.53889e+06	1.75072e+06	885623	959232	837513	1.19337e+06	1.46014e+06	1.143e+06	945538	1.138e+06	968020	1.19613e+06	1.15944e+06	-	-	-	-	-	-	-
11-(Dansylamino)undecanoic acid	Benzene and substituted derivatives	Benzene and substituted derivatives	433.217	434.224	[M-H]-	C23H34N2O4S	84878.2	50108.1	94916	90798.9	247314	480980	40552.4	83045.3	91871.9	48014.1	54530.6	81890	104966	96737.1	115076	-	HMDB0250876	122016	-	-	-	-
Leu-His	Amino acid and Its metabolites	Small Peptide	375.133	268.154	[M-H]-	C12H20N4O3	187505	14276.1	229665	104136	985.56	3189.77	3857.47	955.85	2003.7	1961.8	2196.3	2681.8	26280.3	26066.2	24576	-	HMDB0028931	6992828	-	38062-72-5	-	-
Leu-Leu-Lys-Gln-Gly	Amino acid and Its metabolites	Small Peptide	557.359	557.354	[M+]+	C25H47N7O7	15599.8	10495.3	3033.66	10346	45669.9	6052.63	7599.12	17972.8	2040.06	18384.1	10569.4	5284.62	9496.75	6409.26	13748.2	-	-	-	-	-	-	-
2-Hydroxy-4-methoxyacetophenone 5-sulfate	Others	Others	261.005	262.015	[M-H]-	C9H10O7S	102148	157675	316228	300103	66000	32637.2	1.14444e+07	111254	20834.6	132278	1.3624e+07	1.85595e+06	1.82619e+06	1.75134e+06	1.78444e+06	-	HMDB0041648	10587535	-	-	-	-
1-O-Hexadecyl-2-deoxy-2-thio-S-acetyl-sn-glyceryl-3-phosphorylcholine	Organic acid and Its derivatives	Phosphoric acids	584.34	539.341	[M+HCOO]-	C26H54NO6PS	47542.2	17650.1	38135.6	45201.9	30129.7	29575.1	20649.7	52916.2	9453.06	12918.7	9441.72	10770.8	27006	23766.7	18449.1	-	-	10347222	-	-	-	-
Lys-Glu-His	Amino acid and Its metabolites	Small Peptide	412.208	412.207	[M+]+	C17H28N6O6	78881.2	49161.7	56335.9	65440.2	115792	73447.3	66871.3	104523	35007.4	60458.1	75058.4	50000.6	90265.6	93740.8	100456	-	-	145456650	-	-	-	-
His-Thr-Gln-Glu	Amino acid and Its metabolites	Small Peptide	513.216	513.218	[M+]+	C20H31N7O9	3.68783e+06	4.03483e+06	4.05017e+06	4.58798e+06	804575	988330	1.01127e+06	748110	930539	941641	658244	767097	523846	1.4728e+06	964829	-	-	-	-	-	-	-
17-U-46619	Others	Others	347.218	348.23	[M-H]-	C21H32O4	2.06633e+06	1.75901e+06	1.47912e+06	1.7949e+06	2.67845e+06	2.49941e+06	2.90305e+06	2.93272e+06	2.64159e+06	2.91625e+06	3.08591e+06	3.3125e+06	2.61007e+06	2.92303e+06	2.90664e+06	-	-	125462785	-	-	-	-
Hydrogen phosphate	Others	Metal, Non-metal and related compounds	218.943	95.9612	[2M+Na]+	HO4P-2	46680	68288	70022.9	45010	66685	26675	21720.1	50015	58117.8	76690	101710	40133.4	37557.8	47800.3	62418.2	-	-	3681305	-	29505-79-1	-	-
Isoalantolactone	Aldehyde,Ketones,Esters	Ketones	233.154	232.146	[M+H]+	C15H20O2	29950.3	32882.6	37509	57196.3	59530.8	46414.5	61276.7	59821	31560.7	54182.3	45916.5	17393.8	48065.5	42455	41783.7	C09484	HMDB0035934	73285	-	470-17-7 | 4677-48-9	-	-
Terbutaline	Benzene and substituted derivatives	Phenolics	226.143	225.136	[M+H]+	C12H19NO3	28759.7	19679.7	35627	60275.3	103902	171658	172401	79157.4	76135.8	80675.5	130987	24020.7	100595	96940.5	82331.4	C07129	HMDB0015009	5403	-	23031-25-6	9449	-
Isonicotinamide	Alcohol and amines	Amines	123.055	122.048	[M+H]+	C6H6N2O	1.16292e+07	1.36778e+07	1.80667e+07	1.2265e+07	2.39695e+07	3.34623e+07	2.01591e+06	2.71059e+07	2.50886e+06	4.79805e+06	6.09456e+06	5.80136e+06	1.37856e+07	1.20699e+07	1.40306e+07	C02421	HMDB0253663	15074	-	-	-	-
Lys-Glu-Phe-Lys	Amino acid and Its metabolites	Small Peptide	550.311	550.311	[M+]+	C26H42N6O7	86620.3	52941.5	36849.6	9663.79	176431	121200	183062	108315	24516.7	91191.3	52210.7	22293.5	72409.8	68428.1	81694	-	-	-	-	-	-	-
Kaempferol	Flavonoids	Flavonoid	325.01	286.048	[M+K]+	C15H10O6	351988	424657	472539	616405	1.81388e+06	1.83255e+06	1.31634e+06	1.97295e+06	917774	1597245	2.27947e+06	839725	1.84342e+06	1.58104e+06	1.67815e+06	C05903	HMDB0005801	5280863	-	520-18-3	28499	-
Leu-Asn-Arg-Glu	Amino acid and Its metabolites	Small Peptide	529.274	530.281	[M-H]-	C21H38N8O8	898932	938265	2.02324e+06	846971	417982	572045	836556	952435	1.28548e+06	890469	894078	421503	524751	401864	271926	-	-	-	-	-	-	-
Pro-Arg-His	Amino acid and Its metabolites	Small Peptide	409.229	408.223	[M+H]+	C17H28N8O4	1.51772e+06	1.35145e+06	1.05731e+06	1.25253e+06	596389	554025	550073	696844	750534	589455	448658	457152	495958	526502	530107	-	-	145457386	-	-	-	-
Pramipexole	Heterocyclic compounds	Heterocyclic compounds	250.077	211.114	[M+K]+	C10H17N3S	21488.7	16746.6	25706.1	16929	14858.5	19128.9	13389.6	11153.7	13716.5	22995.4	13489.7	15422.8	11377.2	14284.9	12380.7	-	HMDB0014557	119570	-	104632-26-0	8356	-
3-Hydroxy-N-[(3S)-tetrahydro-2-oxo-3-furanyl]-octanamide	Alcohol and amines	Amines	242.138	243.147	[M-H]-	C12H21NO4	39441.9	28564	45118.2	70026.8	102547	169382	207008	92496.8	83069.5	86444.3	105689	20190.9	74370.7	82094.5	68570	C21200	-	66769741	-	192883-14-0	-	-
Risperidone	Aldehyde,Ketones,Esters	Ketones	411.22	410.212	[M+H]+	C23H27FN4O2	32646.5	26538.3	23151.3	21861	22036.2	18636.4	15399.5	25776.5	23229.3	22481.4	28665.3	34450.4	19964.1	23805	17984.1	C06861	HMDB0005020	5073	-	106266-06-2	8871	2348
Glu-Lys-Leu-Thr-His	Amino acid and Its metabolites	Small Peptide	626.34	626.339	[M+]+	C27H46N8O9	6.41767e+06	3.4151e+06	1.08882e+07	1.14847e+07	3.60888e+06	5.62707e+06	3.50668e+06	1.04119e+07	1.83666e+06	1.47757e+06	2.6014e+06	2.66788e+06	3.97938e+06	3.51485e+06	4.80581e+06	-	-	-	-	-	-	-
1,2-Dihexanoyl-sn-glycerol	GL	DG	311.184	288.194	[M+Na]+	C15H28O5	32906.6	36168.7	47808.3	31160.7	26028	43919.7	48700.6	40198.5	29397.8	47000.8	38636.2	28012.1	41683.5	42234.4	39015.6	-	-	10469389	-	30403-47-5	-	-
Garcinolic acid	Organic acid and Its derivatives	Organic acid and Its derivatives	646.308	646.314	[M+]+	C38H46O9	485736	358325	418774	612022	458819	316216	360823	440093	329348	291788	232451	349726	452500	395243	407190	-	-	6857794	-	-	-	-
2-Amino-3-chloro-1,4-naphthoquinone	Benzene and substituted derivatives	Benzene and substituted derivatives	223.029	207.009	[M+NH4-2H]-	C10H6ClNO2	110806	98375.7	131323	129561	125983	146033	146656	99218.2	105750	139320	116423	128209	109060	116861	129625	C18584	-	17748	-	2797-51-5	-	-
6-Hydroxywarfarin	Benzene and substituted derivatives	Benzene and substituted derivatives	342.137	324.1	[M+NH4]+	C19H16O5	364179	333915	278316	338322	345362	234478	289485	213632	303746	146381	279582	312593	241197	301662	210618	-	HMDB0140987	54682459	-	17834-02-5	-	-
Loganin	Heterocyclic compounds	Heterocyclic compounds	413.141	390.153	[M+Na]+	C17H26O10	66062.2	63109.3	69394	54452.6	266607	402317	282000	363959	261994	198413	538542	163232	214758	192899	233252	C01433	-	87691	-	18524-94-2	-	-
Chinomethionat	Others	Medicine	234.999	233.992	[M+H]+	C10H6N2OS2	208562	198884	189538	234952	218939	235078	258394	239448	207900	206381	210825	249884	227413	194824	201665	-	-	17109	-	-	-	-
His-Arg-Val	Amino acid and Its metabolites	Small Peptide	411.244	410.239	[M+H]+	C17H30N8O4	1.90525e+06	3.94697e+06	4.23651e+06	3.51533e+06	1.9875e+06	1.46911e+06	663788	1.69042e+06	1.01051e+06	1.85419e+06	1.59384e+06	916535	571042	549612	209812	-	-	145455759	-	-	-	-
4-(4-Fluorophenyl)-2-(4-nitrophenyl)-5-(4-pyridyl)-1H-imidazole	Benzene and substituted derivatives	Benzene and substituted derivatives	359.095	360.102	[M-H]-	C20H13FN4O2	61688.7	37076.6	76540.3	180625	0	0	0	0	0	0	0	0	25159.1	21351.6	23497.3	-	HMDB0244687	4712	-	-	-	-
Tetraethylammonium	Alcohol and amines	Amines	130.158	130.16	[M+]+	C8H20N+	1.26364e+06	1.75395e+06	1.36742e+06	1.9134e+06	1.3955e+06	1.62195e+06	1.28211e+06	1.478e+06	1.19405e+06	1.26269e+06	791313	1.99026e+06	1.54335e+06	1.42058e+06	1.68342e+06	C07512	-	5413	-	66-40-0	-	-
L-Thioinosine	Nucleotide and Its metabolites	Nucleotide and Its metabolites	283.05	284.058	[M-H]-	C10H12N4O4S	12502.5	1614.05	6491.48	23214.1	36875.2	66464.2	24822	18428.9	29365.4	37841.1	61181.1	4757.3	16013.1	18491.7	15837.4	-	HMDB0060791	3005838	-	-	-	-
Dimethyloxalylglycine	Aldehyde,Ketones,Esters	Esters	217.081	175.048	[M+CH3CN+H]+	C6H9NO5	4.75024e+06	3.16038e+06	5.79167e+06	7.90509e+06	7.69262e+06	4.13566e+06	3.68317e+06	7.0085e+06	4.36604e+06	6.53344e+06	4.42596e+06	3.81206e+06	8.41879e+06	5.44861e+06	4.43508e+06	-	-	560326	-	89464-63-1	-	-
Ile-Asp-Ala-Ser-Lys	Amino acid and Its metabolites	Small Peptide	533.293	532.286	[M+H]+	C22H40N6O9	2.57205e+06	1.63008e+06	1.4205e+06	1.97308e+06	1.12034e+06	1.12468e+06	1.75616e+06	1.32442e+06	1.0908e+06	1.01253e+06	762643	848941	696259	1.15563e+06	650332	-	-	-	-	-	-	-
Methyl arachidate	FA	Others	344.352	326.318	[M+NH4]+	C21H42O2	100128	17715.6	69373.7	89146.4	65485.1	48075.9	99194.3	67450.7	78538.7	101850	96137.1	108306	102541	53172.7	76131.4	-	-	14259	-	1120-28-1	-	-
Ronidazole	Heterocyclic compounds	Heterocyclic compounds	267.007	200.055	[M-2H+3Na]+	C6H8N4O4	210974	158168	204667	134642	140978	182457	126524	172175	171520	164156	181990	196696	175411	182694	179839	-	-	5094	-	7681-76-7	-	-
Cirsimaritin	Flavonoids	Flavonoid	313.07	314.079	[M-H]-	C17H14O6	120710	120696	95651.5	128590	122116	102049	90897.9	120859	91991.7	134894	37301.7	138571	135128	51317.3	104148	C17785	HMDB0250276	188323	-	-	-	-
Diethyl phthalate	Benzene and substituted derivatives	Benzene and substituted derivatives	205.085	222.089	[M+H-H2O]+	C12H14O4	5.3329e+06	4780610	4.22267e+06	6699010	6.34467e+06	6.41304e+06	7965140	8807695	3.76867e+06	3726470	4.94248e+06	4723755	8914020	5617005	7681850	C14175	HMDB0094660	6781	-	-	34698	-
Arg-Asp-Ile	Amino acid and Its metabolites	Small Peptide	403.231	402.223	[M+H]+	C16H30N6O6	221594	311733	129083	208867	135399	126590	169480	224789	183504	151601	115519	79819.4	170127	150045	210628	-	-	145453764	-	-	-	-
3-[(E)-3-(4-methoxyphenyl)prop-2-enoyl]-4-phenyl-1H-quinolin-2-one	Others	Medicine	445.152	381.136	[M+CH3CN+Na]+	C25H19NO3	613875	306144	471059	1.457e+06	269536	404514	509444	180872	290234	484110	239214	237291	378670	505401	433269	-	-	72193861	-	-	-	-
Antanapeptin A	Benzene and substituted derivatives	Benzene and substituted derivatives	754.479	736.441	[M+NH4]+	C41H60N4O8	21219.7	44084.2	41460.9	23453	37549	64161.1	78123.9	26155.7	19205.5	49090.7	131941	58962.4	13359.4	10060.3	8886.81	-	-	15546250	-	-	-	-
Secobarbital	Heterocyclic compounds	Heterocyclic compounds	239.138	238.132	[M+H]+	C12H18N2O3	112454	130140	342944	234812	28695.3	21712.4	19034.1	45416.3	22946.7	31798.2	32485.4	71340.1	98299.8	70103.8	91926.2	-	HMDB0014562	5193	-	76-73-3	9073	-
N-Benzyloxycarbonyl-L-leucine	Amino acid and Its metabolites	Amino acid derivatives	531.272	265.131	[2M+H]+	C14H19NO4	871570	1.11301e+06	636861	1.27737e+06	244878	193913	274349	187478	83904.2	159784	222464	149390	67378	97250.7	107093	C04335	-	74840	-	2018-66-8	-	-
Nizatidine	Heterocyclic compounds	Heterocyclic compounds	331.114	331.114	[M+]+	C12H21N5O2S2	2.23967e+06	2.51963e+06	2.23937e+06	3.04294e+06	2.37675e+06	3.75942e+06	3.02816e+06	2.55906e+06	3.0072e+06	2.5733e+06	2.27245e+06	3.18234e+06	3.38607e+06	3.70545e+06	3.68311e+06	C07270	HMDB0014723	3033637	-	76963-41-2	127604	-
Chlorophyllide a	Heterocyclic compounds	Heterocyclic compounds	656.274	614.238	[M+CH3CN+H]+	C35H34MgN4O5	34750.5	20862.2	25931	50128.4	16654.5	25476.5	32994.3	13198.3	19890.4	23727.1	20553.8	25513.6	20719	23018.5	21748	C02139	-	439664	-	-	-	-
9,10-Dihydroxy-12,13-epoxyoctadecanoate	FA	Oxidized lipids	329.238	330.241	[M-H]-	C18H34O5	4430	4758.6	895.788	6000.17	12094.2	6495.27	6555.79	13576.2	7378.3	5650.98	5030.52	10103.6	7697.63	7407.26	10039.6	-	-	11954063	-	-	-	-
Nitazoxanide	Benzene and substituted derivatives	Benzene and substituted derivatives	359.014	307.026	[M+Cl+NH3]-	C12H9N3O5S	1.80677e+07	2.26173e+07	1.50329e+07	2.30149e+07	2.84504e+07	1.65544e+07	2.39469e+07	2.90548e+07	1.25658e+07	2.66713e+07	2.99883e+07	2.85266e+07	2.27213e+07	2.16906e+07	2.21742e+07	-	HMDB0014649	41684	-	55981-09-4	438934	-
Gly-Tyr-Tyr-Ser-Lys	Amino acid and Its metabolites	Small Peptide	616.287	616.286	[M+]+	C29H40N6O9	1353.69	68379.7	71682.5	36844.7	41760.3	36354.7	34074.6	57154.2	47334.5	52064.1	49771.2	49176.8	96465.5	53156.7	69128.1	-	-	-	-	-	-	-
BIX 01294 Trihydrochloride	Benzene and substituted derivatives	Benzene and substituted derivatives	508.338	600.233	[M+NH4]+	C28H41Cl3N6O2	4.66883e+06	2.10179e+06	4.43561e+06	5.21714e+06	1.857e+06	3.03662e+06	1.74958e+06	2.48804e+06	1.40258e+06	1.8284e+06	1.56274e+06	2.05833e+06	2.90927e+06	2.89141e+06	3.0378e+06	-	-	46945860	-	-	-	-
His-Phe-Arg	Amino acid and Its metabolites	Small Peptide	459.244	458.239	[M+H]+	C21H30N8O4	354763	179282	164399	183894	10073.7	8444	8448.59	16937	14494.6	8701.79	6919.44	5669.86	9575.51	16264.1	11743.7	-	-	145455928	-	-	-	-
Leu-Gln-Ile-Arg	Amino acid and Its metabolites	Small Peptide	573.308	528.338	[M-H+2Na]+	C23H44N8O6	72229.3	93717.4	97270.6	112387	52693.8	86871.6	51998.3	55817.8	26699.5	22896.5	27942.9	33927.6	92339.2	71656	75191.3	-	-	-	-	-	-	-
Arg-Asp-Asn	Amino acid and Its metabolites	Small Peptide	403.181	403.182	[M+]+	C14H25N7O7	242791	908650	270294	281356	192332	138165	120107	144246	135205	94118.7	103650	71975.8	121826	119380	113931	-	-	145453759	-	-	-	-
d-Myo-inositol-1,4,5-triphosphate	Organic acid and Its derivatives	Organic acid and Its derivatives	420.969	419.962	[M+H]+	C6H15O15P3	5.26304e+06	1.09105e+07	8.1925e+06	6.42634e+06	2.86672e+06	6.21754e+06	4.31401e+06	7.21351e+06	13547425	8.40135e+06	14007290	8.44834e+06	7593985	3.9322e+06	7685365	C01245	HMDB0001498	439456	-	85166-31-0	16595	6282
Phenylbutazone	Benzene and substituted derivatives	Benzene and substituted derivatives	307.147	308.152	[M-H]-	C19H20N2O2	2.47246e+06	1.50597e+06	1.30504e+06	2.3963e+06	5.50879e+06	3.14557e+06	3.45914e+06	4.17618e+06	2.76971e+06	1.77011e+06	2.48859e+06	2.14301e+06	1.89456e+06	2.04011e+06	2.16333e+06	C07440	HMDB0014950	4781	-	50-33-9	48574	-
Benzyl butyl phthalate	Benzene and substituted derivatives	Benzene and substituted derivatives	397.105	312.136	[M+K+HCOOH]+	C19H20O4	108167	134295	140321	137206	116377	140162	148607	121616	148230	109386	88933.5	130377	123123	121623	109155	-	-	2347	-	85-68-7	-	-
Glu-Ser-Leu-Glu-Lys	Amino acid and Its metabolites	Small Peptide	604.31	604.307	[M+]+	C25H44N6O11	1.33634e+06	2.14962e+06	1.88267e+06	1.40317e+06	321550	436931	301369	216596	691332	300985	448463	529462	370235	490344	446960	-	-	-	-	-	-	-
Imipramine	Heterocyclic compounds	Heterocyclic compounds	561.396	280.194	[2M+H]+	C19H24N2	1.28534e+08	116354682	1.22413e+08	125242242	7.13371e+07	8.12091e+07	7.6082e+07	7.80736e+07	7.87254e+07	8.02968e+07	7.4262e+07	8.75598e+07	8.02932e+07	7.30533e+07	7.67536e+07	C07049	HMDB0001848	3696	-	50-49-7	47499	500
Cynaroside	Flavonoids	Flavonoid	562.977	448.101	[M-2H+3K]+	C21H20O11	3202280	1.95731e+06	3156270	4156470	4226830	5085920	4896100	2897520	2423790	5218940	2855010	2623960	2173125	2389890	2076705	C03951	HMDB0035588	5280637	-	5373-11-5	27994	-
(2R)-2-[[4-(2,6-dipyrrolidin-1-ylpyrimidin-4-yl)piperazin-1-yl]methyl]-2,5,7,8-tetramethyl-3,4-dihydrochromen-6-ol;dihydrochloride	Others	Others	538.387	592.306	[M+NH4]+	C30H46Cl2N6O2	3.53914e+07	3.38053e+07	3.47916e+07	3.81014e+07	3.65683e+07	35949537	3.90849e+07	3.52151e+07	3.55036e+07	3.77181e+07	3.63345e+07	4.07063e+07	3.50287e+07	3.7077e+07	3.53992e+07	-	-	9808654	-	137018-55-4 | 122003-11-6	-	-
Leu-Leu-Val-Val-Tyr	Amino acid and Its metabolites	Small Peptide	605.377	605.379	[M+]+	C31H51N5O7	39597.9	40645.5	41171.1	31094.5	10795.3	9304.81	11669.2	12038.2	16252.1	14920.2	8650.28	10358.9	5554.5	6918.16	7378.69	-	-	-	-	-	-	-
N-methylundec-10-enamide	FA	Others	244.19	197.178	[M+HCOO+2H]+	C12H23NO	214759	137618	267147	125934	112194	169592	263792	115942	240689	208865	273799	226020	125427	126257	142291	-	-	17825027	-	-	-	-
1,2-Bis(chloromethoxy)ethane	Others	Others	217.002	157.99	[M+CH3COO]-	C4H8Cl2O2	1.80248e+07	2.20209e+07	1.75495e+07	1.38726e+07	1.06298e+07	7.73138e+06	1.08009e+07	1.21589e+07	8.78498e+06	2.08624e+07	8.58127e+06	2.09518e+07	9.0643e+06	7.00763e+06	7.11508e+06	C19348	-	61632	-	13483-18-6	-	-
3-tert-Butyl-4-hydroxyanisole	Benzene and substituted derivatives	Phenolics	239.127	180.115	[M+CH3COO]-	C11H16O2	7.91726e+07	1.05664e+08	9.77533e+07	6.86963e+07	7.4982e+07	9.84331e+07	7.6017e+07	6.88053e+07	1.1518e+08	9.39797e+07	1.00036e+08	1.0782e+08	6.22905e+07	5.52282e+07	6.35901e+07	-	HMDB0059925	8456	-	121-00-6	76358	-
N-(3-Chlorophenyl)-6,7-dimethoxyquinazolin-4-amine	Heterocyclic compounds	Heterocyclic compounds	379.093	315.077	[M+CH3CN+Na]+	C16H14ClN3O2	1.36286e+06	1.33772e+06	1.29733e+06	1.297e+06	1.27655e+06	1.31298e+06	1.25934e+06	1.37581e+06	1.22606e+06	1.39102e+06	1.31554e+06	1.50844e+06	1.36743e+06	1.35424e+06	1.3233e+06	-	HMDB0248054	2051	-	-	-	-
His-Lys-Glu	Amino acid and Its metabolites	Small Peptide	412.207	412.207	[M+]+	C17H28N6O6	79968.6	48395.6	78896.6	96823	85595.9	36003.5	35028.2	88669.9	60067.8	20115	48772.6	46317.4	92368	67508.1	96426.6	-	-	145455900	-	-	-	-
Resolvin D2	FA	Oxidized lipids	375.214	376.225	[M-H]-	C22H32O5	102828	60716.1	67156.6	108382	146798	136248	104696	143990	96339.9	75783.6	97757.6	104299	91523.6	102986	94650.6	C18179	-	11383310	-	810668-37-2 | 82864-77-5	-	-
L-Alanyl-L-tryptophan	Amino acid and Its metabolites	Small Peptide	274.12	275.127	[M-H]-	C14H17N3O3	46743.9	75794.8	109818	79463.8	80108.7	57043.7	103328	66628.5	81171.3	99306	90865.5	88266.5	72088.8	62411.4	66243.8	-	HMDB0013209	85362	-	16305-75-2	73808	-
Suprofen	Benzene and substituted derivatives	Benzene and substituted derivatives	260.053	260.051	[M-]-	C14H12O3S	24781.7	32939.7	29098.9	26386.8	27444.9	33531.4	29314.7	32594.8	31433.2	33992.4	28440	37192.1	34755.7	29108.1	34550.4	C07320	HMDB0015008	5359	-	40828-46-4	9362	-
Phe-Ser-Gly-Thr-Trp	Amino acid and Its metabolites	Small Peptide	614.294	596.259	[M+NH4]+	C29H36N6O8	56451.2	68099.4	55233	81412	14318	31001.5	48456.3	30230.2	26239	40076	29935.8	46471.6	41695.7	21939.5	40490.4	-	-	-	-	-	-	-
Met-Asn-Ser-Phe-Val	Amino acid and Its metabolites	Small Peptide	614.298	596.263	[M+NH4]+	C26H40N6O8S	347466	450027	401256	293590	295700	260555	298980	276918	311031	295045	298058	314713	265963	324001	282786	-	-	-	-	-	-	-
4-Tert-butylphenoxyacetic acid	Benzene and substituted derivatives	Benzene and substituted derivatives	267.123	208.11	[M+CH3COO]-	C12H16O3	104896	78807.2	73331.5	74455.1	90090.5	96370.6	116795	103302	77471.1	81053.7	106847	77395.2	74714.8	69884.3	83839.4	-	-	15718	-	1798-04-5	-	-
Trp-Glu-Phe	Amino acid and Its metabolites	Small Peptide	481.208	480.201	[M+H]+	C25H28N4O6	1.75102e+06	1.10901e+06	1.38687e+06	1.48166e+06	2.24721e+06	2.06255e+06	284479	547416	547949	372917	350559	418195	855364	785484	888811	-	-	11976126	-	-	-	-
kaempferol 3-O-beta-D-glucopyranosyl-7-O-alpha-L-rhamnopyranoside	Flavonoids	Flavonoid	612.194	594.158	[M+NH4]+	C27H30O15	102822	145769	171797	135679	138600	147565	164604	144396	143454	156635	168167	166128	137748	121172	165727	-	HMDB0037426	21606527	-	-	68881	-
1-Octadecyl Lysophosphatidic Acid	GP	PA	464.313	424.295	[M-H+CH3CN]-	C21H45O6P	71546.1	62547.3	57473.6	78137.4	99818.8	86843.4	65257.3	96071.2	81416	63786.1	98135.5	120460	76959.5	65505.1	69216.8	-	HMDB0011144	12051354	-	52977-29-4	-	-
Meglumine	Alcohol and amines	Amines	237.154	195.111	[M+CH3CN+H]+	C7H17NO5	8.00353e+06	7.83025e+06	7.81167e+06	9.40241e+06	7.66127e+06	9.70758e+06	9.15043e+06	9.19867e+06	8.42681e+06	9.48277e+06	7.75056e+06	9.47354e+06	8.0627e+06	7.90207e+06	8.91929e+06	-	HMDB0240291	8567	-	-	59732	-
3-Chloro-4-hydrazinophenylmethylsulfonylmethyl sulfone	Heterocyclic compounds	Heterocyclic compounds	296.978	297.985	[M-H]-	C8H11ClN2O4S2	340274	127622	421528	430811	236083	173868	621709	271391	983215	444804	1.72846e+06	428274	567228	511646	588440	-	-	4099351	-	-	-	-
Cannabidiolic acid	Benzene and substituted derivatives	Benzene and substituted derivatives	339.205	358.214	[M-H2O-H]-	C22H30O4	616359	516209	640345	642510	646802	683158	488209	625354	626959	496733	458617	504158	379848	446417	372464	-	-	160570	-	1244-58-2	-	-
Rubitecan	Others	Medicine	393.097	393.096	[M+]+	C20H15N3O6	2.12665e+06	1.38898e+06	1.42401e+06	1.61994e+06	629428	574102	511114	534845	602006	439617	471784	386578	271132	406198	349439	-	-	472335	-	91421-42-0	-	-
Lys-Glu-Glu	Amino acid and Its metabolites	Small Peptide	405.197	404.191	[M+H]+	C16H28N4O8	3.30764e+06	2.74943e+06	2.5138e+06	3.74586e+06	1.93963e+06	1.8283e+06	1.07732e+06	1.21072e+06	1.30096e+06	1.02703e+06	1.29119e+06	951069	862556	1.14302e+06	1.03451e+06	-	-	15431726	-	-	-	-
N-Methyltyramine	Benzene and substituted derivatives	Benzene and substituted derivatives	220.093	151.1	[M+Na+HCOOH]+	C9H13NO	2.17048e+06	2.2455e+06	2.28373e+06	2.35666e+06	2.12822e+06	2.37845e+06	2.08049e+06	2.36673e+06	2.19984e+06	2.50212e+06	2.46294e+06	2.57178e+06	2.40952e+06	2.53474e+06	2.53441e+06	C02442	HMDB0003633	9727	-	370-98-9	17458	-
Ile-Val-Leu-Glu	Amino acid and Its metabolites	Small Peptide	473.298	472.29	[M+H]+	C22H40N4O7	289295	232378	229849	354553	230413	367034	280960	273905	376425	378870	317848	372546	242726	303365	233790	-	-	-	-	-	-	-
Barbaloin	Benzene and substituted derivatives	Benzene and substituted derivatives	436.158	418.126	[M+NH4]+	C21H22O9	34498.2	29160.7	84467.6	80534.6	18452.7	19260	2099.66	5330.4	3953.01	15780.4	1343.24	2097.49	34601.5	23900.2	30184.6	-	-	12305761	-	1415-73-2 | 5133-19-7 | 8015-61-0	-	-
Erythritol	Carbohydrates and Its metabolites	Carbohydrates and Its metabolites	145.048	122.058	[M+Na]+	C4H10O4	162194	160607	180081	242524	236239	192896	208205	236971	201144	128857	192258	176323	231009	164554	215726	C00503	HMDB0002994	222285	-	149-32-6	17113	140
Met-Cys	Amino acid and Its metabolites	Small Peptide	233.042	252.06	[M-H2O-H]-	C8H16N2O3S2	269333	253061	269098	287252	278546	264256	305802	288530	264194	334396	296100	408540	297329	256715	276044	-	-	18218227	-	-	-	-
Ser-Glu-Ile-Glu	Amino acid and Its metabolites	Small Peptide	477.215	476.212	[M+H]+	C19H32N4O10	345081	244102	135656	185523	53023.1	66164.4	50409.3	42528.2	70788.2	54316.9	22152.9	41853.3	24162.2	47054.5	22931.8	-	-	-	-	-	-	-
Thiacloprid	Heterocyclic compounds	Heterocyclic compounds	294.056	252.024	[M+CH3CN+H]+	C10H9ClN4S	149823	138758	100524	139516	75118.3	98934.9	121857	113645	67116.8	70828.8	81107.7	79043.1	62558.9	67477.5	56797.1	-	HMDB0258967	115224	-	-	-	-
Leu-Arg-Asp-Lys	Amino acid and Its metabolites	Small Peptide	530.321	530.318	[M+]+	C22H42N8O7	538510	304260	620627	700947	200479	436621	244613	385564	200726	182762	129050	181546	346288	282644	302584	-	-	-	-	-	-	-
Leukotriene D4 methyl ester	Aldehyde,Ketones,Esters	Esters	528.309	510.276	[M+NH4]+	C26H42N2O6S	1.76304e+06	856907	693524	1.1619e+06	1.26701e+06	1.33524e+06	1.39491e+06	2.6945e+06	811096	823755	1.24368e+06	931061	889431	1.47937e+06	1.1692e+06	-	-	71684544	-	-	-	-
Hydroxypropanedioic acid	Organic acid and Its derivatives	Organic acid and Its derivatives	179.013	120.006	[M+CH3COO]-	C3H4O5	190862	212063	217003	224747	231713	224488	231144	247056	267465	253254	260530	254759	242283	213050	221181	C02287	HMDB0035227	45	-	80-69-3	16513	-
Thymidine-5'-triphosphate	Nucleotide and Its metabolites	Nucleotide and Its metabolites	526.962	481.989	[M-H+2Na]+	C10H17N2O14P3	7.3681e+06	7.28201e+06	7.08951e+06	6.38609e+06	4.81508e+06	4.96355e+06	4.87871e+06	4.82048e+06	5.37202e+06	4.94583e+06	4.79456e+06	4.8525e+06	5.10503e+06	4.9784e+06	5.34494e+06	C00459	HMDB0001342	64968	-	365-08-2	18077	-
S-Ethylisothiourea hydrobromide	Benzene and substituted derivatives	Benzene and substituted derivatives	105.048	185.965	[M+H]+	C3H9BrN2S	699832	899341	651439	710898	621624	667847	734510	902223	804533	815210	742309	792308	897515	591703	782527	-	-	200213	-	1071-37-0	-	-
Ser-Val-Arg	Amino acid and Its metabolites	Small Peptide	361.221	360.212	[M+H]+	C14H28N6O5	29816.4	89221.2	112494	88854.7	66771.6	65872.1	61462.9	46123.4	53430.8	119618	107429	52371.6	46880.3	55205	56518.3	-	-	145457926	-	-	-	-
Arg-Leu-His	Amino acid and Its metabolites	Small Peptide	425.264	424.255	[M+H]+	C18H32N8O4	1.27574e+07	1.31292e+07	1.35472e+07	1.43606e+07	4.27098e+06	4.21387e+06	4.22534e+06	5.49105e+06	4.39734e+06	4.9859e+06	4.72068e+06	4.55126e+06	4.11961e+06	4.43633e+06	4.72923e+06	-	-	145453869	-	-	-	-
Sethoxydim	Aldehyde,Ketones,Esters	Ketones	328.196	327.187	[M+H]+	C17H29NO3S	75681.1	28197.4	41124.7	74008.4	67868.6	73819.4	77129.9	56162.7	36731	46677	85692.5	50000.5	35755.1	37284.1	59282.4	C18539	-	135491830	-	74051-80-2 | 71441-80-0	-	-
2,2-Dichloroacetaldehyde	Aldehyde,Ketones,Esters	Aldehydes	153.978	111.948	[M+CH3CN+H]+	C2H2Cl2O	460918	401597	330644	379236	459598	320923	763793	250178	233310	214292	180190	537885	220541	230491	195335	C14858	HMDB0060357	6576	-	-	-	-
2-[2-[(2E,3aS,4S,5R,6aS)-Hexahydro-5-hydroxy-4-[(3S,4S)-3-hydroxy-4-methyl-1,6-nonadiyn-1-yl]-2(1H)-pentalenylidene]ethoxy]acetic Acid	Organic acid and Its derivatives	Organic acid and Its derivatives	397.199	374.209	[M+Na]+	C22H30O5	223103	279882	227341	383718	60363.5	102656	70217.1	53976.8	25301.4	47149	50223.2	34793.5	15333	41209.3	37163.4	-	-	91746213	-	-	-	-
Boscalid	Benzene and substituted derivatives	Benzene and substituted derivatives	342.034	342.033	[M+]+	C18H12Cl2N2O	29070.6	21248.1	28704.7	21382	30987	35313	31928	36625.2	37663	31149.1	31911.7	43661.3	30007	26709.6	30938.9	C18547	-	213013	-	188425-85-6	-	-
Cholesta-3,5-dien-7-one	Aldehyde,Ketones,Esters	Ketones	382.326	382.324	[M-]-	C27H42O	2.01577e+06	1.72449e+06	2.03448e+06	2.15205e+06	3.11286e+06	6.80322e+06	1.78384e+06	1.0336e+06	959730	1.56743e+06	1.76349e+06	2.32106e+06	997180	982381	1.06036e+06	-	-	5283627	-	567-72-6	-	-
Mexiletine	Benzene and substituted derivatives	Phenolics	226.143	179.131	[M+HCOO+2H]+	C11H17NO	60336.4	76556.9	60166.2	243487	636814	958999	1.33028e+06	472544	624248	641009	2.32152e+06	146246	603696	528002	491448	C07220	HMDB0014523	4178	-	31828-71-4	6916	-
Ile-Ser-Val-Asp	Amino acid and Its metabolites	Small Peptide	433.228	432.222	[M+H]+	C18H32N4O8	616389	280364	623662	538951	183049	204314	138159	232249	195454	99544.9	72932.2	99431.2	94145.6	192705	98605.1	-	-	-	-	-	-	-
Phe-Lys-Thr-Glu	Amino acid and Its metabolites	Small Peptide	524.275	523.264	[M+H]+	C24H37N5O8	98572.1	47122.5	33554.1	67706.4	97727.5	66086	107824	191134	9780.02	72568.7	53752.5	23568.2	83175.2	60329.2	86760.5	-	-	-	-	-	-	-
1,2-Ethylenediphosphonic acid	Organic acid and Its derivatives	Organic acid and Its derivatives	172.978	189.98	[M+H-H2O]+	C2H8O6P2	631949	633846	481961	578285	441283	517263	391143	317989	308628	352820	196485	130470	294380	394281	321604	-	HMDB0013233	80247	-	6145-31-9	17204	-
Lys-Arg-Leu-Glu	Amino acid and Its metabolites	Small Peptide	544.337	544.333	[M+]+	C23H44N8O7	6.92777e+06	6.29711e+06	5.90927e+06	9.17474e+06	6.3981e+06	6.97976e+06	5.57308e+06	6.30124e+06	3.86278e+06	4.39543e+06	4.34505e+06	4.52046e+06	6.10302e+06	6.319e+06	6.23067e+06	-	-	-	-	-	-	-
2,3-Dihydroxy-4-methoxybenzoic acid	Benzene and substituted derivatives	Benzene and substituted derivatives	391.066	184.037	[2M+Na]+	C8H8O5	31710.2	22078	31338.8	28335.4	32726.8	42629.7	41486	36840.1	37670.8	34041.2	25437	22484.9	35589.9	34086.9	32168.5	-	HMDB0140912	77534	-	3934-81-4	-	-
Ala-Thr-Ile-Lys	Amino acid and Its metabolites	Small Peptide	432.279	431.274	[M+H]+	C19H37N5O6	257241	510247	372456	390358	186676	525259	534346	228666	230826	371967	788129	489475	145406	109365	141062	-	-	-	-	-	-	-
(2S)-2-[[(2S)-2-formamido-4-methylsulfanylbutanoyl]amino]propanoic acid	Heterocyclic compounds	Heterocyclic compounds	247.073	248.083	[M-H]-	C9H16N2O4S	3.71681e+06	4.37711e+06	3.63202e+06	3.55717e+06	3.57982e+06	3.94016e+06	3.04117e+06	3.84386e+06	4.16364e+06	3.85147e+06	3.39611e+06	4.34208e+06	3.83117e+06	3.60404e+06	3.87252e+06	-	-	1771173	-	15183-28-5	-	-
5-Methoxy-2-methylbenzene-1,3-diol	Benzene and substituted derivatives	Phenolics	331.116	154.063	[2M+Na]+	C8H10O3	120334	139417	123922	104146	108989	117396	101470	109594	138563	112531	127564	131759	112097	105463	90616.4	-	HMDB0131232	238769	-	6307-89-7	-	-
4-Chloro-2-[(furan-2-ylmethyl)ammonio]-5-sulfamoylbenzoate	Benzene and substituted derivatives	Benzene and substituted derivatives	659.017	330.008	[2M-H]-	C12H11ClN2O5S	1.10104e+06	1.49967e+06	1.42632e+06	1.15342e+06	1.98836e+06	1.53342e+06	2.17473e+06	2.54772e+06	2.0379e+06	1.80106e+06	2.38943e+06	1.53883e+06	1.56343e+06	1.36484e+06	1.55804e+06	-	HMDB0001933	118985385	-	-	47426	2981
Terpinyl isobutyrate	Terpenoids	Terpenoids	223.169	224.178	[M-H]-	C14H24O2	21023.1	11061.4	8545.95	7965.56	76305.2	38430.5	55643.1	34832	39105	52903.3	60662.9	34556.2	26315	25848.3	24424.4	-	HMDB0032524	522673	-	7774-65-4	-	-
Thr-Val-Asp-Lys	Amino acid and Its metabolites	Small Peptide	462.264	461.249	[M+H]+	C19H35N5O8	287668	375762	122883	826537	653769	116665	691286	467985	569978	1.06199e+06	599120	1.02347e+06	809599	721863	712285	-	-	-	-	-	-	-
[truncated: 1,670 more rows]
