# Supplementary material for: Urinary 3-methylhistidine as a potential biomarker for sepsis-associated acute kidney injury: multidimensional metabolomics analysis in mice and human
Source: Ann Intensive Care. 2025 Aug 26;15:125. doi: 10.1186/s13613-025-01550-z (PMC12380662; doi:10.1186/s13613-025-01550-z)
Supplement: Supplementary file 10 — Additional file 10 [file 13613_2025_1550_MOESM10_ESM.xlsx]

## Sheet: Sheet1
Index	Compounds	物质	Class I	物质一级分类	Class II	物质二级分类	Formula	CAS	SA-AKI1	SA-AKI2	SA-AKI3	SA-AKI4	SA-AKI5	SA-AKI6	Control1	Control2	Control3	Control4	Control5	Control6
FDATN00053P	Fludarabine phosphate	磷酸氟达拉滨	Others	其他	Medicine	药物	C10H13FN5O7P	75607-67-9	6.97632e+06	1.45974e+06	2.43363e+06	2.94943e+06	3.34742e+06	1.01446e+06	3.00608e+06	9.06562e+06	6.24979e+06	6.12307e+06	4.25749e+06	8.7009e+06
FDATN00282N	Neohesperidin dihydrochalcone	新橙皮苷二氢查耳酮	Aldehyde,Ketones,Esters	醛、酮、酯类	Ketones	酮类	C28H36O15	20702-77-6	26049.2	10801.5	10285.4	10997.5	7865.87	6725.27	24774.6	16323.8	16248.6	52606	30291.1	26615
FDATN00943HN	Sodium gualenate	Sodium gualenate	Others	其他	Medicine	药物	C15H17NaO3S	6223-35-4	6.52526e+06	664453	1.92324e+06	4.29718e+06	2.28669e+06	915940	1.05515e+07	2.25694e+07	1.36887e+07	1.23162e+07	2.23093e+07	1.6576e+07
FDATN01006N	Sodium pantothenate	-	Others	其他	Medicine	药物	C9H16NNaO5	867-81-2	1.64148e+07	5.16825e+06	7.04851e+06	1.85677e+07	1.63291e+07	1.31856e+07	1.85114e+07	1.39208e+07	1.6275e+07	2.71644e+07	2.6766e+07	2.33733e+07
FDATN01341HN	dl-Arterenol hydrochloride	-	Others	其他	Medicine	药物	C8H12ClNO3	55-27-6 | 329-56-6	273160	220948	250537	186643	274909	182009	374333	324500	295691	409503	327106	416088
MADN0018	N-Propionylglycine	N-丙酰基甘氨酸	Amino acid and Its metabolites	氨基酸及其代谢物	Amino acid derivatives	氨基酸衍生物	C5H9NO3	21709-90-0	1.46724e+07	2.89984e+06	5.37646e+06	6.19256e+06	6.39668e+06	4.0123e+06	1.02182e+07	1.08047e+07	7.39087e+06	1.99619e+07	1.28279e+07	2.36864e+07
MADN0023*179	Dulcitol	半乳糖醇	Carbohydrates and Its metabolites	碳水化合物及其代谢物	Sugar Alcoholss	糖醇	C6H14O6	608-66-2	1.53308e+07	6.62723e+06	7.58483e+06	1.02298e+07	9.17955e+06	2.49791e+06	5.6277e+06	8.86981e+06	8.76383e+06	1.2911e+07	2.14842e+07	2.20045e+07
MADN0040	Succinic Acid	琥珀酸	Organic acid and Its derivatives	有机酸及其衍生物	Organic acid and Its derivatives	有机酸及其衍生物	C4H6O4	110-15-6	2.11185e+08	8.1834e+07	9.91558e+07	1.3321e+08	9.42309e+07	6.49366e+07	1.68171e+08	1.28835e+08	9.02007e+07	1.21129e+08	2.32042e+08	2.07913e+08
MADN0041	α-Ketoglutaric Acid (α-KG)	α-酮戊二酸	Organic acid and Its derivatives	有机酸及其衍生物	Organic acid and Its derivatives	有机酸及其衍生物	C5H6O5	328-50-7	1.48377e+07	1.19604e+07	5.08675e+06	4.39233e+06	5.16561e+06	7.04512e+06	1.59366e+07	9.84107e+06	1.05277e+07	1.47969e+07	2.372e+07	1.78916e+07
MADN0066	Ascorbic acid	抗坏血酸	CoEnzyme and vitamins	辅酶和维生素	CoEnzyme and vitamins	辅酶和维生素	C6H8O6	50-81-7	985077	785044	715379	817168	938035	709493	850261	947907	891840	1.11244e+06	1.26025e+06	1.11491e+06
MADN0072	2-Aminoethanesulfinic Acid	2-氨基乙烷亚磺酸	Organic acid and Its derivatives	有机酸及其衍生物	Sulfonic acids	磺酸类化合物	C2H7NO2S	300-84-5	7.01878e+06	2.28976e+06	2.71998e+06	4.30087e+06	4.65201e+06	3.27146e+06	9.35503e+06	1.27644e+07	9.68954e+06	2.53096e+07	1.15167e+07	1.73776e+07
MADN0073	Taurine	牛磺酸	Organic acid and Its derivatives	有机酸及其衍生物	Sulfonic acids	磺酸类化合物	C2H7NO3S	107-35-7	1.16088e+09	7.41438e+08	6.20424e+08	1.00267e+09	8.66073e+08	1.01346e+09	1.06549e+09	1.07086e+09	1.03753e+09	1.18546e+09	1.1503e+09	1.08293e+09
MADN0122	5-Hydroxyhexanoic Acid	5-羟基己酸	Organic acid and Its derivatives	有机酸及其衍生物	Organic acid and Its derivatives	有机酸及其衍生物	C6H12O3	185956-02-9	1.64713e+07	4.45324e+06	5.97821e+06	1.02364e+07	8.75317e+06	6.0226e+06	1.14015e+07	1.20553e+07	1.42929e+07	1.6783e+07	1.39737e+07	1.60221e+07
MADN0148	Thiodiglycolic Acid	2,2'-硫代二乙醇酸	Organic acid and Its derivatives	有机酸及其衍生物	Organic acid and Its derivatives	有机酸及其衍生物	C4H6O4S	123-93-3	688158	455654	372349	535473	506887	778704	639607	566464	669876	858906	667745	633265
MADN0154	4-Hydroxycyclohexylcarboxylic acid	反-4-羟基环己烷羧酸	Organic acid and Its derivatives	有机酸及其衍生物	Organic acid and Its derivatives	有机酸及其衍生物	C7H12O3	3685-26-5	259820	5.33196e+06	2.29622e+06	3.71713e+06	1.2991e+06	1.57867e+06	4.21696e+06	7.98473e+06	4.88857e+06	4.52986e+06	4.34127e+06	5.80577e+06
MADN0159	N-Acetylornithine	N-乙酰基-鸟氨酸	Amino acid and Its metabolites	氨基酸及其代谢物	Amino acid derivatives	氨基酸衍生物	C7H14N2O3	6205-08-9	880572	1.27608e+06	364157	2.22019e+06	1.90786e+06	218926	2.52823e+06	1.09357e+06	1.92706e+06	3.92852e+06	3.34048e+06	2.09239e+06
MADN0161*179	Mannitol	甘露醇	Carbohydrates and Its metabolites	碳水化合物及其代谢物	Sugar Alcoholss	糖醇	C6H14O6	69-65-8	1.53308e+07	6.62723e+06	7.58483e+06	1.02298e+07	9.17955e+06	2.49791e+06	5.6277e+06	8.86981e+06	8.76383e+06	1.2911e+07	2.14842e+07	2.20045e+07
MADN0177	Guanidineacetic Acid	胍基乙酸	Organic acid and Its derivatives	有机酸及其衍生物	Organic acid and Its derivatives	有机酸及其衍生物	C3H7N3O2	352-97-6	3.08821e+07	9.93202e+06	1.06414e+07	1.8623e+07	1.63051e+07	7.92646e+06	1.69356e+07	2.15566e+07	1.5629e+07	3.57363e+07	2.69953e+07	3.63004e+07
MADN0178*177	L-Homoserine	L-高丝氨酸	Organic acid and Its derivatives	有机酸及其衍生物	Organic acid and Its derivatives	有机酸及其衍生物	C4H9NO3	672-15-1	7.64505e+06	3.14121e+06	3.27252e+06	4.7451e+06	3.07361e+06	2.1676e+06	5.83575e+06	4.31833e+06	3.05778e+06	4.14151e+06	8.78774e+06	6.69138e+06
MADN0201	Oxaceprol	N-乙酰-L-羟基脯氨酸	Amino acid and Its metabolites	氨基酸及其代谢物	Amino acid derivatives	氨基酸衍生物	C7H11NO4	33996-33-7	4.57104e+06	1.49249e+06	2.5984e+06	2.50153e+06	2.60697e+06	2.058e+06	5.947e+06	4.76913e+06	3.37556e+06	1.23422e+07	4.85585e+06	1.95218e+07
MADN0245	L-2-Aminoadipic acid	L-2-氨基己二酸	Organic acid and Its derivatives	有机酸及其衍生物	Organic acid and Its derivatives	有机酸及其衍生物	C6H11NO4	1118-90-7	626325	372195	485228	509788	441417	750742	586429	469362	448367	975095	961041	973631
MADN0330	SDMA	(S)-2-氨基-5-((双(甲基氨基)亚甲基)氨基)戊酸	Organic acid and Its derivatives	有机酸及其衍生物	Organic acid and Its derivatives	有机酸及其衍生物	C8H18N4O2	30344-00-4	3.38219e+06	1.05328e+06	1.47606e+06	2.31559e+06	1.9266e+06	1.00194e+06	2.14421e+06	2.36664e+06	2.55659e+06	3.07851e+06	3.47208e+06	3.70278e+06
MADN0403	2'-O-methylcytidine	2'-O-甲基胞苷	Nucleotide and Its metabolites	核苷酸及其代谢物	Nucleotide and Its metabolites	核苷酸及其代谢物	C10H15N3O5	2140-72-9	233653	293952	277964	275713	233861	226686	267192	404548	287700	348079	450161	465447
MADN0439	Ala-Glu	丙氨酸-谷氨酸	Amino acid and Its metabolites	氨基酸及其代谢物	Small Peptide	小肽	C8H14N2O5	13187-90-1	433910	215531	199544	369144	290804	93480.7	258979	409992	320277	739479	473856	1.04397e+06
MADN0445	Val-Lys	缬氨酸-赖氨酸	Amino acid and Its metabolites	氨基酸及其代谢物	Small Peptide	小肽	C11H23N3O3	22677-62-9	113982	11444.8	33950.2	108893	89100.8	36208.6	62025.5	80218.2	49470.6	182821	146021	196750
MADN0571	(2R)-1-O-beta-D-Galactopyranosylglycerol	（2R）-1-O-β-D-吡喃半乳糖基甘油	Carbohydrates and Its metabolites	碳水化合物及其代谢物	Carboxylic acids and derivatives	碳水化合物及其代谢物	C9H18O8	16232-91-0	1.04161e+06	268802	249387	486731	498454	217183	635892	506463	428117	1.78814e+06	1.00895e+06	1.26074e+06
MADN0574	2-hydroxypentanedioic acid	2-羟基戊二酸	Organic acid and Its derivatives	有机酸及其衍生物	Organicacid and Its derivatives	有机酸及其衍生物	C5H8O5	2889-31-8	3.377e+06	1.24409e+06	1.01947e+06	1.57402e+06	942729	978443	2.38527e+06	1.91273e+06	1.53532e+06	2.20425e+06	3.32688e+06	3.88071e+06
MADN0607HN	O-acetyl-L-serine	O-乙酰基-L-丝氨酸	Amino acid and Its metabolites	氨基酸及其代谢物	Amino acid derivatives	氨基酸衍生物	C5H9NO4	5147-00-2	8.69989e+06	3.42484e+06	4.74892e+06	5.27906e+06	5.23769e+06	163419	7.3676e+06	7.0918e+06	4.67792e+06	1.25133e+07	1.01916e+07	1.44231e+07
MADN0618N	alpha-Hydroxyisobutyric acid	2-羟基异丁酸	Organic acid and Its derivatives	有机酸及其衍生物	Organic acid and Its derivatives	有机酸及其衍生物	C4H8O3	594-61-6	356116	97127.4	127574	349506	203639	223641	282188	448933	139387	430631	449027	682060
MADN0631	Gln-Gln	L-谷氨酰胺-L-谷氨酰胺	Amino acid and Its metabolites	氨基酸及其代谢物	Small Peptide	小肽	C10H18N4O5	54419-93-1	838998	587851	717111	1.00424e+06	1.12928e+06	681579	888675	1.21779e+06	688764	1.22313e+06	798503	1.68936e+06
MADN0645	Asn-Ala	L-天冬酰胺-L-丙氨酸	Amino acid and Its metabolites	氨基酸及其代谢物	Small Peptide	小肽	C7H13N3O4	20917-57-1	223254	162210	93900.8	190314	115842	245165	378195	156124	232994	549287	307512	356306
MEDL00680N	3-carboxy-4-methyl-5-pentyl-2-furanpropanoic acid	3-羧基-4-甲基-5-戊基-2-呋喃丙酸	Organic acid and Its derivatives	有机酸及其衍生物	Organic acid and Its derivatives	有机酸及其衍生物	C14H20O5	-	29766	11156.7	20840.1	16363.7	22311.2	10341.7	55070.7	39959.8	37815.1	369139	125909	129905
MEDL01922P	4,6-Dihydroxyquinoline	4,6-二羟基喹啉	Alkaloids	生物碱	Quinoline alkaloids	喹啉类生物碱	C9H7NO2	3517-61-1	4.24213e+07	1.62573e+07	1.78187e+07	3.06935e+07	3.18682e+07	9.4642e+06	3.7497e+07	1.66268e+07	2.15057e+07	6.46177e+07	6.61089e+07	9.06196e+07
MEDL01927N	Benzoylmalic acid	苯甲酰苹果酸	Phenolic acids	酚酸类	Phenolic acids	酚酸类	C11H10O6	22138-51-8	64816.9	23970.7	20710.7	39307.6	48983.5	32889.8	41415.9	44209.6	27438.5	83428.8	97273.2	95576
MEDL02553P	Piperine	胡椒碱	Heterocyclic compounds	杂环化合物	Heterocyclic compounds	杂环化合物	C17H19NO3	94-62-2	109136	41121.7	31561.2	63661.8	148771	32649.8	77218.1	143623	107157	164395	60352.8	355014
MEDL02728N	3,4-Dimethoxybenzoic acid	藜芦酸	Phenolic acids	酚酸类	Phenolic acids	酚酸类	C9H10O4	-	104052	32966.1	66387.6	61071.2	59664.9	42815.7	46593.2	69743.5	70344.6	145089	112906	148335
MEDN0005*177	L-Threonine	L-苏氨酸	Amino acid and Its metabolites	氨基酸及其代谢物	Amino acids	氨基酸	C4H9NO3	72-19-5	7.64505e+06	3.14121e+06	3.27252e+06	4.7451e+06	3.07361e+06	2.1676e+06	5.83575e+06	4.31833e+06	3.05778e+06	4.14151e+06	8.78774e+06	6.69138e+06
MEDN0006	L-Tyrosine	L-酪氨酸	Amino acid and Its metabolites	氨基酸及其代谢物	Amino acids	氨基酸	C9H11NO3	60-18-4	2.2941e+06	936513	1.22029e+06	1.78357e+06	1.46497e+06	307252	1.54395e+06	1.63435e+06	1.4098e+06	3.97432e+06	2.37472e+06	2.33361e+06
MEDN0007*194	L-Arginine	L-精氨酸	Amino acid and Its metabolites	氨基酸及其代谢物	Amino acids	氨基酸	C6H14N4O2	74-79-3	880572	1.27608e+06	364157	2.22019e+06	1.90786e+06	218926	2.52823e+06	1.09357e+06	1.92706e+06	3.92852e+06	3.34048e+06	2.09239e+06
MEDN0016	L-Proline	L-脯氨酸	Amino acid and Its metabolites	氨基酸及其代谢物	Amino acids	氨基酸	C5H9NO2	147-85-3	8.00341e+06	1.54474e+07	7.3272e+06	5.53759e+06	1.14819e+07	8.08464e+06	1.53588e+07	2.31162e+07	1.59654e+07	2.05624e+07	1.76321e+07	2.60214e+07
MEDN0022	gamma-Glu-Ala	5-L-谷氨酰-L-丙氨酸	Amino acid and Its metabolites	氨基酸及其代谢物	Small Peptide	小肽	C8H14N2O5	5875-41-2	499385	347181	243632	617682	623407	23749.7	469985	577130	552820	1.00412e+06	798313	1.01091e+06
MEDN0031*184	Pyroglutamic acid	L-焦谷氨酸	Amino acid and Its metabolites	氨基酸及其代谢物	Amino acids	氨基酸	C5H7NO3	98-79-3	3.82532e+08	1.54748e+08	1.46314e+08	2.89932e+08	2.30389e+08	1.08304e+08	2.7646e+08	2.55946e+08	2.24754e+08	3.8269e+08	4.0285e+08	4.20334e+08
MEDN0042	L-Asparagine Anhydrous	L-天冬酰胺	Amino acid and Its metabolites	氨基酸及其代谢物	Amino acids	氨基酸	C4H8N2O3	70-47-3	1.87081e+06	864634	1.01312e+06	1.30956e+06	1.04561e+06	272691	1.3493e+06	1.4971e+06	1.33742e+06	2.64094e+06	4.18627e+06	3.9629e+06
MEDN0043	L-Carnosine	左旋肌肽	Amino acid and Its metabolites	氨基酸及其代谢物	Amino acid derivatives	氨基酸衍生物	C9H14N4O3	305-84-0	131726	39896.1	51787.9	124519	103567	112923	123394	210117	149244	319402	313813	329684
MEDN0046	L-Glutamine	L-谷氨酰胺	Amino acid and Its metabolites	氨基酸及其代谢物	Amino acids	氨基酸	C5H10N2O3	56-85-9	3.25792e+06	1.45337e+06	1.38349e+06	2.41601e+06	1.7579e+06	329862	1.53095e+06	1.84888e+06	1.7341e+06	4.24237e+06	3.5108e+06	4.54449e+06
MEDN0050	L-Theanine	茶氨酸	Amino acid and Its metabolites	氨基酸及其代谢物	Amino acids	氨基酸	C7H14N2O3	3081-61-6	1.87842e+07	9.55616e+06	1.16977e+07	9.49416e+06	1.05027e+07	7.75797e+06	1.16586e+07	1.1859e+07	6.55415e+06	2.50357e+07	1.58023e+07	3.24354e+07
MEDN0056	N-Acetyl-L-Leucine	N-乙酰-L-亮氨酸	Amino acid and Its metabolites	氨基酸及其代谢物	Amino acid derivatives	氨基酸衍生物	C8H15NO3	1188-21-2	2.69072e+07	8.72762e+06	2.777e+07	2.33844e+07	2.2475e+07	1.10865e+07	3.69408e+07	3.43673e+07	2.12069e+07	1.04267e+08	4.5005e+07	9.04028e+07
MEDN0072HN	4-Hydroxyproline	反-4-羟基-L-脯氨酸	Amino acid and Its metabolites	氨基酸及其代谢物	Amino acids	氨基酸	C5H9NO3	51-35-4	947363	315663	469857	479668	415662	332402	563622	765503	792341	1.5842e+06	959019	1.06841e+06
MEDN0083	4-Hydroxy-3,5-dimethoxybenzoic acid	4-羟基-3,5-二甲氧基苯甲酸	Benzene and substituted derivatives	苯及其衍生物	Phenolic acids	酚酸类	C9H10O5	530-57-4	2.27791e+06	490575	559041	1.65895e+06	1.76953e+06	1.29666e+06	1.35255e+06	1.38786e+06	988346	3.7968e+06	3.99077e+06	3.47464e+06
MEDN0092	3,4-Dihydroxybenzeneacetic Acid	3,4-二羟基苯乙酸	Benzene and substituted derivatives	苯及其衍生物	Phenolic acids	酚酸类	C8H8O4	102-32-9	3.44441e+06	1.27206e+06	1.48236e+06	2.52564e+06	2.23987e+06	1.35835e+06	1.99721e+06	2.14049e+06	1.82253e+06	3.22167e+06	3.19174e+06	3.52703e+06
MEDN0168	Thymidine	胸腺嘧啶脱氧核苷	Nucleotide and Its metabolites	核苷酸及其代谢物	Nucleotide and Its metabolites	核苷酸及其代谢物	C10H14N2O5	50-89-5	224169	121337	132240	221827	175960	70604.5	198106	301425	195640	267501	326555	539451
MEDN0181HN	2-Aminoethylphosphonate	2-氨基乙基磷酸酯	Organic acid and Its derivatives	有机酸及其衍生物	Organic acid and Its derivatives	有机酸及其衍生物	C2H8NO3P	2041-14-7	1.73149e+08	1.14178e+08	8.0223e+07	1.76982e+08	1.48351e+08	1.8445e+08	1.8082e+08	1.686e+08	1.61504e+08	1.8789e+08	1.76382e+08	2.07057e+08
MEDN0204	Pyruvic Acid	丙酮酸	Organic acid and Its derivatives	有机酸及其衍生物	Organic acid and Its derivatives	有机酸及其衍生物	C3H4O3	127-17-3	296330	128369	164157	334494	223661	218718	333786	138541	198743	406992	402765	456170
MEDN0229*056	Lactose	乳糖	Carbohydrates and Its metabolites	碳水化合物及其代谢物	Sugars	糖类	C12H22O11	63-42-3	270089	102435	108766	299377	132045	135774	313735	367051	370730	725993	552897	841821
MEDN0245	Pantothenic acid	泛酸	CoEnzyme and vitamins	辅酶和维生素	CoEnzyme and vitamins	辅酶和维生素	C9H17NO5	79-83-4	7.40964e+07	1.78608e+07	2.18166e+07	6.19097e+07	4.80429e+07	3.59635e+07	4.94276e+07	4.88928e+07	4.62741e+07	9.49637e+07	8.65734e+07	1.189e+08
MEDN0284*011	2-Hydroxyisocaproic Acid	2-羟基-4-甲基戊酸	Organic acid and Its derivatives	有机酸及其衍生物	Organic acid and Its derivatives	有机酸及其衍生物	C6H12O3	498-36-2	1.35191e+07	6.53852e+06	9.51174e+06	1.67822e+07	1.3686e+07	8.28721e+06	9.59774e+06	1.73263e+07	1.95992e+07	1.81716e+07	1.97715e+07	2.36825e+07
MEDN0319	4-Hydroxy-3-methoxyphenylacetic acid	4-羟基-3-甲氧基苯基乙酸	Organic acid and Its derivatives	有机酸及其衍生物	Organic acid and Its derivatives	有机酸及其衍生物	C9H10O4	306-08-1	154829	55990.8	64914	93492.1	103981	52991.4	90234.4	136604	88672.7	161220	183698	182302
MEDN0338*072	DL-3-Phenyllactic acid	DL-3-苯基乳酸	Organic acid and Its derivatives	有机酸及其衍生物	Organic acid and Its derivatives	有机酸及其衍生物	C9H10O3	828-01-3	3.01057e+06	979189	1.45287e+06	2.88552e+06	2.78629e+06	2.94792e+06	4.29142e+06	6.03105e+06	4293872	7.18997e+06	3.91757e+06	6.89679e+06
MEDN0342	Sebacate	癸二酸	Organic acid and Its derivatives	有机酸及其衍生物	Organic acid and Its derivatives	有机酸及其衍生物	C10H18O4	111-20-6	2.41041e+08	1.49315e+08	2.04405e+08	2.28799e+08	2.07828e+08	1.65223e+08	2.00678e+08	2.71344e+08	2.78679e+08	2.88843e+08	2.77524e+08	2.52364e+08
MEDN0345N	1,3,7-Trimethyluric acid	1,3,7-三甲基尿酸	Amino acid and Its metabolites	氨基酸及其代谢物	Amino acid derivatives	氨基酸衍生物	C8H10N4O3	5415-44-1	7.6983e+07	1.74531e+07	1.77859e+07	4.95842e+07	3.70712e+07	2.52268e+07	3.70327e+07	3.83074e+07	3.39571e+07	1.25339e+08	8.03451e+07	8.92205e+07
MEDN0385	FFA(12:0)	月桂酸	FA	脂肪酰类	FFA	游离脂肪酸	C12H24O2	143-07-7	1.71555e+06	1.31428e+06	1.52667e+06	1.30004e+06	1.00663e+06	738181	881869	2.08457e+06	2.23153e+06	2.15096e+06	1.82325e+06	1.67508e+06
MEDN0391HN	3-Deoxy-D-Lyxo-Heptopyran-2-ularic Acid	二十二碳六烯酸	FA	脂肪酰类	FFA	游离脂肪酸	C7H10O8	-	96413.5	98552.2	89247.9	102557	86080.6	74758.4	148197	129223	78882	111750	146350	109707
MEDN0469*008	Citraconic Acid	甲基马来酸	Organic acid and Its derivatives	有机酸及其衍生物	Organic acid and Its derivatives	有机酸及其衍生物	C5H6O4	498-23-7	4.7976e+07	3.34641e+07	2.93706e+07	5.26939e+07	3.4613e+07	2.84977e+07	5.64534e+07	4.80682e+07	4.46955e+07	6.13012e+07	8.09354e+07	9.69265e+07
MEDN0473	Dl-3,4-Dihydroxymandelic Acid	DL-3,4-二羟基杏仁酸	Organic acid and Its derivatives	有机酸及其衍生物	Organic acid and Its derivatives	有机酸及其衍生物	C8H8O5	775-01-9	749975	139273	281102	559283	451612	221957	348516	479646	282926	1.01062e+06	1.30938e+06	1.72103e+06
MEDN0487	2-amino-6-oxohexanoic acid	2-氨基-6-氧代己酸	Amino acid and Its metabolites	氨基酸及其代谢物	Amino acids	氨基酸	C6H11NO3	1962-83-0	1.18627e+06	428328	1.10057e+06	1.65165e+06	1.2875e+06	1.54667e+06	1.76642e+06	2.1421e+06	1.46349e+06	3.14055e+06	2.33599e+06	3.88037e+06
MEDN0541	DL-3,4-Dihydroxyphenyl glycol	DL-3,4-二羟基苯基二醇	Benzene and substituted derivatives	苯及其衍生物	Benzene and substituted derivatives	苯及其衍生物	C8H10O4	28822-73-3	5.61197e+06	5.47245e+06	4.54218e+06	7.42197e+06	6.97551e+06	6.33487e+06	5.29434e+06	7.69487e+06	8.86526e+06	1.18047e+07	1.00118e+07	1.42935e+07
MEDN0555	Hydroxyphenyllactic acid	羟苯基乳酸	Organic acid and Its derivatives	有机酸及其衍生物	Organic acid and Its derivatives	有机酸及其衍生物	C9H10O4	306-23-0	1.82597e+07	8.03578e+06	8.9908e+06	1.51645e+07	1.60648e+07	1.23115e+07	1.24733e+07	2.05781e+07	1.3947e+07	3.10365e+07	1.34816e+07	3.06555e+07
MEDN0571	3-(3-Methoxyphenyl)Propionic Acid	3-(3-甲氧基苯基)丙酸	Organic acid and Its derivatives	有机酸及其衍生物	Organic acid and Its derivatives	有机酸及其衍生物	C10H12O3	10516-71-9	74667.4	19374.2	32902.2	41240.4	40532.4	14177.1	70996.3	62325.8	88418.4	119797	75806	134443
MEDN0586*010	N-Acetyl-L-alanine	N-乙酰基-L-丙氨酸	Amino acid and Its metabolites	氨基酸及其代谢物	Amino acid derivatives	氨基酸衍生物	C5H9NO3	97-69-8	1.43759e+07	4.00996e+06	6.9968e+06	8.76021e+06	8.82537e+06	7.24095e+06	9.41765e+06	1.10511e+07	8.65966e+06	2.92288e+07	1.60544e+07	3.45371e+07
MEDN0785	LTB4	白三烯B4	FA	脂肪酰类	Oxidized lipids	氧化脂质	C20H32O4	71160-24-2	25483.4	18122.3	24819.9	25489.7	14808.5	18107	15426.4	26273.4	20091.4	44425.2	43391.3	25508.7
MEDN0789	LXB4	脂氧素B4	FA	脂肪酰类	Oxidized lipids	氧化脂质	C20H32O5	98049-69-5	111037	29176.2	25124.8	91582.3	68066.7	45387.8	45381.6	96037.2	63757.3	102577	160174	201836
MEDN1006	Uric acid	尿酸	Organic acid and Its derivatives	有机酸及其衍生物	Organic acid and Its derivatives	有机酸及其衍生物	C5H4N4O3	69-93-2	2.17612e+07	1.57486e+07	1.34869e+07	1.94809e+07	1.32502e+07	1.34717e+07	1.92897e+07	2.21845e+07	1.99605e+07	2.24177e+07	3.05444e+07	2.95813e+07
MEDN1008	FFA(11:1)	十一烯酸	FA	脂肪酰类	FFA	游离脂肪酸	C11H20O2	112-38-9	72951.3	9680.84	24167.1	45958.9	25772.9	13713.3	18530.7	37981.1	16881.8	69484.4	105883	136191
MEDN1059	Tauroursodeoxycholic acid	牛磺熊去氧胆酸	Bile acids	胆汁酸	Bile acids	胆汁酸	C26H45NO6S	14605-22-2	1.56852e+06	625744	923336	1.43632e+06	1.32621e+06	312260	960870	1.31705e+06	1.76076e+06	1.8165e+06	1.86635e+06	2.42552e+06
MEDN1098	2-ethyl-2-hydroxybutyric acid	2-乙基-2-羟基丁酸	Organic acid and Its derivatives	有机酸及其衍生物	Organic acid and Its derivatives	有机酸及其衍生物	C6H12O3	3639-21-2	7.08611e+06	2.78716e+06	4.03652e+06	5.3977e+06	5.32972e+06	3.5209e+06	3.67408e+06	6.02952e+06	5.78718e+06	6.99262e+06	8.79301e+06	1.671e+07
MEDN1105P	N-[(3S)-Tetrahydro-2-oxo-3-furanyl]octadecanamide	正十八烷基高丝氨酸内酯	Aldehyde,Ketones,Esters	醛、酮、酯类	Esters	酯类	C22H41NO3	479050-96-9	67161.7	21160.7	37999	58655	38617.4	16740.6	57839.3	100215	148073	140114	84823.8	196001
MEDN1155	Ketoleucine	4-甲基-2-氧代戊酸	Organic acid and Its derivatives	有机酸及其衍生物	Organic acid and Its derivatives	有机酸及其衍生物	C6H10O3	816-66-0	335521	357867	252444	199456	242788	229885	483120	396250	265991	515066	1.04736e+06	1.11223e+06
MEDN1183	Multifidol	2-甲基-1-（2,4,6-三羟基苯基）丁烷-1-酮	Benzene and substituted derivatives	苯及其衍生物	Phenolics	苯酚类	C11H14O4	125074-06-8	7.36434e+06	1.86954e+07	1.38039e+07	1.46398e+07	1.54842e+07	1.68399e+07	1.56115e+07	2.20749e+07	2.28419e+07	1.97705e+07	1.90269e+07	2.46894e+07
MEDN1186	Formamide	甲酰胺	Alcohol and amines	醇、胺类	Polyamines	多胺	C9H16N4S2	75-12-7	2.77227e+06	1.06923e+06	1.21163e+06	2.04169e+06	1.92917e+06	2.69685e+06	2.26528e+06	2.43364e+06	2.85486e+06	3.54129e+06	3.57101e+06	3.90722e+06
MEDN1226*010	2-amino-4-oxovaleric acid	2-氨基-4-氧戊酸	Organic acid and Its derivatives	有机酸及其衍生物	Organic acid and Its derivatives	有机酸及其衍生物	C5H9NO3	4439-83-2	1.43759e+07	4.00996e+06	6.9968e+06	8.76021e+06	8.82537e+06	7.24095e+06	9.41765e+06	1.10511e+07	8.65966e+06	2.92288e+07	1.60544e+07	3.45371e+07
MEDN1246	3-(pyrazol-1-yl)-L-alanine	3-(吡唑-1-基)-L-丙氨酸	Amino acid and Its metabolites	氨基酸及其代谢物	Amino acid derivatives	氨基酸衍生物	C6H9N3O2	2734-48-7	2.07169e+06	902483	1.13741e+06	1.45404e+06	1.23708e+06	493179	1.1794e+06	1.41524e+06	1.3984e+06	2.90833e+06	2.04667e+06	2.39243e+06
MEDN1306	Ureidosuccinic acid	N-氨基甲酰基-L-天冬氨酸	Amino acid and Its metabolites	氨基酸及其代谢物	Amino acid derivatives	氨基酸衍生物	C5H8N2O5	13184-27-5	492251	318650	258679	460829	331500	130211	416067	323854	286801	597935	502675	733811
MEDN1328	2-Hydroxy-4-methylpentanoic acid	2-羟基-4-甲基戊酸	Organic acid and Its derivatives	有机酸及其衍生物	Organic acid and Its derivatives	有机酸及其衍生物	C6H12O3	13748-90-8	1.35191e+07	6.53852e+06	9.51174e+06	1.67822e+07	1.3686e+07	8.28721e+06	9.59774e+06	1.73263e+07	1.95992e+07	1.81716e+07	1.97715e+07	2.36825e+07
MEDN1400	4-Methoxysalicylic Acid	4-甲氧基水杨酸	Benzene and substituted derivatives	苯及其衍生物	Phenolic acids	酚酸类	C8H8O4	2237-36-7	726614	580130	460991	787372	695579	387754	1.03968e+06	915623	1.55929e+06	2.12385e+06	1.05921e+06	2.01529e+06
MEDN1425P	tetranor-PGFM	tetranor-前列腺素FM	Hormones and hormone related compounds	激素及激素相关物质	Hormones and hormone related compounds	激素及激素相关物质	C16H26O7	23109-94-6	191487	147078	188792	192337	195340	119372	171835	237980	250463	265095	222148	360441
MEDN1486	Testosterone sulfate	磺酸睾酮	Hormones and hormone related compounds	激素及激素相关物质	Hormones and hormone related compounds	激素及激素相关物质	C19H28O5S	651-45-6	66880.2	37124.1	43615.3	54517.4	67110	26177.1	32040	62523	101702	111050	75015	136674
MEDN1499*011	2-Hydroxyhexanoic acid	2-羟基己酸	Organic acid and Its derivatives	有机酸及其衍生物	Organic acid and Its derivatives	有机酸及其衍生物	C6H12O3	6064-63-7	1.35191e+07	6.53852e+06	9.51174e+06	1.67822e+07	1.3686e+07	8.28721e+06	9.59774e+06	1.73263e+07	1.95992e+07	1.81716e+07	1.97715e+07	2.36825e+07
MEDN1503	3-(4-Hydroxyphenyl)-1-propanol	3-（4-羟基苯基）-1-丙醇	Organic acid and Its derivatives	有机酸及其衍生物	Organic acid and Its derivatives	有机酸及其衍生物	C9H12O2	10210-17-0	385271	256315	181725	221804	211320	328521	528715	348903	570988	425695	359520	648166
MEDN1518	Acetylvaline	乙酰缬氨酸	Amino acid and Its metabolites	氨基酸及其代谢物	Amino acid derivatives	氨基酸衍生物	C7H13NO3	96-81-1	4.63238e+06	1.16426e+06	2.15476e+06	2.94973e+06	2.64564e+06	1.76055e+06	3.62093e+06	3.37944e+06	2.68531e+06	8.30724e+06	5.12859e+06	1.17773e+07
MEDN1520	Aleuritic Acid	糊精酸	Organic acid and Its derivatives	有机酸及其衍生物	Organic acid and Its derivatives	有机酸及其衍生物	C16H32O5	533-87-9	414143	157569	162061	284706	243720	208390	209104	259030	248738	692867	832173	981658
MEDN1520N	Aleuritic acid	糊精酸	FA	脂肪酰类	Oxidized lipids	氧化脂质	C16H32O5	6949-98-0	441178	130106	161293	304537	215862	221505	222873	252681	269086	601239	776561	1.04511e+06
MEDN1548*199	Val-Ala	L-缬氨酸-L-丙氨酸	Amino acid and Its metabolites	氨基酸及其代谢物	Small Peptide	小肽	C8H16N2O3	27493-61-4	754326	777833	614329	1.15016e+06	834144	842345	731321	1.15638e+06	1.35843e+06	1.85966e+06	1.43134e+06	2.10558e+06
MEDN1551	Imidazoleacetic acid	咪唑乙酸	Heterocyclic compounds	杂环化合物	Indole and Its derivatives	吲哚及其衍生物	C5H6N2O2	645-65-8	3.10304e+06	1666224	1.20621e+06	3.09233e+06	2.32336e+06	3.31912e+06	4.40256e+06	3.38339e+06	4.37354e+06	5.47167e+06	4.2547e+06	4.83665e+06
MEDN1555	Isohomovanillic acid	异高香草酸	Organic acid and Its derivatives	有机酸及其衍生物	Organic acid and Its derivatives	有机酸及其衍生物	C9H10O4	1131-94-8	108784	46096.9	63711.2	95012.9	100524	61654.3	134710	149798	76688.9	176863	166008	154804
MEDN1556*177	L-Allothreonine	L-别苏氨酸	Amino acid and Its metabolites	氨基酸及其代谢物	Amino acids	氨基酸	C4H9NO3	28954-12-3	7.64505e+06	3.14121e+06	3.27252e+06	4.7451e+06	3.07361e+06	2.1676e+06	5.83575e+06	4.31833e+06	3.05778e+06	4.14151e+06	8.78774e+06	6.69138e+06
MEDN1563	Monomethyl Fumarate	富马酸单甲酯	Aldehyde,Ketones,Esters	醛、酮、酯类	Esters	酯类	C5H6O4	2756-87-8	648441	554890	376883	475934	410918	262235	733749	418733	501751	778733	372285	557257
MEDN1589	Traumatic acid	愈伤酸	Organic acid and Its derivatives	有机酸及其衍生物	Organic acid and Its derivatives	有机酸及其衍生物	C12H20O4	6402-36-4	7.8e+06	3.05535e+06	4.29222e+06	5.57582e+06	7.21029e+06	3.58459e+06	6.94007e+06	1.1351e+07	1.47177e+07	1.91724e+07	1.10371e+07	2.77982e+07
MEDN1624	N-acetyl-5-aminosalicylic acid	N-乙酰-5-氨基水杨酸	Benzene and substituted derivatives	苯及其衍生物	Phenolic acids	酚酸类	C9H9NO4	51-59-2	128716	115914	97870.1	159861	173668	82629.5	142827	127380	144792	168247	210042	260793
MEDN1630	Ferulic acid	阿魏酸	Organic acid and Its derivatives	有机酸及其衍生物	Organic acid and Its derivatives	有机酸及其衍生物	C10H10O4	537-98-4	7.96124e+07	2.74911e+07	2.47717e+07	7.36572e+07	5.57445e+07	2.40592e+07	5.5665e+07	5.19595e+07	5.1555e+07	1.3672e+08	6.45979e+07	6.34043e+07
MEDN1656	Hydroxypiperazic acid	羟基哌嗪酸	Heterocyclic compounds	杂环化合物	Heterocyclic compounds	杂环化合物	C5H10N2O3	-	759250	559178	520596	757518	602492	432000	796836	819637	650259	1.22492e+06	980288	1.31629e+06
MEDN1659	N-Acetyl-D-Tryptophan	N-乙酰-色氨酸	Amino acid and Its metabolites	氨基酸及其代谢物	Amino acid derivatives	氨基酸衍生物	C13H14N2O3	2280-01-5	1.67006e+07	6.08386e+06	7.86806e+06	1.28572e+07	1.19467e+07	8.17009e+06	9.47371e+06	1.44002e+07	1.26129e+07	2.09709e+07	2.34847e+07	3.55226e+07
MEDN1670	N-hydroxy-L-isoleucine	N-羟基-异亮氨酸	Amino acid and Its metabolites	氨基酸及其代谢物	Amino acid derivatives	氨基酸衍生物	C6H13NO3	-	74156.5	43092.2	33031.3	51571.9	60813.7	34769	45979.8	47855.9	54555.3	63349.4	78780.9	82054.6
MEDN1693*001	Isobutyric acid	异丁酸	Organic acid and Its derivatives	有机酸及其衍生物	Organic acid and Its derivatives	有机酸及其衍生物	C4H8O2	79-31-2	906811	730063	639562	919148	693678	587836	1.10274e+06	1.12925e+06	1.21042e+06	1.35235e+06	1.17134e+06	1.28111e+06
MEDN1737	4-hydroxyisophthalic acid	4-羟基间苯二甲酸	Benzene and substituted derivatives	苯及其衍生物	Phenolic acids	酚酸类	C8H6O5	636-46-4	2.38399e+06	1.24455e+06	1.28824e+06	1.93368e+06	2.11225e+06	1.33639e+06	1.55808e+06	2.07934e+06	1.58762e+06	3.53858e+06	2.69179e+06	3.71318e+06
MEDN1741N	4-(Methylthio)benzoic acid	4-(甲硫基)苯甲酸	Benzene and substituted derivatives	苯及其衍生物	Benzene and substituted derivatives	苯及其衍生物	C8H8O2S	13205-48-6 | 562836-64-0	1.02769e+06	240136	210413	622116	537140	269362	498206	419006	439157	1.58576e+06	1.09497e+06	1.10896e+06
MEDN1743	3-Hydroxy-4-methoxybenzoic acid	3-羟基-4-甲氧基苯甲酸	Benzene and substituted derivatives	苯及其衍生物	Benzene and substituted derivatives	苯及其衍生物	C8H8O4	645-08-9	1.19203e+06	313868	526293	757479	693717	456110	980653	902617	663786	2.51531e+06	2.07819e+06	1.54758e+06
MEDN1753*009	2,2-Dimethylpentanoic acid	2,2-二甲基戊酸	Organic acid and Its derivatives	有机酸及其衍生物	Organic acid and Its derivatives	有机酸及其衍生物	C7H14O2	1185-39-3	1.45912e+06	2.91458e+06	1.98214e+06	3.951e+06	2.4286e+06	2.00755e+06	2.46389e+06	2.93809e+06	4.41529e+06	4.99999e+06	3.36553e+06	5.88527e+06
MEDN1764N	Camptothecin	喜树碱	Others	其他	Others	其他	C20H16N2O4	7689-03-4 | 251316-95-7	156652	96192.8	86865.8	158489	150463	102760	138280	209938	250056	460330	204522	409257
MEDN1811HN	4-Hydroxytoluene sulfonamide	4-羟基甲苯磺丁脲	Benzene and substituted derivatives	苯及其衍生物	Benzene and substituted derivatives	苯及其衍生物	C12H18N2O4S	1185112-19-9	4.11171e+06	2.06157e+06	2.24712e+06	4.27833e+06	3.80564e+06	1.72643e+06	2.66874e+06	3.77033e+06	6.48677e+06	7.08014e+06	4.49277e+06	8.87108e+06
MEDN1835	alpha-Methyl-DL-phenylalanine	α-甲基-DL-苯丙氨酸	Amino acid and Its metabolites	氨基酸及其代谢物	Amino acid derivatives	氨基酸衍生物	C10H13NO2	1132-26-9	1.37123e+06	643162	471194	874559	902952	472272	1.5152e+06	935507	1.16616e+06	4.214e+06	3.03809e+06	3.95319e+06
MEDN1864	CAY-10487	CAY-10487	Benzene and substituted derivatives	苯及其衍生物	Benzene and substituted derivatives	苯及其衍生物	C13H15NO5	778624-05-8	20757.9	3780.46	3780.46	3780.46	3780.46	3780.46	20141	24462.1	18902.3	58519.8	34167.8	24386.3
MEDN1865	15(R)-Prostaglandin E1	15(R)-前列腺素E1	FA	脂肪酰类	Oxidized lipids	氧化脂质	C20H34O5	20897-91-0	880291	159117	204780	293673	172263	100083	444805	418898	525739	1.34383e+06	623521	1.17445e+06
MEDN1875	D-threo-Isocitric acid	(+)-D-苏氨酸异柠檬酸	Organic acid and Its derivatives	有机酸及其衍生物	Organic acid and Its derivatives	有机酸及其衍生物	C6H8O7	6061-97-8	1.0612e+07	1.57065e+07	1.51633e+07	1.11279e+07	1.73573e+07	1.20926e+07	1.87267e+07	1.6051e+07	1.97304e+07	1.86771e+07	1.81982e+07	1.29963e+07
MEDN1878	Trolox	奎诺二甲基丙烯酸酯	Benzene and substituted derivatives	苯及其衍生物	Benzene and substituted derivatives	苯及其衍生物	C14H18O4	53188-07-1	558583	468086	569665	427734	642479	579157	524464	1.06124e+06	1.26591e+06	1.48386e+06	1.24701e+06	1.84279e+06
MEDN1933	Asp-Gly	天冬氨酸-甘氨酸	Amino acid and Its metabolites	氨基酸及其代谢物	Small Peptide	小肽	C6H10N2O5	3790-51-0	519447	130077	243024	350976	337060	182529	407231	396758	376039	884682	515420	806891
MEDN1936*043	Asn-Pro	L-天冬酰胺-L-脯氨酸	Amino acid and Its metabolites	氨基酸及其代谢物	Small Peptide	小肽	C9H15N3O4	-	77098.7	71871.2	39579.8	64366.4	54887.8	41781	51202.7	69004.7	58062.9	97580	76655.3	108737
MEDN1954	Val-Gly	缬氨酸-甘氨酸	Amino acid and Its metabolites	氨基酸及其代谢物	Small Peptide	小肽	C7H14N2O3	686-43-1	2.02761e+07	1.85024e+06	6.9653e+06	1.12446e+07	1.20641e+07	2.40333e+06	7.24562e+06	7.32501e+06	7.4944e+06	9.51977e+06	3.01905e+07	3.15618e+07
MEDN1981	Mesaconic acid	中康酸	Organic acid and Its derivatives	有机酸及其衍生物	Organic acid and Its derivatives	有机酸及其衍生物	C5H6O4	498-24-8	4.59448e+07	4.2083e+07	2.60454e+07	4.32742e+07	2.83325e+07	3.9616e+07	8.2063e+07	8.60681e+07	8.09149e+07	1.13144e+08	8.30303e+07	2.0091e+08
MEDN1987	Tyr-Val	酪氨酸-缬氨酸	Amino acid and Its metabolites	氨基酸及其代谢物	Small Peptide	小肽	C14H20N2O4	17355-09-8	72049.7	42438.6	52870.4	91209.3	68247.9	35601.9	62482.9	89448.4	85063.9	105279	84716.2	131228
MEDN2009	2-Hydroxy-3-Methyl Butanoic Acid	2-羟基-3-甲基丁酸	Organic acid and Its derivatives	有机酸及其衍生物	Organic acid and Its derivatives	有机酸及其衍生物	C5H10O3	4026-18-0	1.92677e+07	6.26131e+06	7.70708e+06	1.51981e+07	1.19576e+07	7.09253e+06	1.08187e+07	1.61661e+07	1.44165e+07	2.32426e+07	1.81315e+07	2.36505e+07
MEDN2019	N-methyl-N'-nitro-N-nitrosoguanidine	N-甲基-N'-硝基-N-亚硝基胍	Others	其他	Others	其它	C2H5N5O3	70-25-7	17030.5	5796.3	10567.5	8053.41	7447.71	10680.4	9831.78	20218.3	25408.7	31283	15599.4	42698.2
MEDN2035	3-Hydroxyvalproic acid	3-羟基丙戊酸	Organic acid and Its derivatives	有机酸及其衍生物	Organic acid and Its derivatives	有机酸及其衍生物	C8H16O3	58888-84-9	208996	86326	129486	182156	144804	128051	135655	180144	144438	268594	227743	339787
MEDN2131	Asp-Glu	L-天冬氨酸-L-谷氨酸	Amino acid and Its metabolites	氨基酸及其代谢物	Small Peptide	小肽	C9H14N2O7	6157-06-8	302589	218141	225029	289463	244380	218147	251294	320974	236520	381697	318598	410405
MEDN2139	Asn-Arg	L-天冬酰胺-L-精氨酸	Amino acid and Its metabolites	氨基酸及其代谢物	Small Peptide	小肽	C10H20N6O4	2478-01-5	287714	248400	231872	337105	235214	365149	550929	508297	649766	812445	542726	500558
MEDN2158	N-(1-naphthyl) carbamoyl benzoic acid	N-(1-萘基)邻氨甲酰苯甲酸	Benzene and substituted derivatives	苯及其衍生物	Benzene and substituted derivatives	苯及其衍生物	C18H13NO3	132-66-1	27956.4	8568.3	14348.6	13625.1	18414.3	7806.59	23652.5	19833.7	18414.9	56653.2	23455	35296.6
MEDN2198	5-Nitrosalicylic acid	5-硝基水杨酸	Benzene and substituted derivatives	苯及其衍生物	Benzene and substituted derivatives	苯及其衍生物	C7H5NO5	96-97-9	105413	153744	130407	327683	228772	143509	288660	315799	398805	731192	461358	670640
MEDN2260	Salidroside	红景天苷	Benzene and substituted derivatives	苯及其衍生物	Benzene and substituted derivatives	苯及其衍生物	C14H20O7	10338-51-9	677506	1.59833e+06	737858	312168	442156	770995	2.49196e+06	1.45034e+06	804758	1.28713e+06	4.6281e+06	3.50455e+06
MEDN2279	o-Methoxyphenyl sulfate	邻甲氧基苯基磺酸	Benzene and substituted derivatives	苯及其衍生物	Benzene and substituted derivatives	苯及其衍生物	C7H8O5S	3233-59-8	978350	239013	228445	641612	555843	287891	549148	418393	442540	1.77294e+06	1.06903e+06	1.1367e+06
MEDN2297	Vanillic acid 4-O-sulfate	香草醛酸4-O-磺酸	Organic acid and Its derivatives	有机酸及其衍生物	Sulfonic acids	磺酸类化合物	C8H8O7S	71235-86-4	303920	150184	155877	238791	237378	192888	170247	233284	273665	219678	298069	578101
MEDN2308	N-Acetylaminooctanoic acid	N-乙酰氨基辛酸	Organic acid and Its derivatives	有机酸及其衍生物	Organic acid and Its derivatives	有机酸及其衍生物	C10H19NO3	5440-37-9	4.54569e+06	855497	997091	2.6327e+06	2.12649e+06	906929	1.94152e+06	2.32703e+06	2.16271e+06	7.75625e+06	4.19287e+06	7.07441e+06
MEDP0017*239	Histidine	组氨酸	Amino acid and Its metabolites	氨基酸及其代谢物	Amino acids	氨基酸	C6H9N3O2	71-00-1	4.04613e+06	5.53518e+06	2.50348e+06	3.69171e+06	3.15905e+06	803896	3.86648e+06	4.08037e+06	4.52997e+06	7.93039e+06	6.35959e+06	8.01945e+06
MEDP0020	L-Methionine	L-蛋氨酸	Amino acid and Its metabolites	氨基酸及其代谢物	Amino acids	氨基酸	C5H11NO2S	63-68-3	5.26032e+06	2.47363e+06	2.90396e+06	3.35168e+06	3.08071e+06	698020	8.28333e+06	8.29628e+06	5.45252e+06	2.31296e+07	1.01676e+07	1.13401e+07
MEDP0034	3-N-Methyl-L-Histidine	3-N-甲基-L-组氨酸	Amino acid and Its metabolites	氨基酸及其代谢物	Amino acid derivatives	氨基酸衍生物	C7H13N3O3	368-16-1	4.73029e+06	1.1327e+06	4.468e+06	3.31737e+06	3.38246e+06	2.45798e+06	1.01156e+07	9.98735e+06	9.8562e+06	1.02302e+07	9.99358e+06	1.03767e+07
MEDP0039	Betaine	甜菜碱	Others	其他	Others	其它	C5H11NO2	107-43-7	7.28813e+07	3.14836e+07	3.25099e+07	5.34405e+07	3.98288e+07	3.84691e+07	3.43833e+07	5.14764e+07	4.13188e+07	6.78487e+07	1.45663e+08	1.56225e+08
MEDP0061	N,N-Dimethylglycine	N,N-二甲基甘氨酸	Amino acid and Its metabolites	氨基酸及其代谢物	Amino acid derivatives	氨基酸衍生物	C4H9NO2	1118-68-9	355326	160110	176761	254015	236589	270295	184152	342460	276564	402856	1.02906e+06	951456
MEDP0066	N-Acetyl-L-Tyrosine	N-乙酰-L-酪氨酸	Amino acid and Its metabolites	氨基酸及其代谢物	Amino acid derivatives	氨基酸衍生物	C11H13NO4	537-55-3	611906	277829	285761	420104	446439	221011	315674	415561	294023	835070	539529	741455
MEDP0101	P-Coumaric Acid	4-香豆酸	Benzene and substituted derivatives	苯及其衍生物	Phenolic acids	酚酸类	C9H8O3	501-98-4	4.16818e+06	1.98191e+06	1.8489e+06	1.99915e+06	3.68245e+06	691527	2.4833e+06	2.62989e+06	2.29577e+06	6.28837e+06	3.91309e+06	8.6482e+06
MEDP0125	Choline	胆碱	Tryptamines,Cholines,Pigments	色胺、胆碱、色素	Cholines	胆碱类	C5H14NO+	62-49-7	3.87234e+07	1.65132e+07	1.67958e+07	2.98582e+07	2.92667e+07	2.06898e+07	2.55574e+07	2.6717e+07	3.00949e+07	5.01877e+07	1.42064e+08	1.17083e+08
MEDP0126	1,5-Diaminopentane	1,5-戊二胺	Alcohol and amines	醇、胺类	Polyamines	多胺	C5H14N2	462-94-2	1.15101e+06	957898	1.02739e+06	1.1171e+06	1.8031e+06	703419	1.85502e+06	1.35055e+06	1.97784e+06	3.19655e+06	1.86977e+06	1.8153e+06
MEDP0127	Putrescine	腐胺	Alcohol and amines	醇、胺类	Polyamines	多胺	C4H12N2	110-60-1	3.69257e+07	21619966	2.37547e+07	3.52591e+07	3.21622e+07	1.67269e+07	4.17126e+07	4.13867e+07	3.90681e+07	9.14242e+07	5.28631e+07	6.71974e+07
MEDP0128	Diethanolamine	二乙醇胺	Alcohol and amines	醇、胺类	Amines	胺类	C4H11NO2	111-42-2	311762	160833	160645	268822	230793	18945.8	324195	349850	212376	431109	358481	429997
MEDP0160	Adenosine	腺苷	Nucleotide and Its metabolites	核苷酸及其代谢物	Nucleotide and Its metabolites	核苷酸及其代谢物	C10H13N5O4	58-61-7	1.4099e+07	1.7267e+08	1.02764e+07	2.27969e+08	1.45894e+08	2.05567e+07	1.59817e+08	2.41549e+08	2.38251e+08	2.38888e+08	2.50125e+08	2.38134e+08
MEDP0185P	Epinephrine	肾上腺素	Hormones and hormone related compounds	激素及激素相关物质	Hormones and hormone related compounds	激素及激素相关物质	C9H13NO3	51-43-4	1.27028e+06	579477	1.62995e+06	991943	1.14404e+06	2.19905e+06	2.89995e+06	3.35202e+06	2.42311e+06	4.32134e+06	3.33404e+06	2.93706e+06
MEDP0240	Pyridoxine	吡哆素	CoEnzyme and vitamins	辅酶和维生素	CoEnzyme and vitamins	辅酶和维生素	C8H11NO3	65-23-6	889186	106128	323744	211815	421444	192309	120968	3.84605e+06	235615	1.13281e+06	7.87224e+06	4.56531e+06
MEDP0250	Riboflavin	核黄素	CoEnzyme and vitamins	辅酶和维生素	CoEnzyme and vitamins	辅酶和维生素	C17H20N4O6	83-88-5	9.4624e+07	5.2002e+07	5.37301e+07	1.06553e+08	7.98453e+07	7.36418e+07	6.60155e+07	8.16355e+07	6.44442e+07	1.23313e+08	1.66536e+08	1.76516e+08
MEDP0251	Trigonelline	葫芦巴碱	CoEnzyme and vitamins	辅酶和维生素	CoEnzyme and vitamins	辅酶和维生素	C7H7NO2	535-83-1	6.41479e+07	4.28247e+07	3.40371e+07	3.18377e+07	2.83377e+07	3.39748e+07	5.84069e+07	5.74277e+07	7.22923e+07	1.26241e+08	8.24734e+07	8.19264e+07
MEDP0289	3,4,5-Trimethoxycinnamic Acid	3,4,5-三甲氧基肉桂酸	Organic acid and Its derivatives	有机酸及其衍生物	Organic acid and Its derivatives	有机酸及其衍生物	C12H14O5	90-50-6	580093	182552	298836	510540	340838	272914	662545	904036	903669	716588	649288	902318
MEDP0331	Subericacid	4-氨基-N-甲基-3H-1,3,4-噻二唑-2-亚基-苯磺酰胺-辛烷-1,8-二甲	Organic acid and Its derivatives	有机酸及其衍生物	Organic acid and Its derivatives	有机酸及其衍生物	C8H14O4	505-48-6	1.64285e+06	646434	838898	1.16732e+06	1.07214e+06	706554	1.02995e+06	1.4095e+06	1.75233e+06	1.9886e+06	1.40359e+06	1.86506e+06
MEDP0334	Vanillic Acid	香草酸	Organic acid and Its derivatives	有机酸及其衍生物	Organic acid and Its derivatives	有机酸及其衍生物	C8H8O4	121-34-6	844408	211835	374382	506568	448516	306145	808719	694240	485717	1.86264e+06	1.48853e+06	1.10136e+06
MEDP0357	Urocanic Acid	尿刊酸	Organic acid and Its derivatives	有机酸及其衍生物	Organic acid and Its derivatives	有机酸及其衍生物	C6H6N2O2	104-98-3	1.43213e+07	4.75257e+06	6.07129e+06	7.5432e+06	7.81797e+06	5.43201e+06	1.00019e+07	1.34078e+07	1.15019e+07	1.96302e+07	1.83251e+07	2.68986e+07
MEDP0367	γ-Aminobutyric Acid	γ-氨基丁酸	Amino acid and Its metabolites	氨基酸及其代谢物	Amino acid derivatives	氨基酸衍生物	C4H9NO2	56-12-2	8.9055e+06	3.61214e+06	4.06078e+06	6.96577e+06	6.58213e+06	4.23455e+06	5.46111e+06	5.68954e+06	6.56116e+06	1.4019e+07	2.68134e+07	2.14039e+07
MEDP0373	N-Acetylglycine	N-乙酰基甘氨酸	Amino acid and Its metabolites	氨基酸及其代谢物	Amino acid derivatives	氨基酸衍生物	C4H7NO3	543-24-8	3.69104e+07	2.62167e+07	2.74691e+07	2.15114e+07	2.19711e+07	2.17441e+07	2.86374e+07	5.80405e+07	2.74638e+07	5.98302e+07	1.05494e+08	1.14184e+08
MEDP0390	Arainosine	次黄嘌呤阿拉伯糖苷	Nucleotide and Its metabolites	核苷酸及其代谢物	Nucleotide and Its metabolites	核苷酸及其代谢物	C10H12N4O5	7013-16-3	784019	2.01262e+07	1.06776e+06	3.66719e+07	1.76918e+07	1.73464e+06	1.76843e+07	2.97191e+07	2.46984e+07	3.41484e+07	5.17253e+07	6.97763e+07
MEDP0443*167	10-Formyl-Thf	甲酰四氢叶酸	Heterocyclic compounds	杂环化合物	Pteridines and derivatives	蝶啶及其衍生物	C20H23N7O7	2800-34-2	1.20097e+07	2.49249e+06	2.53924e+06	7.66939e+06	5.4299e+06	1.30883e+06	6.34469e+06	3.44925e+06	3.61292e+06	1.91813e+07	2.11313e+07	3.51273e+07
MEDP0455	Dihydrojasmone	二氢茉莉酮	Organic acid and Its derivatives	有机酸及其衍生物	Organic acid and Its derivatives	有机酸及其衍生物	C11H18O	1128-08-1	1.20581e+06	580847	588806	931028	806585	749917	511115	782271	1.01529e+06	1.24936e+06	1.1144e+06	2.15782e+06
MEDP0507	2-Hydroxycinnamic acid	2-羟基肉桂酸	Benzene and substituted derivatives	苯及其衍生物	Phenolic acids	酚酸类	C9H8O3	614-60-8	5.11679e+06	1.55424e+06	1.92599e+06	3.39086e+06	2.8196e+06	447001	1.90722e+06	3.46639e+06	3.30045e+06	8.40109e+06	4.75048e+06	7.67695e+06
MEDP0514	Thiamine	硫胺素	CoEnzyme and vitamins	辅酶和维生素	CoEnzyme and vitamins	辅酶和维生素	C12H17N4OS+	59-43-8	1.0012e+07	4.95068e+06	3.38898e+06	5.70244e+06	4.86009e+06	4.00269e+06	1.66802e+07	1.40228e+07	1.39562e+07	2.19154e+07	1.20767e+07	1.79817e+07
MEDP0540	7,8-dihydro-L-Biopterin	7,8-二氢-L-生物蝶呤	Heterocyclic compounds	杂环化合物	Pteridines and derivatives	蝶啶及其衍生物	C9H13N5O3	6779-87-9	3.34914e+06	1.8891e+06	2.35007e+06	2.13898e+06	2.81272e+06	1.13959e+06	3.1126e+06	4.17287e+06	1.85737e+06	5.61178e+06	9.45427e+06	1.86059e+07
MEDP0546	Oxindole	2-吲哚酮	Heterocyclic compounds	杂环化合物	Indole and Its derivatives	吲哚及其衍生物	C8H7NO	59-48-3	17693.9	17693.9	17693.9	17693.9	17693.9	17693.9	130599	111192	88469.7	172833	153700	342107
MEDP0601	Spermidine	亚精胺	Alcohol and amines	醇、胺类	Polyamines	多胺	C7H19N3	124-20-9	3.47386e+06	1.07508e+06	925867	1.06312e+06	1.12557e+06	967929	3.15179e+06	3.24219e+06	3.76144e+06	3.84987e+06	4.38888e+06	4.27619e+06
MEDP0663	3-Methyl-1-butylamine	3-甲基-1-丁胺	Alcohol and amines	醇、胺类	Amines	胺类	C5H13N	107-85-7	298879	306446	238271	293043	377405	135618	473030	351565	269616	1.30444e+06	538526	936725
MEDP0791*107	4-Aminophenol	4-氨基苯酚	Benzene and substituted derivatives	苯及其衍生物	Phenolics	苯酚类	C6H7NO	123-30-8	1.66736e+06	852962	973901	1.80969e+06	1.45043e+06	1.70296e+06	1.40732e+06	1.83038e+06	1.77659e+06	1.72358e+06	1.66997e+06	1.93506e+06
MEDP0838	2,6-Dimethylaniline	2,6-二甲基苯胺	Benzene and substituted derivatives	苯及其衍生物	Benzene and substituted derivatives	苯及其衍生物	C8H11N	87-62-7	218687	111832	175773	247907	217584	74659.6	220076	328580	182657	596394	273281	395022
MEDP0845P	1-Phenylethanol	1-苯乙醇	Benzene and substituted derivatives	苯及其衍生物	Benzene and substituted derivatives	苯及其衍生物	C8H10O	98-85-1	4.74808e+07	1.34441e+07	2.3754e+07	2.9356e+07	2.83801e+07	1.58662e+07	2.8183e+07	2.8351e+07	2.38732e+07	5.04867e+07	5.10731e+07	6.13632e+07
MEDP0885	Mesoxalate	中草酸	Organic acid and Its derivatives	有机酸及其衍生物	Organic acid and Its derivatives	有机酸及其衍生物	C3H2O5	473-90-5	3.36343e+06	1.47386e+06	2.21483e+06	2.77334e+06	2.77634e+06	1.80747e+06	2.17214e+06	3.02147e+06	4.11851e+06	4.51172e+06	3.86318e+06	5.15567e+06
MEDP0886	N-Amidino-L-Aspartate	N-氨基-L-天冬氨酸	Amino acid and Its metabolites	氨基酸及其代谢物	Amino acid derivatives	氨基酸衍生物	C5H9N3O4	6133-30-8	5.01364e+06	2.39397e+06	1.48383e+06	4.56119e+06	3.28438e+06	800437	4.66579e+06	3.11583e+06	2.79051e+06	5.62033e+06	4.87545e+06	6.49315e+06
MEDP0898	Pyridoxal	吡哆醛	Heterocyclic compounds	杂环化合物	Pteridines and derivatives	蝶啶及其衍生物	C8H9NO3	66-72-8	9.81496e+06	4.67038e+06	5.61207e+06	6.20103e+06	6.53072e+06	4.12806e+06	6.81398e+06	7.25643e+06	4.42543e+06	1.14969e+07	1.03726e+07	8.69225e+06
MEDP1001	Delta-Hexalactone	δ-己内酯	Aldehyde,Ketones,Esters	醛、酮、酯类	Esters	酯类	C6H10O2	823-22-3	1.18866e+07	9.03463e+06	1.05599e+07	9.14326e+06	1.37928e+07	8.52047e+06	8.75842e+06	1.18223e+07	1.41265e+07	1.38733e+07	2.38699e+07	3.34321e+07
MEDP1013	γ-Glu-Cys	γ-L-谷氨酸-L-半胱氨酸	Amino acid and Its metabolites	氨基酸及其代谢物	Small Peptide	小肽	C8H14N2O5S	636-58-8	332194	96955.4	99389.4	146849	208989	218209	387567	204726	474693	507220	509538	1.19307e+06
MEDP1064	9-Fluorenol	9-芴醇	Alcohol and amines	醇、胺类	Alcohols	醇类	C13H10O	1689-64-1	1.08069e+06	744788	776457	1.08404e+06	1.01087e+06	642773	888298	1.07811e+06	1.30722e+06	1.58885e+06	1.12538e+06	1.48905e+06
MEDP1090	Thiazole	噻唑	Heterocyclic compounds	杂环化合物	Heterocyclic compounds	杂环化合物	C3H3NS	288-47-1	74676.8	40669.3	62478.2	84255.5	48838.4	39029	45141.1	132219	50633.2	137267	205274	245098
MEDP1120	Estrone	雌酮	Hormones and hormone related compounds	激素及激素相关物质	Hormones and hormone related compounds	激素及激素相关物质	C18H22O2	53-16-7	388474	77435.4	19331.2	88776.4	142943	111941	164941	303199	182318	458410	221898	526690
MEDP1132	3-Carboxypropyltrimethylammonium	3-羧丙基三甲基铵	Organic acid and Its derivatives	有机酸及其衍生物	Organic acid and Its derivatives	有机酸及其衍生物	C7H15NO2	6249-56-5	1.47977e+07	5.20186e+06	7.48561e+06	6.29695e+06	8.18948e+06	2.99673e+06	9.83954e+06	1.09313e+07	1.13586e+07	1.82382e+07	1.5105e+07	1.8245e+07
MEDP1144	L-Isoleucine	L-异亮氨酸	Amino acid and Its metabolites	氨基酸及其代谢物	Amino acids	氨基酸	C6H13NO2	73-32-5	6.89511e+06	1.69256e+06	3.15522e+06	4.2111e+06	4.27863e+06	2.00292e+06	4.84963e+06	5.13591e+06	3.72976e+06	9.89019e+06	7.26107e+06	9.41791e+06
MEDP1168	1-Aminocyclopropane-1-carboxylic acid	1-氨基环丙烷-1-羧酸	Organic acid and Its derivatives	有机酸及其衍生物	Organic acid and Its derivatives	有机酸及其衍生物	C4H7NO2	22059-21-8	1.44399e+06	1.22135e+06	1.15106e+06	2.49609e+06	1.07583e+06	4.45045e+06	4.52849e+06	2.71605e+06	2.25727e+06	3.31756e+06	3.38587e+06	2.83215e+06
MEDP1202	5'-Deoxy-5'-fluoroadenosine	5'-脱氧-5'-氟腺苷	Nucleotide and Its metabolites	核苷酸及其代谢物	Nucleotide and Its metabolites	核苷酸及其代谢物	C10H12FN5O3	731-98-6	131386	2.68431e+06	170854	5.50863e+06	2.39471e+06	224985	2.56043e+06	4.26328e+06	3.78422e+06	4.30455e+06	7.85312e+06	1.05535e+07
MEDP1203*239	(1R,6S)-6-amino-5-oxocyclohexyl-2-ene-1-carboxylic-acid-ester	(1R,6S)-6-氨基-5-氧代环己基-2-烯-1-羧酸酯	Aldehyde,Ketones,Esters	醛、酮、酯类	Esters	酯类	C7H9NO3	-	4.04613e+06	5.53518e+06	2.50348e+06	3.69171e+06	3.15905e+06	803896	3.86648e+06	4.08037e+06	4.52997e+06	7.93039e+06	6.35959e+06	8.01945e+06
MEDP1217	3-methyl-4-pentenoic acid	3-甲基-4-戊烯酸	Organic acid and Its derivatives	有机酸及其衍生物	Organic acid and Its derivatives	有机酸及其衍生物	C6H10O2	1879-03-4	699511	411145	529599	629503	635161	523176	597997	915127	1.11016e+06	1.04538e+06	837950	1.03806e+06
MEDP1231*167	Folinic acid	亚叶酸	CoEnzyme and vitamins	辅酶和维生素	CoEnzyme and vitamins	辅酶和维生素	C20H23N7O7	58-05-9	1.20097e+07	2.49249e+06	2.53924e+06	7.66939e+06	5.4299e+06	1.30883e+06	6.34469e+06	3.44925e+06	3.61292e+06	1.91813e+07	2.11313e+07	3.51273e+07
MEDP1235	Di-n-propyl-phthalate	邻苯二甲酸二正丙酯	Aldehyde,Ketones,Esters	醛、酮、酯类	Esters	酯类	C14H18O4	131-16-8	106603	138166	107104	108476	83720	107477	105139	116743	88621.7	203131	196397	237233
MEDP1241P	5-Hydroxy-2-oxo-4-ureido-2,5-dihydro-1H-imidazole-5-carboxylic acid ester	5-羟基-2-氧代-4-脲基-2,5-二氢-1H-咪唑-5-羧酸酯	Organic acid and Its derivatives	有机酸及其衍生物	Organic acid and Its derivatives	有机酸及其衍生物	C5H6N4O5	-	3.43005e+06	1.08159e+07	5.97165e+06	1.79287e+06	3.03227e+06	3.59553e+06	1.64886e+07	6.99754e+06	1.5725e+07	2.97212e+06	1.21042e+07	1.85848e+06
MEDP1245	3-Hydroxycaprolactone	3-羟基己内酯	Aldehyde,Ketones,Esters	醛、酮、酯类	Esters	酯类	C12H16N2O4	-	796185	301608	501413	663112	660867	179577	557846	755189	997534	1.36674e+06	781491	1.50877e+06
MEDP1294	Leu-Gly	L-亮氨酰-L-甘氨酸	Amino acid and Its metabolites	氨基酸及其代谢物	Small Peptide	小肽	C8H16N2O3	686-50-0	2.2109e+06	2.02192e+06	2.09906e+06	1.71323e+06	2.81817e+06	1.30576e+06	2.06712e+06	2.69168e+06	2.17128e+06	3.01526e+06	4.28807e+06	6.34724e+06
MEDP1314	Monoisobutyl-phthalate	邻苯二甲酸单异丁酯	Aldehyde,Ketones,Esters	醛、酮、酯类	Esters	酯类	C12H14O4	30833-53-5	1.48338e+06	787840	704930	1.2995e+06	1.1329e+06	735282	518878	1.66301e+06	3.36299e+06	5.11416e+06	1.3457e+06	4.75204e+06
MEDP1404	Carnitine C14:2-OH	肉碱 C14:2-OH	FA	脂肪酰类	CAR	酰基肉碱	C21H37NO5	-	395225	143180	121574	363817	275281	139772	354657	379426	628308	1.0433e+06	528189	1.12666e+06
MEDP1408	Carnitine C14:3	肉碱 C14:3	FA	脂肪酰类	CAR	酰基肉碱	C21H35NO4	-	429330	135223	140306	318466	248365	98934.8	233364	493163	644640	639167	364961	1.23291e+06
MEDP1415	Carnitine C9:DC	肉碱 C9:DC	FA	脂肪酰类	CAR	酰基肉碱	C16H29NO6	-	422033	157890	167653	374271	316900	186858	404972	369815	424982	918514	637466	876816
MEDP1423P	Carnitine C7:DC	肉碱 C7:DC	FA	脂肪酰类	CAR	酰基肉碱	C14H25NO6	-	156717	88678.5	60586.5	77440.9	78063.8	50760.9	122018	96936.7	165906	294206	128476	294936
MEDP1480	Anserine	鹅肌肽	Amino acid and Its metabolites	氨基酸及其代谢物	Small Peptide	小肽	C10H16N4O3	584-85-0	364842	205691	218681	405393	267416	291337	282051	483409	492406	625599	695595	823060
MEDP1490*115	Cis-4-Hydroxy-L-Proline	顺式4-羟基-L-脯氨酸	Amino acid and Its metabolites	氨基酸及其代谢物	Amino acid derivatives	氨基酸衍生物	C5H9NO3	2584-71-6	399298	127829	138790	362066	204594	149935	226914	307502	237942	568773	554030	780068
MEDP1514	Carnitine C9:1	肉碱 C9:1	FA	脂肪酰类	CAR	酰基肉碱	C16H29NO4	-	8.94554e+06	2.24487e+06	2.36698e+06	5.53074e+06	4.06371e+06	1.35451e+06	6.18619e+06	6.05273e+06	1.01703e+07	9.74267e+06	8.54067e+06	2.08355e+07
MEDP1609P	4-(Aminomethyl)benzoic acid	4-(氨基甲基）苯甲酸	Organic acid and Its derivatives	有机酸及其衍生物	Organic acid and Its derivatives	有机酸及其衍生物	C8H9NO2	-	117799	92466.4	89436.2	92933.2	122383	94558.5	114959	175286	118811	174994	158589	187148
MEDP1623	16-Hydroxyestrone	16α-羟基雌酮	Hormones and hormone related compounds	激素及激素相关物质	Hormones and hormone related compounds	激素及激素相关物质	C18H22O3	18186-49-7	93279.4	93279.4	93279.4	93279.4	93279.4	93279.4	761991	466397	784725	1.77652e+06	1.08544e+06	879934
MEDP1629*160	4-Methoxyestrone	4-甲氧基雌酮	Hormones and hormone related compounds	激素及激素相关物质	Hormones and hormone related compounds	激素及激素相关物质	C19H24O3	208038-27-1	687427	269495	219657	537638	329383	229730	281839	326933	403486	1.01104e+06	416430	1.11864e+06
MEDP1663*243	N,N-Dimethylarginine	N,N-二甲基精氨酸	Amino acid and Its metabolites	氨基酸及其代谢物	Amino acid derivatives	氨基酸衍生物	C8H18N4O2	30315-93-6	2.19889e+07	1.90598e+07	1.06804e+07	1.43421e+07	1.11499e+07	6.21381e+06	3.17422e+07	3.86363e+07	2.715e+07	3.65847e+07	3.89401e+07	3.73239e+07
MEDP1720	2-Phenylglycine	DL-苯甘氨酸	Amino acid and Its metabolites	氨基酸及其代谢物	Amino acid derivatives	氨基酸衍生物	C8H9NO2	2835-06-5	822350	255361	396394	391438	426676	193427	377885	533091	380439	1.26654e+06	856835	765699
MEDP1721	2-Phenylpropionic acid	2-苯基丙酸	Organic acid and Its derivatives	有机酸及其衍生物	Organic acid and Its derivatives	有机酸及其衍生物	C9H10O2	492-37-5	806812	437707	479377	618243	561542	302318	453473	835985	996716	1.13569e+06	820816	1.73768e+06
MEDP1797	Phenprocoumon	苯丙香豆素	Benzene and substituted derivatives	苯及其衍生物	Phenolics	苯酚类	C18H16O3	435-97-2	41015.2	21023.8	7619.81	43527.9	44970.3	18098	36927.8	53349.8	40061	84762.7	45730.7	59283.7
MEDP1804	Tetrahydrocurcumin	四氢姜黄素	Benzene and substituted derivatives	苯及其衍生物	Phenolic acids	酚酸类	C21H24O6	36062-04-1	167082	53297	48130	150425	111884	108843	102237	130166	213237	476335	185254	602795
MEDP1830	Ethyl-4-Methoxycinnamate	4-甲氧基肉桂酸乙酯	Benzene and substituted derivatives	苯及其衍生物	Phenolic acids	酚酸类	C12H14O3	24393-56-4	116371	77523.2	65883.9	97817.9	68622.3	115103	85104.2	69036.9	96272.4	165060	166068	207936
MEDP1881	Phe-Ile-Gly	苯丙氨酸-异亮氨酸-甘氨酸	Amino acid and Its metabolites	氨基酸及其代谢物	Small Peptide	小肽	C17H25N3O4	-	512178	101445	169776	326638	336582	172454	199448	263538	260699	1.16599e+06	613433	865522
MEDP1885	Pro-Ile	脯氨酸-异亮氨酸	Amino acid and Its metabolites	氨基酸及其代谢物	Small Peptide	小肽	C11H20N2O3	-	447828	232255	264876	419012	272847	290365	424166	553253	468231	928827	572009	357283
MEDP1889	Ser-Phe	丝氨酸-苯丙氨酸	Amino acid and Its metabolites	氨基酸及其代谢物	Small Peptide	小肽	C12H16N2O4	16875-28-8	1.89024e+06	1.03372e+06	606172	1.56793e+06	1.14501e+06	505872	943932	1.23829e+06	980004	3.86172e+06	2.26145e+06	2.54355e+06
MEDP1911	Phe-Trp	L-苯丙氨酸基-L-色氨酸	Amino acid and Its metabolites	氨基酸及其代谢物	Small Peptide	小肽	C20H21N3O3	24587-41-5	6550.78	6550.78	6550.78	6550.78	6550.78	6550.78	37272.6	66173	32753.9	228293	201392	191355
MEDP1923	Cyclo(Phe-Glu)	环(苯丙氨酸-谷氨酸)	Amino acid and Its metabolites	氨基酸及其代谢物	Small Peptide	小肽	C14H16N2O4	-	500377	127208	188227	394526	374036	212712	309665	409495	335938	872135	671154	1.07289e+06
MEDP1930	Cyclo(Tyr-Ala)	环(酪氨酸-丙氨酸)	Amino acid and Its metabolites	氨基酸及其代谢物	Small Peptide	小肽	C12H14N2O3	21754-26-7	1.66368e+06	836107	891843	1.19096e+06	1.07952e+06	1.11046e+06	1.63086e+06	1.57718e+06	1.70645e+06	2.9046e+06	1.65317e+06	1.96864e+06
MEDP1950	2'-Deoxyinosine-5'-monophosphate	2'-脱氧肌苷-5'-单磷酸	Nucleotide and Its metabolites	核苷酸及其代谢物	Nucleotide and Its metabolites	核苷酸及其代谢物	C10H13N4O7P	3393-18-8	5.27992e+07	7.72678e+07	5.82463e+07	8.71684e+07	5.14269e+07	2.20963e+08	1.77107e+08	1.85062e+08	1.33634e+08	2.25469e+08	2.39347e+08	2.26109e+08
MEDP1956	2-Aminopurine	2-氨基嘌呤	Nucleotide and Its metabolites	核苷酸及其代谢物	Nucleotide and Its metabolites	核苷酸及其代谢物	C5H5N5	452-06-2	1.13364e+06	1.5456e+07	1.42702e+06	2.9172e+07	1.32913e+07	1.63599e+06	1.43714e+07	2.27658e+07	3.06013e+07	2.67389e+07	4.47389e+07	5.35859e+07
MEDP1982	2-Methyl-1-Pyrroline	2-甲基-1-吡咯啉	Heterocyclic compounds	杂环化合物	Heterocyclic compounds	杂环化合物	C5H9N	872-32-2	1.52631e+07	4.31811e+06	4.50365e+06	7.27528e+06	4.158e+06	2.55302e+06	8.05186e+06	1.23603e+07	7.58565e+06	2.05525e+07	1.72416e+07	2.32489e+07
MEDP2002*115	Aminolevulinic acid	氨基乙酰丙酸	Organic acid and Its derivatives	有机酸及其衍生物	Organic acid and Its derivatives	有机酸及其衍生物	C5H9NO3	106-60-5	399298	127829	138790	362066	204594	149935	226914	307502	237942	568773	554030	780068
MEDP2017	4-Phenylbutyric acid	4-苯基丁酸	Organic acid and Its derivatives	有机酸及其衍生物	Organic acid and Its derivatives	有机酸及其衍生物	C10H12O2	1821-12-1	591730	245153	349323	465269	475467	275989	382461	588064	725588	1.02769e+06	461062	1.4492e+06
MEDP2037	2-((3-Oxo-3-phenylpropyl)amino)acetic acid	2-(（3-氧代-3-苯基丙基）氨基）乙酸	Amino acid and Its metabolites	氨基酸及其代谢物	Amino acids	氨基酸	C11H13NO3	56613-60-6	1.73396e+08	6.22076e+07	1.06767e+08	1.28045e+08	1.24442e+08	7.49851e+07	1.27685e+08	1.24872e+08	1.07076e+08	1.84288e+08	1.8491e+08	2.15529e+08
MEDP2038	3-O-Methyldopa	3-O-甲基多巴	Alcohol and amines	醇、胺类	Polyamines	多胺	C10H13NO4	300-48-1	129282	66735	69596.2	97684.4	78720.6	86270.6	75634.8	82100.8	77347.3	201784	253127	299341
MEDP2044	Adrenosterone	肾上腺甾酮	Hormones and hormone related compounds	激素及激素相关物质	Hormones and hormone related compounds	激素及激素相关物质	C19H24O3	382-45-6	499379	48525.9	226434	380395	96798.1	39563.2	1.42008e+06	1.35717e+06	755117	1.24958e+06	853800	1.78164e+06
MEDP2108	3-(4-Fluorobenzoyl)propionic acid	3-(4-氟苯甲酰基)丙酸	Organic acid and Its derivatives	有机酸及其衍生物	Organic acid and Its derivatives	有机酸及其衍生物	C10H9FO3	366-77-8	1.09013e+06	599568	793549	1.14417e+06	1.10542e+06	629619	844507	1.48402e+06	1.98339e+06	2.11121e+06	1.54705e+06	3.21741e+06
MEDP2109	3-(3,4,5-trimethoxyphenyl)propionic acid	3-(3,4,5-三甲氧基苯基)丙酸	Organic acid and Its derivatives	有机酸及其衍生物	Organic acid and Its derivatives	有机酸及其衍生物	C12H16O5	25173-72-2	2.47342e+06	409402	1.0953e+06	2.22963e+06	1.32563e+06	974347	2.17115e+06	3.97399e+06	2.28985e+06	1.81398e+06	2.8473e+06	4.20791e+06
MEDP2117	2,5-Dihydroxyacetophenone	2,5-二羟基苯乙酮	Benzene and substituted derivatives	苯及其衍生物	Benzene and substituted derivatives	苯及其衍生物	C8H8O3	490-78-8	1.49138e+06	788854	1.36283e+06	1.32264e+06	1.77586e+06	1.46654e+06	3.64243e+06	5.45404e+06	4.19129e+06	6.9249e+06	1.89487e+06	1.14476e+07
MEDP2118	2,3-Bis(4-hydroxyphenyl)propionitrile	2,3-双（4-羟基苯基）丙腈	Benzene and substituted derivatives	苯及其衍生物	Benzene and substituted derivatives	苯及其衍生物	C15H13NO2	1428-67-7	146191	60947.8	92527.8	144379	113825	52437.4	104390	135044	118265	257525	159937	288946
MEDP2131*106	L-Isoserine	L-异丝氨酸	Amino acid and Its metabolites	氨基酸及其代谢物	Amino acid derivatives	氨基酸衍生物	C3H7NO3	632-13-3	2.64264e+06	958900	1.38858e+06	1.73567e+06	2.26975e+06	90809.3	2.19338e+06	2.22047e+06	670723	3.2451e+06	2.4407e+06	3.43458e+06
MEDP2132*108	1-Aminocyclobutanecarboxylic acid	1-氨基-1-环丁烷羧酸	Amino acid and Its metabolites	氨基酸及其代谢物	Amino acid derivatives	氨基酸衍生物	C5H9NO2	22264-50-2	1.82607e+07	1.16271e+07	1.13294e+07	1.25268e+07	1.3436e+07	1.60631e+07	1.62352e+07	1.51036e+07	1.48565e+07	2.39932e+07	2.9563e+07	3.98016e+07
MEDP2140HN	19-Hydroxyandrost-4-ene-3,17-dione	19-羟基-4-雄烯-3,17-二酮	Hormones and hormone related compounds	激素及激素相关物质	Hormones and hormone related compounds	激素及激素相关物质	C19H26O3	510-64-5	6.58227e+06	1.09457e+07	8.17171e+06	9.16928e+06	1.52509e+07	8.41267e+06	1.1523e+07	1.69545e+07	2.27497e+07	2.71007e+07	2.35163e+07	3.53607e+07
MEDP2144	Pseudotropine	α-托品醇	Others	其他	Others	其它	C8H15NO	120-29-6	234331	135181	155000	171732	189679	102396	204307	143977	219406	291387	175254	372559
MEDP2177	N-Phenylacetylphenylalanine	N-苯乙酰苯丙氨酸	Benzene and substituted derivatives	苯及其衍生物	Benzene and substituted derivatives	苯及其衍生物	C17H17NO3	738-75-0	137534	23540.9	81636.4	107155	90493.5	74802	96894.6	92967	75735.9	237278	172580	205073
MEDP2183	3,5,6-Trichloro-2-pyridinol	3,5,6-三氯-2-吡啶酚	Heterocyclic compounds	杂环化合物	Pyridine and pyridine derivatives	吡啶及其衍生物	C5H2Cl3NO	6515-38-4	150258	74778.7	64743.9	318975	151581	78110	77878.9	183714	274086	549701	343220	602636
MEDP2184	2,3-Dimethoxyphenol	2,3-二甲氧基苯酚	Benzene and substituted derivatives	苯及其衍生物	Benzene and substituted derivatives	苯及其衍生物	C8H10O3	5150-42-5	9.50645e+06	7.07405e+06	6.68159e+06	1.00693e+07	9.88035e+06	5.96078e+06	9.37834e+06	1.29214e+07	1.81589e+07	1.53601e+07	1.25533e+07	1.75128e+07
MEDP2185*107	Phenylhydroxylamine	苯基羟胺	Benzene and substituted derivatives	苯及其衍生物	Benzene and substituted derivatives	苯及其衍生物	C6H7NO	100-65-2	1.66736e+06	852962	973901	1.80969e+06	1.45043e+06	1.70296e+06	1.40732e+06	1.83038e+06	1.77659e+06	1.72358e+06	1.66997e+06	1.93506e+06
MEDP2202	2-(2-Amino-3-methoxyphenyl)chromone	2-（2-氨基-3-甲氧苯基）色酮	Benzene and substituted derivatives	苯及其衍生物	Benzene and substituted derivatives	苯及其衍生物	C16H13NO3	167869-21-8	226589	24338.8	86269.4	200529	74448.7	24162.8	256933	410445	297482	247537	224398	642057
MEDP2213	Scriptaid	Scriptaid	Benzene and substituted derivatives	苯及其衍生物	Benzene and substituted derivatives	苯及其衍生物	C18H18N2O4	287383-59-9	293740	478310	364070	380154	351313	485897	516307	496317	599264	724064	234876	473491
MEDP2242	Benzisoxazole-Hsp90-inhibitor	苯异恶唑Hsp90抑制剂	Benzene and substituted derivatives	苯及其衍生物	Benzene and substituted derivatives	苯及其衍生物	C19H20ClN3O4	1012788-65-6	5776.99	5776.99	5776.99	5776.99	5776.99	5776.99	28884.9	31090.2	55766.1	85227.5	102855	135937
MEDP2256*160	2-Methoxyestrone	2-甲氧基雌酮	Hormones and hormone related compounds	激素及激素相关物质	Hormones and hormone related compounds	激素及激素相关物质	C19H24O3	362-08-3	687427	269495	219657	537638	329383	229730	281839	326933	403486	1.01104e+06	416430	1.11864e+06
MEDP2262	2-Hydroxyestradiol	2-羟基雌二醇	Hormones and hormone related compounds	激素及激素相关物质	Hormones and hormone related compounds	激素及激素相关物质	C18H24O3	362-05-0	165510	45347.3	68941	96980.5	74228.1	48634.8	60862.6	105379	119552	98263.1	113192	130141
MEDP2263	4-Hydroxydebrisoquine	4-羟基异喹	Benzene and substituted derivatives	苯及其衍生物	Benzene and substituted derivatives	苯及其衍生物	C10H13N3O	59333-79-8	6.89174e+06	1.65032e+06	1.9914e+06	2.49782e+06	3.40904e+06	2.33093e+06	5.63666e+06	3.53455e+06	4.39687e+06	1.0261e+07	6.88563e+06	8.17667e+06
MEDP2302	N-Acetyl-L-methionine	N-乙酰基蛋氨酸	Amino acid and Its metabolites	氨基酸及其代谢物	Amino acid derivatives	氨基酸衍生物	C7H13NO3S	65-82-7	2.32151e+06	609729	406546	1.00129e+06	617377	57549.2	1.44561e+06	1.95095e+06	1.20846e+06	8.65587e+06	1.27996e+06	3.31882e+06
MEDP2312*134	Gly-Lys	甘氨酸-赖氨酸	Amino acid and Its metabolites	氨基酸及其代谢物	Small Peptide	小肽	C8H17N3O3	997-62-6	1.17501e+06	3.28847e+06	1.72672e+06	687216	857618	620492	8.73929e+06	2.20127e+06	7.88856e+06	1.39498e+06	7.76691e+06	893078
MEDP2321	Pro-Arg	脯氨酸-精氨酸	Amino acid and Its metabolites	氨基酸及其代谢物	Small Peptide	小肽	C11H21N5O3	2418-74-8	478445	315475	327808	457825	457718	339211	502358	311690	456588	739148	539873	674924
MEDP2323	Diethyl-phosphate	磷酸二乙酯	Aldehyde,Ketones,Esters	醛、酮、酯类	Esters	酯类	C4H11O4P	598-02-7	1.07127e+06	799719	835840	803655	684446	229286	1.58107e+06	1.41539e+06	1.39735e+06	2.47063e+06	1.22058e+06	977677
MEDP2326	Cyclocreatine	环肌酸	Nucleotide and Its metabolites	核苷酸及其代谢物	Nucleotide and Its metabolites	核苷酸及其代谢物	C5H9N3O2	35404-50-3	2.64538e+06	1.66068e+06	1.20861e+06	1.69401e+06	2.02819e+06	1.09022e+06	2.05946e+06	1.76604e+06	2.08506e+06	1.96371e+06	1.99563e+06	3.68941e+06
MEDP2339*243	Pro-Ser	脯氨酸-丝氨酸	Amino acid and Its metabolites	氨基酸及其代谢物	Small Peptide	小肽	C8H14N2O4	71835-80-8	2.19889e+07	1.90598e+07	1.06804e+07	1.43421e+07	1.11499e+07	6.21381e+06	3.17422e+07	3.86363e+07	2.715e+07	3.65847e+07	3.89401e+07	3.73239e+07
MEDP2340	Thr-Asp	L-苏氨酸-L-天冬氨酸	Amino acid and Its metabolites	氨基酸及其代谢物	Small Peptide	小肽	C8H14N2O6	108320-97-4	361477	265780	258747	257371	229046	189389	374489	396801	454100	510598	362712	345778
MEDP2342	4-Aminomethylpyrimidine	4-氨基甲基嘧啶	Heterocyclic compounds	杂环化合物	Heterocyclic compounds	杂环化合物	C5H7N3	45588-79-2	264410	248935	237261	182736	358846	174800	325296	291224	201306	500573	444134	543589
MEDP2349	Ammeline	三聚氰酸二酰胺	Heterocyclic compounds	杂环化合物	Heterocyclic compounds	杂环化合物	C3H5N5O	645-92-1	3.40086e+06	998925	1.52119e+06	1.31037e+06	1.4661e+06	1.22973e+06	2.14707e+06	1.86981e+06	2.44484e+06	4.5443e+06	3.96317e+06	3.94032e+06
MEDP2360	2-Pyrrolidineacetic acid	2-吡咯烷乙酸	Amino acid and Its metabolites	氨基酸及其代谢物	Amino acid derivatives	氨基酸衍生物	C6H11NO2	56879-46-0	7.40324e+06	6.85579e+06	4.34554e+06	5.47005e+06	5.26918e+06	3.64209e+06	7.82091e+06	6.95218e+06	9.46815e+06	8.85592e+06	7.44695e+06	1.0185e+07
MEDP2368	6-aminonicotinamide	6-氨基烟酰胺	Nucleotide and Its metabolites	核苷酸及其代谢物	Nucleotide and Its metabolites	核苷酸及其代谢物	C6H7N3O	329-89-5	8.67436e+06	4.86434e+06	4.65858e+06	9.27885e+06	8.91679e+06	8.05004e+06	1.02869e+07	6.72546e+06	1.16851e+07	1.23881e+07	1.11222e+07	1.24565e+07
MEDP2375	Ectoine	(S)-2-甲基-3,4,5,6-四氢嘧啶-4-羧酸	Heterocyclic compounds	杂环化合物	Heterocyclic compounds	杂环化合物	C6H10N2O2	96702-03-3	7.10637e+06	2.58564e+06	3.52876e+06	4.95826e+06	4.50622e+06	3.77575e+06	7.90285e+06	5.22197e+06	8.03554e+06	1.09957e+07	7.01847e+06	7.73813e+06
MEDP2380	Lys-Met	赖氨酸-甲硫氨酸	Amino acid and Its metabolites	氨基酸及其代谢物	Small Peptide	小肽	C11H23N3O3S	97729-52-7	258247	374741	499200	330026	334952	133057	379580	213405	189195	454733	440626	676029
MEDP2387	Ile-Ser	异亮氨酸-丝氨酸	Amino acid and Its metabolites	氨基酸及其代谢物	Small Peptide	小肽	C9H18N2O4	6403-14-1	1.06849e+06	795222	572571	1.30734e+06	1.37061e+06	145450	706811	979690	1.70753e+06	3.31169e+06	2.10664e+06	2.68953e+06
MEDP2391	Tyr-Glu	L-酪氨酸-L-谷氨酸	Amino acid and Its metabolites	氨基酸及其代谢物	Small Peptide	小肽	C14H18N2O6	2545-89-3	421227	134985	179509	262017	259332	42969.5	184936	326870	214237	639866	407380	649766
MEDP2394	Glu-Ile	谷氨酸-异亮氨酸	Amino acid and Its metabolites	氨基酸及其代谢物	Small Peptide	小肽	C11H20N2O5	5879-22-1	2.51868e+06	1.36592e+06	1.41284e+06	2.41542e+06	2.2583e+06	45437.3	2.79419e+06	2.64833e+06	3.88017e+06	4.80356e+06	4.03912e+06	3.62811e+06
MEDP2482	4-Carboxytolbutamide	4-羧基甲苯丁酰胺	Benzene and substituted derivatives	苯及其衍生物	Benzene and substituted derivatives	苯及其衍生物	C12H16N2O5S	2224-10-4	79799.7	91532.2	135397	111262	154389	97266.6	109195	148906	303814	230860	157486	216035
MEDP2525	2-Amino-2-methyl-1,3-propanediol	2-氨基-2-甲基-1,3-丙二醇	Alcohol and amines	醇、胺类	Alcohols	醇类	C4H11NO2	115-69-5	2.1324e+06	6.07388e+06	3.55815e+06	1.34872e+06	1.94529e+06	1.8684e+06	1.01574e+07	4.38029e+06	9.54424e+06	1.85217e+06	6.28901e+06	1.12805e+06
MEDP2528*234	Cycloleucine	环亮氨酸	Amino acid and Its metabolites	氨基酸及其代谢物	Amino acid derivatives	氨基酸衍生物	C6H11NO2	52-52-8	3.82532e+08	1.54748e+08	1.46314e+08	2.89932e+08	2.30389e+08	1.08304e+08	2.7646e+08	2.55946e+08	2.24754e+08	3.8269e+08	4.0285e+08	4.20334e+08
MEDP2545*134	Lys-Gly	L-赖氨酸-L-甘氨酸	Amino acid and Its metabolites	氨基酸及其代谢物	Small Peptide	小肽	C8H17N3O3	7563-03-3	1.17501e+06	3.28847e+06	1.72672e+06	687216	857618	620492	8.73929e+06	2.20127e+06	7.88856e+06	1.39498e+06	7.76691e+06	893078
MEDP2554	Ala-His	L-丙氨酸-L-组氨酸	Amino acid and Its metabolites	氨基酸及其代谢物	Small Peptide	小肽	C9H14N4O3	3253-17-6	533119	229670	220074	611762	376360	371902	364008	550675	560126	946015	772413	1.01766e+06
MEDP2556	Pro-Asp	L-脯氨酸-L-天冬氨酸	Amino acid and Its metabolites	氨基酸及其代谢物	Small Peptide	小肽	C9H14N2O5	85227-98-1	1.01309e+07	5.5493e+06	5.42582e+06	1.07197e+07	8.39913e+06	1.94815e+06	1.49176e+07	1.58447e+07	5.87686e+06	1.21526e+07	1.03981e+07	1.34906e+07
MEDP2607	Hyp-Trp	L-羟脯氨酸-L-色氨酸	Amino acid and Its metabolites	氨基酸及其代谢物	Small Peptide	小肽	C16H19N3O4	-	2.96376e+06	987510	1.00309e+06	1.75383e+06	1.52511e+06	468970	1.4835e+06	1.95468e+06	1.92981e+06	3.92752e+06	2.53578e+06	3.88449e+06
MEDP2608	Tyr-His	L-酪氨酸-L-组氨酸	Amino acid and Its metabolites	氨基酸及其代谢物	Small Peptide	小肽	C15H18N4O4	3788-44-1	94669.2	58283.2	51340.7	105184	60059.9	39467.1	79931.1	102853	75049.6	114381	137640	196071
MEDP2610	Lys-Trp	赖氨酸-色氨酸	Amino acid and Its metabolites	氨基酸及其代谢物	Small Peptide	小肽	C17H24N4O3	50674-18-5	1.13216e+06	269490	257478	915622	293107	1.0416e+06	1.19279e+06	1.05677e+06	1.28403e+06	1.07202e+06	2.08529e+06	617245
MEDP2820	Carnitine C12:1-OH	肉碱 C12:1-OH	FA	脂肪酰类	CAR	酰基肉碱	C19H35NO5	-	103447	47711	49493.9	82924.8	58038.5	47015.6	119194	122961	118251	119330	99782.1	157111
MEDP2825	SPH(d18:2)	鞘氨醇_SPH(d18:2)	SL	鞘脂类	SPH	鞘氨醇	C18H35NO2	-	1.61457e+06	612836	632946	1.44678e+06	1.19421e+06	607731	717611	1.0964e+06	1.71169e+06	2.78839e+06	1.65039e+06	4.71824e+06
MEDP2865	Carnitine C15:2	肉碱 C15:2	FA	脂肪酰类	CAR	酰基肉碱	C22H39NO4	-	210845	126520	98132.4	238833	172995	72419.5	369783	634885	760277	618073	277711	1.66168e+06
MW0000187N	Codeine-6-glucuronide	可待因-6-葡糖苷酸	Alkaloids	生物碱	Isoquinoline alkaloids	异喹啉类生物碱	C24H29NO9	20736-11-2	198281	91076.2	84773.2	166714	209484	58140.4	132398	253635	234217	233625	320636	349848
MW0000378P	Nor-psi-tropine	去甲psi托品	Alkaloids	生物碱	Tropan alkaloids	莨菪烷类生物碱	C7H13NO	501-33-7	3.0376e+06	7.71402e+06	2.97085e+06	3.7243e+06	5.87956e+06	4.00215e+06	1.93534e+07	5.61621e+06	1.79853e+07	8.11801e+06	5.63865e+06	1.20439e+07
MW0000453HN	N-(1-Allyl-3-pyrrolidinyl)propionanilide oxalate (1:1)	N-(1-Allyl-3-pyrrolidinyl)propionanilide 草酸盐 (1:1)	Others	其他	Others	其他	C18H24N2O5	23257-79-6	5.19501e+06	5.60302e+06	4.13262e+06	1.02026e+07	5.5656e+06	3.5751e+06	6.66973e+06	1.181e+07	1.22035e+07	1.78337e+07	1.17083e+07	2.57179e+07
MW0000529N	(10)-Gingerol	(10)-姜辣素	Benzene and substituted derivatives	苯及其衍生物	Phenolics	苯酚类	C21H34O4	23513-15-7	2.87294e+06	423909	1.23218e+06	1.75076e+06	2.2594e+06	1.90244e+06	2.36806e+06	3.67404e+06	4.93693e+06	7.25639e+06	4.3032e+06	1.67326e+07
MW0000731N	(4-Hydroxy-3-methoxyphenyl)ethanol	4-羟基-3-甲氧基苯乙醇	Benzene and substituted derivatives	苯及其衍生物	Phenolics	苯酚类	C9H12O3	2380-78-1	124894	71869.8	55146.4	105293	103848	52960.4	140177	153373	262797	324692	143712	323478
MW0000841P	(S)-Verimol F	(S)-Verimol F	Benzene and substituted derivatives	苯及其衍生物	Benzene and substituted derivatives	苯及其衍生物	C17H20O3	212516-39-7	38341.6	8969.15	33549.5	36338.1	27993.3	17425.8	42493.3	50232.9	57019.4	181972	58350.5	126463
MW0001015N	{[3-(2-hydroxy-4-methoxyphenyl)prop-2-en-1-yl]oxy}sulfonic acid	[4-(3-氧丙基-1-烯-1-基）苯基]氧化磺酸	Others	其他	Others	其他	C10H12O6S	-	1.17777e+06	3.79408e+06	1.02816e+06	1.81322e+06	1.14599e+06	3.36723e+06	4.66839e+06	4.39014e+06	6.96973e+06	1.20184e+07	1.38747e+07	2.37199e+06
MW0001985HN	2-(Acetyloxy)-3-methylbenzoic acid	2-(乙酰氧基)-3-甲基苯甲酸	Benzene and substituted derivatives	苯及其衍生物	Benzene and substituted derivatives	苯及其衍生物	C10H10O4	4386-39-4	1.58457e+07	4.00313e+06	7.26003e+06	8.35719e+06	9.1904e+06	4.10923e+06	7.82105e+06	7.26122e+06	1.26703e+07	1.68287e+07	1.14911e+07	1.32739e+07
MW0002209HN	2,4,6-Trimethyl-3,5-dinitrobenzonitrile	2,4,6-三甲基-3,5-二硝基苄腈	Benzene and substituted derivatives	苯及其衍生物	Benzene and substituted derivatives	苯及其衍生物	C10H9N3O4	-	460602	222393	264955	242647	269985	314940	507680	381569	461809	582897	386757	735461
MW0002319HN	2,5-Dichlorohydroquinone	2，5-二氯-1，4-苯二酚	Benzene and substituted derivatives	苯及其衍生物	Phenolics	苯酚类	C6H4Cl2O2	824-69-1	3.82329e+06	2.21409e+06	2.73228e+06	3.16482e+06	3.3013e+06	2.12926e+06	2.55536e+06	2.523e+06	3.04576e+06	3.98199e+06	3.68986e+06	4.57088e+06
MW0002410HN	2,6-Dimethylphenol	2,6-二甲基苯酚	Benzene and substituted derivatives	苯及其衍生物	Phenolics	苯酚类	C8H10O	576-26-1	354886	303332	261368	348828	361269	200536	498318	556875	830791	708051	362641	433956
MW0002412N	2,6-Di-tert-butylhydroquinone	2，6-二叔丁基-1，4-苯二醇	Benzene and substituted derivatives	苯及其衍生物	Benzene and substituted derivatives	苯及其衍生物	C14H22O2	2444-28-2	333975	258014	278624	261527	365499	269841	347840	284350	308224	392548	314466	280211
MW0003153HN	2-Hydroxysaclofen	2-羟基沙氯芬	Benzene and substituted derivatives	苯及其衍生物	Benzene and substituted derivatives	苯及其衍生物	C9H12ClNO4S	-	1.20463e+06	894703	860346	1.06341e+06	969550	726794	1.05457e+06	1.28202e+06	1.10632e+06	1.54779e+06	1.33024e+06	1.91203e+06
MW0003715N	3,5-Dinitrocatechol	3,5-二硝基茶酚（OR-486）	Benzene and substituted derivatives	苯及其衍生物	Phenolics	苯酚类	C6H4N2O6	-	288501	9807.37	60557.8	172014	52568.4	12573.9	232676	429399	366490	925647	244428	1.40675e+06
MW0004549P	Pramocaine	普拉莫卡因	Benzene and substituted derivatives	苯及其衍生物	Phenolics	苯酚类	C17H27NO3	140-65-8	3.07562e+06	1.53151e+06	1.5117e+06	3.86393e+06	2.69091e+06	870359	2.7475e+06	3.38254e+06	5.22457e+06	6.52577e+06	3.41977e+06	1.07257e+07
MW0005047N	3-Dimethylallyl-4-hydroxybenzoic acid	4-羟基-3-(3-甲基丁-2-烯基）苯甲酸	Benzene and substituted derivatives	苯及其衍生物	Benzene and substituted derivatives	苯及其衍生物	C12H14O3	1138-41-6	80678.8	34804.4	29269.8	63275.5	49183.4	42712.6	42718.6	45743.5	44451.1	104789	192166	234301
MW0005090HN	4-Hydroxybenzenesulfonic acid	4-羟基苯磺酸	Organic acid and Its derivatives	有机酸及其衍生物	Sulfonic acids	磺酸类化合物	C6H6O4S	98-67-9	4.22141e+08	3.51744e+08	3.52472e+08	3.22564e+08	371757316	2.50983e+08	5.45885e+08	4.34475e+08	4.00728e+08	5.03078e+08	4.38492e+08	5.33014e+08
MW0006146N	3-(dimethylamino)-N-(3-(4-hydroxybenzamido)-4-methylphenyl)benzamide	3-(二甲基氨基)-N-[3-[(4-羟基苯甲酰基)氨基]-4-甲基苯基]苯甲酰胺	Benzene and substituted derivatives	苯及其衍生物	Benzene and substituted derivatives	苯及其衍生物	C23H23N3O3	208260-29-1	140988	44066.6	98293	112002	93198.5	68650.6	63603.1	117736	193875	196000	174361	266213
MW0006250P	Etalocib	依他洛西	Benzene and substituted derivatives	苯及其衍生物	Benzene and substituted derivatives	苯及其衍生物	C33H33FO6	161172-51-6 | 152608-41-8	2436.96	2436.96	2436.96	2436.96	2436.96	2436.96	20902.2	50020.7	126360	121654	27228.1	43186.8
MW0006426HN	Buclizine	布克利嗪	Benzene and substituted derivatives	苯及其衍生物	Benzene and substituted derivatives	苯及其衍生物	C28H33ClN2	82-95-1 | 163837-51-2 | 163837-52-3	5.38218e+06	2.6455e+06	3.94442e+06	5.05908e+06	5.58016e+06	1.1652e+06	4.52874e+06	6.71356e+06	8.13377e+06	8.81122e+06	4.59718e+06	9.21081e+06
MW0006576N	Cinitapride	西尼他必利	Benzene and substituted derivatives	苯及其衍生物	Benzene and substituted derivatives	苯及其衍生物	C21H30N4O4	66564-14-5	4.31755e+06	1.69155e+06	2.47305e+06	4.38356e+06	3.74187e+06	1.40945e+06	3.87277e+06	4.37304e+06	5.60091e+06	8.43791e+06	5.5149e+06	9.57776e+06
MW0006612N	Diethylenetriamine crosslinked with epichlorohydrin	二乙烯三胺与环氧氯丙烷交联	Benzene and substituted derivatives	苯及其衍生物	Benzene and substituted derivatives	苯及其衍生物	C14H22ClNO	25085-17-0	7.85482e+07	4.11549e+07	5.43143e+07	9.15224e+07	5.38154e+07	1.94631e+07	6.54421e+07	6.26956e+07	7.54429e+07	1.01691e+08	6.62912e+07	1.42149e+08
MW0006635N	Clozapine	氯氮平	Benzene and substituted derivatives	苯及其衍生物	Benzene and substituted derivatives	苯及其衍生物	C18H19ClN4	5786-21-0	125057	18905.4	22284.5	71827.6	61802.7	41199	72502.9	58357.9	70200.1	285602	130658	253378
MW0006750N	Dexmedetomidine	右美托咪定	Benzene and substituted derivatives	苯及其衍生物	Benzene and substituted derivatives	苯及其衍生物	C13H16N2	113775-47-6	481160	298359	480377	694225	725867	488336	436892	1.03785e+06	1.8223e+06	2.38471e+06	1.15538e+06	3.77824e+06
MW0006824HN	Difenacoum	地芬那菌	Benzene and substituted derivatives	苯及其衍生物	Benzene and substituted derivatives	苯及其衍生物	C31H24O3	-	8.20292e+06	3.24395e+06	3.52213e+06	7.11658e+06	9.54517e+06	4.45114e+06	7.89805e+06	5.73502e+06	6.66999e+06	1.77398e+07	1.61281e+07	1.84155e+07
MW0006941HN	D-Tryptophan	D-色氨酸	Amino acid and Its metabolites	氨基酸及其代谢物	Amino acids	氨基酸	C11H12N2O2	153-94-6	9.47363e+07	3.854e+07	4.82832e+07	7.98807e+07	6.16319e+07	4.77143e+07	6.58146e+07	9.46647e+07	6.23338e+07	1.11908e+08	1.10705e+08	1.85589e+08
MW0007090N	Etobenzanid	依托苯扎尼	Benzene and substituted derivatives	苯及其衍生物	Benzene and substituted derivatives	苯及其衍生物	C16H15Cl2NO3	79540-50-4	2.39726e+06	1.04555e+06	1.26091e+06	1.90078e+06	1.55187e+06	1.15524e+06	2.70086e+06	2.5708e+06	3.14266e+06	6.28549e+06	1.54905e+06	3.73591e+06
MW0007143P	Fenuron	芬农隆	Benzene and substituted derivatives	苯及其衍生物	Benzene and substituted derivatives	苯及其衍生物	C9H12N2O	101-42-8	1.32018e+07	5.71397e+06	1.71786e+07	1.11527e+07	1.20135e+07	2.53538e+07	2.9584e+07	3.89498e+07	2.48945e+07	4.73222e+07	3.58082e+07	3.04602e+07
MW0007144P	Ferimzone	费里宗	Benzene and substituted derivatives	苯及其衍生物	Benzene and substituted derivatives	苯及其衍生物	C15H18N4	89269-64-7	75550.7	107533	123468	142884	121291	104775	96269.6	97198.8	194092	135928	189382	263658
MW0007271HN	Griseophenone B	灰苯酮 B	Benzene and substituted derivatives	苯及其衍生物	Benzene and substituted derivatives	苯及其衍生物	C16H15ClO6	-	2.34579e+07	1.18486e+07	1.24484e+07	1.98196e+07	1.43436e+07	1.19931e+07	2.64221e+07	2.0602e+07	2.44978e+07	5.58702e+07	3.17363e+07	4.32965e+07
MW0007831N	2-Ethyl-5-carboxypentyl phthalate	Mono-(2-ethyl-5-carboxypentyl) phthalate	Benzene and substituted derivatives	苯及其衍生物	Benzene and substituted derivatives	苯及其衍生物	C16H20O6	-	1.78801e+07	6.16962e+06	7.02245e+06	1.31807e+07	1.32002e+07	6.97065e+06	8.64349e+06	1.54864e+07	2.99822e+07	2.78742e+07	2.58662e+07	5.41504e+07
MW0009143P	Norbuprenorphine	N-去烷基丁丙诺啡	Benzene and substituted derivatives	苯及其衍生物	Benzene and substituted derivatives	苯及其衍生物	C25H35NO4	-	315265	1.43802e+06	1.00069e+06	3.13214e+06	1.33469e+06	831965	2.36815e+06	3.76706e+06	5.07344e+06	2.26801e+06	2.16899e+06	2.35302e+06
MW0009360P	Pentoxifylline	己酮可可碱	Heterocyclic compounds	杂环化合物	Heterocyclic compounds	杂环化合物	C13H18N4O3	-	2.20289e+06	1.25904e+06	1.80013e+06	2.19348e+06	2.34078e+06	666709	2.04883e+06	2.25214e+06	2.54906e+06	3.5264e+06	2.39479e+06	3.44476e+06
MW0009403N	Phenoxybenzamine	苯氧苄胺	Benzene and substituted derivatives	苯及其衍生物	Benzene and substituted derivatives	苯及其衍生物	C18H22ClNO	59-96-1	61703.8	28342.2	33472.3	58334.7	54631.8	10841.5	22536.8	53187.3	51854	73015	51206.9	152188
MW0009416P	Benzeneacetonitrile	苯乙腈	Benzene and substituted derivatives	苯及其衍生物	Benzene and substituted derivatives	苯及其衍生物	C8H7N	140-29-4	2.43329e+06	495862	680507	1.1183e+06	1.21288e+06	880018	1.38587e+06	1.03728e+06	1.44293e+06	4.27577e+06	1.45919e+06	1.83017e+06
MW0009497N	Ponatinib	普纳替尼	Benzene and substituted derivatives	苯及其衍生物	Benzene and substituted derivatives	苯及其衍生物	C29H27F3N6O	943319-70-8	12387.1	10999.1	16688.5	7335.86	24637.4	20397.3	15964.2	19148.5	39525.4	195487	57096.2	184374
MW0009588P	Pterosin N	蝶呤N	Benzene and substituted derivatives	苯及其衍生物	Benzene and substituted derivatives	苯及其衍生物	C14H18O3	54797-11-4	539668	674283	1.13964e+06	1.37792e+06	1.43417e+06	1.28273e+06	1.29702e+06	2.90369e+06	6.3705e+06	2.50061e+06	1.8672e+06	2.947e+06
MW0009631N	Quizalofop	奎扎洛夫	Benzene and substituted derivatives	苯及其衍生物	Benzene and substituted derivatives	苯及其衍生物	C17H13ClN2O4	76578-12-6	72429.2	24409.8	25836.7	71034.5	39555.1	15468.6	50046.6	39440.7	46389.4	104423	70384	91216.3
MW0009648N	Ractopamine	莱克多巴胺	Benzene and substituted derivatives	苯及其衍生物	Phenolics	苯酚类	C18H23NO3	97825-25-7	426055	300375	220832	518242	373494	200405	330787	379343	575051	919426	698629	1.3658e+06
MW0009664HN	Resorcinol sulfoxide	间苯二酚亚砜	Benzene and substituted derivatives	苯及其衍生物	Benzene and substituted derivatives	苯及其衍生物	C12H10O5S	62845-75-4	6.12692e+07	1.89488e+07	1.87079e+07	4.86388e+07	4.38883e+07	3.07567e+07	3.46297e+07	3.44647e+07	2.94396e+07	1.19567e+08	8.09109e+07	8.88258e+07
MW0009745P	Simeconazole	西甲康唑	Benzene and substituted derivatives	苯及其衍生物	Benzene and substituted derivatives	苯及其衍生物	C14H20FN3OSi	149508-90-7	69063.1	121393	147908	135776	171008	130008	115819	294735	530963	295254	206452	298926
MW0009796N	Sulfamethoxazole	磺胺甲恶唑	Benzene and substituted derivatives	苯及其衍生物	Benzene and substituted derivatives	苯及其衍生物	C10H11N3O3S	723-46-6	626974	200567	372694	504666	315907	211047	421874	304181	356448	839919	620479	890112
MW0009806HN	Sulfanitran	磺胺嘧啶	Benzene and substituted derivatives	苯及其衍生物	Benzene and substituted derivatives	苯及其衍生物	C14H13N3O5S	122-16-7	154033	76470.9	121215	117843	81963.3	133325	163327	109567	207483	116751	143702	162967
MW0009808HN	Sulfaquinoxaline	磺胺喹喔啉	Heterocyclic compounds	杂环化合物	Heterocyclic compounds	杂环化合物	C14H12N4O2S	59-40-5	3.55816e+06	1.49839e+06	1.76014e+06	1.86479e+06	1.94258e+06	2.14236e+06	1.80799e+06	2.20332e+06	2.16488e+06	4.42636e+06	4.07245e+06	6.90038e+06
MW0009810HN	Sulfinpyrazone	磺吡酮	Benzene and substituted derivatives	苯及其衍生物	Benzene and substituted derivatives	苯及其衍生物	C23H20N2O3S	57-96-5	109334	307342	980227	174526	131479	27547	1.04912e+06	807520	1.46634e+06	1.03301e+06	418350	546110
MW0009910N	Tiocarlide	噻卡利特	Benzene and substituted derivatives	苯及其衍生物	Benzene and substituted derivatives	苯及其衍生物	C23H32N2O2S	910-86-1	343793	54933.1	118562	257536	201723	41204.6	220636	219163	417979	1.1344e+06	600176	530216
MW0010062P	viloxazine	维恶嗪	Benzene and substituted derivatives	苯及其衍生物	Phenolics	苯酚类	C13H19NO3	-	6.21634e+07	3.36236e+07	4.84087e+07	6.29463e+07	6.74259e+07	1.98412e+07	5.75797e+07	7.00938e+07	8.48046e+07	1.18384e+08	6.46242e+07	1.15995e+08
MW0010555N	(-)-Arctigenin	牛蒡子苷元	Benzene and substituted derivatives	苯及其衍生物	Benzene and substituted derivatives	苯及其衍生物	C21H24O6	7770-78-7	247.23	247.23	247.23	247.23	247.23	247.23	7523.81	2394.99	2491.02	14473.2	38117.1	23571.2
MW0010749N	(+)-7-iso-Jasmonic acid	7-表茉莉酮酸	Organic acid and Its derivatives	有机酸及其衍生物	Organic acid and Its derivatives	有机酸及其衍生物	C12H18O3	62653-85-4	227440	526026	455920	415882	466080	670841	557717	537364	536822	564769	630497	594318
MW0011292P	(3xi,5Z)-1,5-Octadien-3-ol	-	Alcohol and amines	醇、胺类	Alcohols	醇类	C8H14O	50306-18-8	804644	948045	807925	1.27962e+06	1.09905e+06	851882	897224	1.17718e+06	1.72538e+06	1.71386e+06	1.30549e+06	2.11272e+06
MW0012348P	(9Z,11E,13S,15Z)-13-Hydroxyoctadeca-9,11,15-trienoic acid	-	FA	脂肪酰类	Oxidized lipids	氧化脂质	C18H30O3	87984-82-5	20250.8	20250.8	20250.8	20250.8	20250.8	20250.8	101254	183641	230518	262320	209219	241823
MW0012406N	15-epi Travoprost	15-epi曲伏前列素	FA	脂肪酰类	Oxidized lipids	氧化脂质	C26H35F3O6	-	461004	266450	474223	1.16871e+06	636852	809597	718383	1.56974e+06	1.36677e+06	2.08001e+06	992313	5.13083e+06
MW0013081P	Poststerone	后甾酮	Hormones and hormone related compounds	激素及激素相关物质	Hormones and hormone related compounds	激素及激素相关物质	C21H30O5	10162-99-9	42241.9	88075.2	98859.8	59004.3	101817	87238.9	108026	231915	321282	205484	160940	171743
MW0014354P	Docosa-7,10,13,16,19-pentaen-4-ynoic acid	4,5-脱氢二十二碳六烯酸	Organic acid and Its derivatives	有机酸及其衍生物	Organic acid and Its derivatives	有机酸及其衍生物	C22H30O2	-	130735	46361.3	58317	62717.1	97030.5	240289	196548	207205	240603	801635	243906	579000
MW0014357N	4,5-Dihydrovomifoliol	4,5-二氢五叶酚	Others	其他	Others	其他	C13H22O3	142173-08-8	134897	205852	434666	423615	542935	469038	376936	977064	2.02105e+06	591834	615859	977870
MW0015524HN	(2Z,4E)-5-[(1S)-1-hydroxy-2,6,6-trimethyl-4-oxocyclohex-2-en-1-yl]-3-methylpenta-2,4-dienoic acid	-	Others	其他	Medicine	药物	C15H20O4	21293-29-8	4.61038e+06	2.01062e+06	2.28261e+06	3.82198e+06	2.80314e+06	1.84035e+06	3.78561e+06	3.38762e+06	3.42613e+06	4.84649e+06	3.55212e+06	5.6315e+06
MW0049005N	Corchoionol C 9-glucoside	Corchoionol C 9-葡萄糖苷	Aldehyde,Ketones,Esters	醛、酮、酯类	Ketones	酮类	C19H30O8	-	333435	175939	198967	238863	374590	191432	449609	247470	537898	806815	379385	645495
MW0049049N	Crispolide	克里斯波利特	Heterocyclic compounds	杂环化合物	Heterocyclic compounds	杂环化合物	C15H20O5	83217-86-1	377706	682386	610982	711148	634612	819909	889438	1.13223e+06	1.48504e+06	959768	778756	1.03271e+06
MW0049063P	Cryptotanshinone	隐丹参酮	Aldehyde,Ketones,Esters	醛、酮、酯类	Ketones	酮类	C19H20O3	35825-57-1 | 4733-35-1	1.58605e+08	6.28352e+07	8.13237e+07	1.18777e+08	9.90832e+07	5.60524e+07	1.75681e+08	1.7536e+08	1.67048e+08	2.52789e+08	2.03175e+08	2.35904e+08
MW0052362P	Dihydro-beta-ionone	BETA-二氢紫罗兰酮	Aldehyde,Ketones,Esters	醛、酮、酯类	Ketones	酮类	C13H22O	17283-81-7	804005	221910	563156	634985	804500	191227	574148	1.28728e+06	1.3941e+06	2.78456e+06	1.23626e+06	2.68428e+06
MW0052379HN	Dihydrophaseic acid	二氢相酸	Organic acid and Its derivatives	有机酸及其衍生物	Organic acid and Its derivatives	有机酸及其衍生物	C15H22O5	41756-77-8	94999.3	56188.5	30557.7	75506.8	88678.8	41451.3	84564.3	144785	186102	277709	157333	478675
MW0052652P	Estra-4,9-diene-3,17-dione	雌甾-4,9-二烯-3,17-二酮	Aldehyde,Ketones,Esters	醛、酮、酯类	Ketones	酮类	C18H22O2	5173-46-6	584179	178157	214564	455451	439180	290598	403769	289408	329319	1.06142e+06	824916	687494
MW0053485P	Geranyl acetate	3,7-二甲基-2E,6-辛二烯乙酸酯	Aldehyde,Ketones,Esters	醛、酮、酯类	Esters	酯类	C12H20O2	105-87-3	7.48838e+06	2.91506e+06	4.54444e+06	6.11921e+06	6.62712e+06	2.37879e+06	7.08505e+06	1.53721e+07	9.84299e+06	2.29472e+07	8.77796e+06	2.22152e+07
MW0053869HN	Heptanoic acid	庚酸	FA	脂肪酰类	FFA	游离脂肪酸	C7H14O2	111-14-8	323493	226695	249226	358166	290973	252923	268686	348719	406503	362467	364479	330153
MW0053975N	Hydrocortisone acetate	皮质醇21-乙酸酯	Hormones and hormone related compounds	激素及激素相关物质	Hormones and hormone related compounds	激素及激素相关物质	C23H32O6	50-03-3 | 42016-02-4	16488.8	1471.61	2122.85	8470.35	9881.72	1471.63	11285.6	21138.5	10572.2	52844	22033.3	63010.2
MW0054026HN	1-O-Acetylbritannilactone	1-O-乙酰旋覆花内酯	Aldehyde,Ketones,Esters	醛、酮、酯类	Ketones	酮类	C17H24O5	33627-41-7	2.75153e+06	341011	465203	963027	1.14655e+06	887514	716876	884498	1.75414e+06	2.94274e+06	4.01041e+06	4.28825e+06
MW0054114HN	Isopentenyl pyrophosphate	异戊烯焦磷酸	Organic acid and Its derivatives	有机酸及其衍生物	Phosphoric acids	磷酸类化合物	C5H12O7P2	358-71-4	1.39858e+07	5.56002e+06	8.46134e+06	7.84061e+06	9.77707e+06	1.11799e+07	1.38764e+07	1.34047e+07	13507377	1.81265e+07	2.4892e+07	2.70182e+07
MW0054916P	Acetylacrylic Acid Methyl Ester	4-氧-2-戊烯酸甲酯	FA	脂肪酰类	Others	其他	C6H8O3	2833-24-1	1.87213e+06	1.72941e+06	1.04128e+06	1.59948e+06	1.96068e+06	911483	1.91929e+06	1.90468e+06	2.44585e+06	3.17324e+06	2.47889e+06	4.7795e+06
MW0055117N	Monomenthyl succinate	琥珀酸单薄荷酯	Terpenoids	萜类	Terpenoids	萜类	C14H24O4	188709-97-9	5.36475e+06	2.50745e+06	3.19463e+06	7.0032e+06	6.05806e+06	2.57479e+06	3.20224e+06	4.88666e+06	9.5194e+06	1.2212e+07	8.50655e+06	1.98131e+07
MW0055291HN	Geraniol	橙花醇	Terpenoids	萜类	Terpenoids	萜类	C10H18O	106-25-2	1.95576e+06	1.2719e+06	1.22149e+06	1.43483e+06	1.71222e+06	825398	1.49436e+06	2.51325e+06	2.46488e+06	3.55664e+06	2.04117e+06	3.22078e+06
MW0056776N	Parthenin	帕尔泰宁	Terpenoids	萜类	Sesquiterpenoids	倍半萜	C15H18O4	508-59-8	44085.2	34845	16179.9	32055.7	24687.8	36643.8	52353.6	40697.8	44921.3	117022	55273.1	55462.1
MW0056777P	(1aR,7aS,10aS,10bS)-1a,5-dimethyl-8-methylidene-2,3,6,7,7a,8,10a,10b-octahydrooxireno[9,10]cyclodeca[1,2-b]furan-9(1aH)-one	-	Terpenoids	萜类	Sesquiterpenoids	倍半萜	C15H20O3	20554-84-1	11924.4	11924.4	11924.4	11924.4	11924.4	11924.4	110982	199966	355508	132947	79583.9	332292
MW0061062P	Pergolide	培高利特	Others	其他	Medicine	药物	C19H26N2S	66104-22-1	46264.8	11653.7	43288.6	94147.5	59483.4	42070.1	67994.5	61865.5	76561.3	93505.5	73938.3	91322.8
MW0063704N	Sulfaphenazole	磺胺苯唑	Heterocyclic compounds	杂环化合物	Heterocyclic compounds	杂环化合物	C15H14N4O2S	526-08-9	61019.8	20575.8	33283.3	43824.9	23862	26518.8	65391.5	118157	99290.4	316864	97063.5	142779
MW0063760N	Teprenone	替普瑞农	Terpenoids	萜类	Ditepenoids	二萜	C23H38O	6809-52-5 | 3796-63-2	12736.2	1337.93	1337.93	1337.93	26470.6	1337.93	11820.1	18370.7	6689.65	34283	100551	60324.5
MW0102906HN	cis,cis-Muconic acid	cis,cis-粘康酸	FA	脂肪酰类	FFA	游离脂肪酸	C6H6O4	1119-72-8	1.97879e+07	1.07964e+07	9.62993e+06	1.45152e+07	1.54366e+07	1.53218e+07	1.78598e+07	2.44639e+07	3.15694e+07	3.79705e+07	2.60113e+07	3.51536e+07
MW0102986HN	Tsangane L 3-glucoside	Tsangane L 3-葡萄糖苷	Terpenoids	萜类	Terpenoids	萜类	C19H34O7	143775-68-2	130988	20548.2	31175	54239.7	102241	13916.1	54925.2	28103	432788	109682	372464	338430
MW0103073HN	Valeric acid	正戊酸	Organic acid and Its derivatives	有机酸及其衍生物	Organic acid and Its derivatives	有机酸及其衍生物	C5H10O2	109-52-4	293122	243267	138364	274528	182098	253778	228221	272349	315433	261074	298763	407663
MW0103076P	Valproic acid	丙戊酸	Organic acid and Its derivatives	有机酸及其衍生物	Organic acid and Its derivatives	有机酸及其衍生物	C8H16O2	99-66-1	436876	410038	406405	379326	511386	188407	407078	426397	552287	856093	525266	777188
MW0103301HN	Imidazoleacetic acid riboside	（1-核糖基咪唑)-4-乙酸酯	Nucleotide and Its metabolites	核苷酸及其代谢物	Nucleotide and Its metabolites	核苷酸及其代谢物	C10H14N2O6	29605-99-0	154339	125734	132192	178091	159523	105574	182857	181384	179605	217679	177345	149907
MW0104069HN	[2-hydroxy-3-(3-oxopropyl)phenyl]oxidanesulfonic acid	[2-羟基-3-(3-氧代丙基）苯基]氧代磺酸	Organic acid and Its derivatives	有机酸及其衍生物	Sulfonic acids	磺酸类化合物	C9H10O6S	-	3.62586e+07	1.20142e+07	1.84435e+07	2.13659e+07	2.12949e+07	1.34445e+07	2.40751e+07	2.61552e+07	1.56566e+07	4.41675e+07	3.10907e+07	3.81068e+07
MW0104087N	[3-(3-oxopropyl)phenyl]oxidanesulfonic acid	[3-(3-氧丙基）苯基]氧化磺酸	Organic acid and Its derivatives	有机酸及其衍生物	Organic acid and Its derivatives	有机酸及其衍生物	C9H10O5S	-	416943	60051.3	60753.2	190535	201024	118304	140193	95976.2	102337	460575	705323	789089
MW0104210N	11-Dehydro-2,3-dinor-txb2	11-脱氢-2,3-二恶烷B2	Organic acid and Its derivatives	有机酸及其衍生物	Organic acid and Its derivatives	有机酸及其衍生物	C18H28O6	79250-60-5	322581	158813	127446	146043	206027	204394	348256	404122	621424	1.174e+06	464960	1.25844e+06
MW0104464HN	2-[(6-Hydroxy-1,3-benzodioxole-5-carbonyl)amino]acetic acid	2-{[羟基（6-羟基-2H-1，3-苯并二氧杂环戊烯-5-基）亚甲基]氨基}乙酸	Organic acid and Its derivatives	有机酸及其衍生物	Organic acid and Its derivatives	有机酸及其衍生物	C10H9NO6	-	1.1627e+07	1.57104e+06	1.37298e+06	6.63902e+06	2.88363e+06	5.0294e+06	3.77403e+06	1.04163e+07	1.07482e+07	1.24785e+07	3.4181e+06	1.16264e+07
MW0104893N	3-(N-maleimidopropionyl)-biocytin	3-(N-马来酰亚胺基丙酰）生物素	CoEnzyme and vitamins	辅酶和维生素	CoEnzyme and vitamins	辅酶和维生素	C23H33N5O7S	102849-12-7	282787	86017.2	139243	280720	344640	91086.7	274331	581404	773239	1.10993e+06	555856	590412
MW0105455P	Ala-Arg-Lys	L-丙氨酰-L-精氨酰-L-赖氨酸	Amino acid and Its metabolites	氨基酸及其代谢物	Small Peptide	小肽	C15H31N7O4	-	4.6412e+06	925578	1.06683e+06	2.82959e+06	2.31108e+06	1.09477e+06	1.96316e+06	2.37385e+06	2.26261e+06	3.21132e+06	4.34698e+06	6.25877e+06
MW0105671P	H-Arg-Pro-OH	-	Amino acid and Its metabolites	氨基酸及其代谢物	Small Peptide	小肽	C11H21N5O3	2325-51-1	1.94352e+06	591841	844331	1.41966e+06	1.25929e+06	585166	1.15676e+06	1.11408e+06	1.16112e+06	2.72e+06	2.15188e+06	2.30786e+06
MW0106005P	Benazepril	贝那普利	Amino acid and Its metabolites	氨基酸及其代谢物	Amino acid derivatives	氨基酸衍生物	C24H28N2O5	86541-75-5	2.99337e+06	988937	1.4601e+06	2.18744e+06	2.42061e+06	1.02593e+06	1.6831e+06	2.0445e+06	2.57733e+06	6.24936e+06	3.0859e+06	7.10023e+06
MW0106148HN	Chorismic acid	分支酸	Organic acid and Its derivatives	有机酸及其衍生物	Organic acid and Its derivatives	有机酸及其衍生物	C10H10O6	617-12-9	1.14857e+08	5.25779e+07	5.47428e+07	7.34132e+07	8.1319e+07	3.85018e+07	1.04277e+08	5.49604e+07	7.58845e+07	1.8967e+08	1.21283e+08	1.43818e+08
MW0106559P	D-Pyroglutamic acid	D-焦谷氨酸	Amino acid and Its metabolites	氨基酸及其代谢物	Amino acids	氨基酸	C5H7NO3	4042-36-8	1.75826e+06	84977.7	1.01845e+06	1.24596e+06	494111	821579	824843	1.38867e+06	921140	2.12297e+06	2.14788e+06	2.24638e+06
MW0106585N	Enalapril	依那普利	Benzene and substituted derivatives	苯及其衍生物	Benzene and substituted derivatives	苯及其衍生物	C20H28N2O5	75847-73-3	302799	377922	227583	575648	390266	387475	236999	306760	520914	693541	1.00379e+06	1.03733e+06
MW0106716N	Formiminoglutamic acid	亚胺甲基谷氮酸	Amino acid and Its metabolites	氨基酸及其代谢物	Amino acid derivatives	氨基酸衍生物	C6H10N2O4	816-90-0	5.87854e+07	8.19657e+06	1.91551e+07	3.25509e+07	3.29742e+07	9.672e+06	2.53748e+07	2.9901e+07	3.05909e+07	4.08225e+07	9.23898e+07	9.25703e+07
MW0107586N	Isopropenyl acetate	乙酸异丙烯酯	Aldehyde,Ketones,Esters	醛、酮、酯类	Esters	酯类	C5H8O2	108-22-5	150751	139045	166640	277103	230551	144573	170931	205248	183196	252630	285376	222986
MW0107719P	Leu Glu	-	Amino acid and Its metabolites	氨基酸及其代谢物	Small Peptide	小肽	C11H22N2O6	-	81377.7	54221.6	30683.1	58150.5	51981.6	16002.8	84040.4	101393	116720	271848	153107	213762
MW0107857P	Levetiracetam	左乙拉西坦	Heterocyclic compounds	杂环化合物	Heterocyclic compounds	杂环化合物	C8H14N2O2	102767-28-2	583082	172141	227946	364808	379476	315888	404966	388577	364217	702618	848758	861851
MW0108431N	N-(3-Oxododecanoyl)homoserine lactone	N-(3-氧代十二酰基)高丝氨酸内酯	Aldehyde,Ketones,Esters	醛、酮、酯类	Esters	酯类	C16H27NO4	152833-54-0	1.20806e+06	371617	384939	915972	1.11274e+06	410095	738291	968689	1.91175e+06	2.46792e+06	1.45083e+06	3.23639e+06
MW0108710P	N-Butyrylhomoserine lactone	N-丁酰-高丝氨酸内酯	Aldehyde,Ketones,Esters	醛、酮、酯类	Esters	酯类	C8H13NO3	98426-48-3	6.02301e+07	5.15659e+07	4.27717e+07	7.815e+07	5.60842e+07	4.86014e+07	5.15971e+07	7.202e+07	7.68898e+07	1.20273e+08	7.40259e+07	1.01724e+08
MW0108819N	N-lactoyl-Tryptophan	N-乳酰色氨酸	Tryptamines,Cholines,Pigments	色胺、胆碱、色素	Tryptamines	色胺	C14H16N2O4	-	430875	137656	186884	290630	255984	141939	293180	228775	290631	330556	467060	401103
MW0109135P	Phe-Thr-Lys	苯丙氨酰-苏氨酰-赖氨酸	Amino acid and Its metabolites	氨基酸及其代谢物	Small Peptide	小肽	C19H30N4O5	-	608267	174801	167837	334653	303047	192301	516880	1.07146e+06	680128	931845	376833	854043
MW0109274N	Pipecolic acid	胡椒酸	Organic acid and Its derivatives	有机酸及其衍生物	Organic acid and Its derivatives	有机酸及其衍生物	C6H11NO2	535-75-1	1.08393e+08	5.95057e+07	6.6373e+07	1.07602e+08	9.16105e+07	4.58897e+07	1.1905e+08	9.63854e+07	1.0052e+08	1.60796e+08	1.30377e+08	1.80794e+08
MW0109419N	Propionic acid, 2-amino-3-ureido-	阿尔齐嗪	Organic acid and Its derivatives	有机酸及其衍生物	Organic acid and Its derivatives	有机酸及其衍生物	C4H9N3O3	-	1.32476e+06	361226	436390	1.06957e+06	816157	503536	764933	886823	409108	906479	1.42176e+06	1.82422e+06
MW0109524N	Ramipril	雷米普利	Others	其他	Medicine	药物	C23H32N2O5	87333-19-5	5.09638e+06	1.94909e+06	3.16092e+06	7.10152e+06	5.91851e+06	877929	6.11893e+06	1.91822e+07	2.92293e+07	2.04769e+07	1.51604e+07	1.32759e+07
MW0110310HN	L-Tyrosyl-L-Threonine	-	Amino acid and Its metabolites	氨基酸及其代谢物	Small Peptide	小肽	C13H18N2O5	-	1.47071e+07	4.12348e+06	4.33552e+06	9.26744e+06	8.83106e+06	6.2193e+06	7.49187e+06	4.24006e+06	1.01027e+07	1.82048e+07	1.99595e+07	1.67394e+07
MW0110324HN	Ethyl carbamate	氨基甲酸乙酯	Aldehyde,Ketones,Esters	醛、酮、酯类	Esters	酯类	C3H7NO2	51-79-6	9.54253e+08	6.02584e+08	5.49436e+08	9.83418e+08	8.87357e+08	8.71973e+08	8.95963e+08	8.05203e+08	9.33488e+08	9.22302e+08	1.03138e+09	1.11373e+09
MW0110423HN	Valsartan	缬沙坦	Heterocyclic compounds	杂环化合物	Heterocyclic compounds	杂环化合物	C24H29N5O3	137862-53-4	2.75766e+06	2.14033e+06	2.18882e+06	3.42928e+06	3.35047e+06	2.3883e+06	3.29558e+06	3.3366e+06	3.33934e+06	3.88795e+06	4.23674e+06	5.23042e+06
MW0110905P	Altretamine	奥曲他明	Alcohol and amines	醇、胺类	Amines	胺类	C9H18N6	645-05-6	6.74232e+06	2.65841e+06	3.6883e+06	8.46224e+06	6.57093e+06	2.34193e+06	6.61452e+06	9.55765e+06	1.40467e+07	2.63856e+07	1.1929e+07	2.83469e+07
MW0111765P	13,14-dihydro-15-keto-tetranor Prostaglandin E2	-	Hormones and hormone related compounds	激素及激素相关物质	Hormones and hormone related compounds	激素及激素相关物质	C16H26O5	20675-85-8	199520	82030.2	162098	143044	136620	36746.2	199676	167396	180548	343128	221907	261144
MW0111848N	1-Octen-3-one	1-Octen-3-一	Aldehyde,Ketones,Esters	醛、酮、酯类	Ketones	酮类	C8H14O	4312-99-6	139141	65796.6	69260.9	114473	128117	65110	151644	191725	294843	819639	182656	403525
MW0111925N	2,2,7,7-Tetramethyl-1,6-dioxaspiro[4.4]nona-3,8-diene	-	Heterocyclic compounds	杂环化合物	Heterocyclic compounds	杂环化合物	C11H16O2	15129-55-2	161081	53995	55332.1	91904	68444.6	52846	84565.6	88568	86108.6	140999	168964	241325
MW0112067HN	2-Acetylthiazole	2-乙酰噻唑	Heterocyclic compounds	杂环化合物	Heterocyclic compounds	杂环化合物	C5H5NOS	24295-03-2	1.2828e+08	4.51595e+07	3.44888e+07	1.14913e+08	7.64449e+07	1.10533e+08	1.27669e+08	1.23755e+08	1.20057e+08	2.01821e+08	1.75252e+08	1.73645e+08
MW0112112HN	2-deoxy-alpha-D-ribose 1-phosphate	2-脱氧-α-D-核糖 1-磷酸	Organic acid and Its derivatives	有机酸及其衍生物	Organic acid and Its derivatives	有机酸及其衍生物	C5H11O7P	-	1.1073e+06	1.48858e+06	1.04535e+06	1.85216e+06	376316	1.40001e+06	4.26655e+06	3.32762e+06	4.97668e+06	6.26657e+06	5.18842e+06	4.08305e+06
MW0112223N	2-Methylcyclohexanone	2-甲基环己酮	Aldehyde,Ketones,Esters	醛、酮、酯类	Ketones	酮类	C7H12O	583-60-8	13747.4	7759.18	9166.49	13071.1	9959.92	14550.6	27569.5	23041.5	14470.5	98620.2	47394.6	63371.1
MW0112394N	Quinol glucuronide	3,4,5-三羟基-6-(4-羟基苯氧基）氧烷-2-羧酸	Organic acid and Its derivatives	有机酸及其衍生物	Organic acid and Its derivatives	有机酸及其衍生物	C12H14O8	-	38749.9	21170.6	29377.6	31920.7	23813.9	24632.3	31338.7	27729.3	26450.5	31357.7	27436.9	46319.8
MW0112842HN	Hydroxykynurenine	3-羟基犬尿酸	Amino acid and Its metabolites	氨基酸及其代谢物	Amino acid derivatives	氨基酸衍生物	C10H12N2O4	484-78-6	1.33265e+06	786856	848240	1.43801e+06	1.61415e+06	685985	1.89656e+06	1.75871e+06	1.08147e+06	1.7675e+06	1.91382e+06	2.33831e+06
MW0113743N	6-Hydroxy-4,6-dimethyl-3-hepten-2-one	6-Hydroxy-4,6-dimethyl-3-hepten-2-one	Aldehyde,Ketones,Esters	醛、酮、酯类	Ketones	酮类	C9H16O2	83348-17-8	102707	54756.2	63790	100382	104652	85179.6	60233.7	94711.3	106953	152472	119629	161240
MW0113755P	6-Methyl-5-hepten-2-one	6-甲基-5-庚烯-2-酮	Aldehyde,Ketones,Esters	醛、酮、酯类	Ketones	酮类	C8H14O	110-93-0	7.35934e+06	9.13872e+06	8.82044e+06	8.74584e+06	1.03226e+07	9.37602e+06	1.25687e+07	1.53369e+07	2.18832e+07	2.48286e+07	1.51344e+07	2.3573e+07
MW0114275N	Dihydroxyacetone	1,3-二羟基丙酮	Aldehyde,Ketones,Esters	醛、酮、酯类	Ketones	酮类	C3H6O3	96-26-4	3.56715e+06	400530	1.27335e+06	1.50492e+06	2.39706e+06	574757	1.19862e+06	2.31685e+06	1.08731e+06	3.47208e+06	4.49891e+06	4.61576e+06
MW0114441P	Ethyl glucuronide	乙基葡糖苷酸	Carbohydrates and Its metabolites	碳水化合物及其代谢物	Carbohydrates and Its metabolites	碳水化合物及其代谢物	C8H14O7	17685-04-0	6.50216e+06	3.37172e+06	4.19638e+06	4.86923e+06	4.94823e+06	3.93868e+06	5.94558e+06	5.92485e+06	6.034e+06	8.39274e+06	7.18638e+06	1.15274e+07
MW0114495HN	beta-D-Galp-(1->3)-D-GalpNAc	β-D-半乳糖基-(1->3)-N-乙酰基-D-半乳糖胺；β-D-吡喃半乳糖基-(1->3)-N-乙酰基-D-半乳糖胺	Carbohydrates and Its metabolites	碳水化合物及其代谢物	Sugars	糖类	C14H25NO11	20972-29-6	251735	13024.6	72139.2	58235.3	85156.4	14560.6	148340	282279	307424	575245	296304	544768
MW0114618P	Iloperidone	伊潘立酮	Aldehyde,Ketones,Esters	醛、酮、酯类	Ketones	酮类	C24H27FN2O4	-	13046.2	13046.2	13046.2	13046.2	13046.2	13046.2	111234	180525	74049	198921	216750	260486
MW0114712HN	L-Arabitol	L-阿拉伯醇	Carbohydrates and Its metabolites	碳水化合物及其代谢物	Sugars	糖类	C5H12O5	7643-75-6	1.35365e+06	526883	565174	701761	954256	630515	1.15391e+06	1.05986e+06	818425	1.21541e+06	1.64658e+06	1.78101e+06
MW0114813HN	Meglumine	葡甲胺	Alcohol and amines	醇、胺类	Amines	胺类	C7H17NO5	-	394997	163641	183532	196306	172578	281784	292507	1.23486e+06	677647	1.54321e+06	529742	1.91849e+06
MW0115815N	(1S,2S,4S,5R)-1,8-Epoxy-p-menthane-2,5-diol	-	Alcohol and amines	醇、胺类	Alcohols	醇类	C10H18O3	219546-83-5	50563.4	78802.5	101903	85289	103297	53495.4	85995.2	140896	177947	136420	133247	163984
MW0117046P	1-[3-(4-Decoxyphenoxy)-2-oxopropyl]-3-methoxycarbonylindole-5-carboxylic acid	1-[3-(4-癸氧基苯氧基)-2-氧代丙基]-3-甲氧基羰基吲哚-5-羧酸	Organic acid and Its derivatives	有机酸及其衍生物	Organic acid and Its derivatives	有机酸及其衍生物	C30H37NO7	888320-29-4	254919	54546.7	61364.4	138150	179749	88975	48121.2	164435	87461	415853	342653	510174
MW0117205HN	3-Isobutyl-1-methylxanthine	3-异丁基-1-甲基黄嘌呤	Heterocyclic compounds	杂环化合物	Heterocyclic compounds	杂环化合物	C10H14N4O2	-	927538	258407	235877	439663	480350	287393	604113	641490	396531	1.88125e+06	1.12503e+06	1.45862e+06
MW0117543HN	4-Methyl-2-(pyridin-3-yl)thiazole-5-carboxylic acid	2-(3-吡啶基)-4-甲基-噻唑-5-羧酸	Organic acid and Its derivatives	有机酸及其衍生物	Organic acid and Its derivatives	有机酸及其衍生物	C10H8N2O2S	39091-01-5	125009	94014.1	61792.2	91052	52449.5	82921.3	100822	67484.7	127234	58537.1	175611	209967
MW0118143HN	2-[3-[(4-ethoxycarbonylphenyl)hydrazinylidene]-6-oxo-1-cyclohexa-1,4-dienyl]acetic Acid	2-[3-[(4-乙氧基羰基苯基)亚肼基]-6-氧代-1-环己基-1,4-二烯基]乙酸	Organic acid and Its derivatives	有机酸及其衍生物	Organic acid and Its derivatives	有机酸及其衍生物	C17H16N2O5	78028-01-0	53113.5	613032	142563	223662	32401.8	69312.8	1.57156e+06	2.84922e+06	2.01091e+06	190105	211646	235524
MW0118636P	2-Hydroxyquinoline	2（1H)-喹啉酮；喹啉-2（1H)-酮	Aldehyde,Ketones,Esters	醛、酮、酯类	Ketones	酮类	C9H7NO	59-31-4 | 1321-40-0 | 70254-42-1 | 104534-80-7	6.74649e+07	1.69643e+07	1.89506e+07	2.65742e+07	3.18698e+07	2.17935e+07	5.75672e+07	3.61222e+07	4.33474e+07	9.62514e+07	6.93941e+07	8.00261e+07
MW0118781P	4-Hydroxy-2-methylquinoline	2-甲基喹啉-4-醇	Heterocyclic compounds	杂环化合物	Heterocyclic compounds	杂环化合物	C10H9NO	607-67-0 | 5660-24-2	278443	26070.4	132513	105286	78668.9	69291.8	168224	235040	138477	376490	223698	251085
MW0118839P	6,7-Dimethoxy-2-(piperazin-1-yl)quinazolin-4-amine	4-氨基-6,7-二甲氧基-2-(1-哌嗪基）喹唑啉	Heterocyclic compounds	杂环化合物	Heterocyclic compounds	杂环化合物	C14H19N5O2	60547-97-9	146026	241643	187464	239786	148573	120691	237518	246885	224275	273213	544332	528122
MW0119284N	3-[(4aS,12aR)-2-methyl-1,3,4,5,12,12a-hexahydropyrido[3,4-b]acridin-4a-yl]phenol	3-[(4aS,12aR)-2-甲基-1,3,4,5,12,12a-六氢吡啶并[3,4-b]吖啶-4a-基]苯酚	Heterocyclic compounds	杂环化合物	Heterocyclic compounds	杂环化合物	C23H24N2O	148545-09-9	2.27e+06	1.35102e+06	1.5748e+06	2.74638e+06	2.72462e+06	2.26181e+06	3.09785e+06	2.84555e+06	4.81543e+06	8.39459e+06	3.73258e+06	8.51421e+06
MW0120498HN	2-Pyridin-4-yl-1,5,6,7-tetrahydropyrrolo[3,2-c]pyridin-4-one	-	Aldehyde,Ketones,Esters	醛、酮、酯类	Ketones	酮类	C12H11N3O	845714-00-3	2.44631e+06	1.91124e+06	2.57382e+06	2.5785e+06	2.06198e+06	1.92307e+06	2.9942e+06	3.20598e+06	3.31547e+06	2.9865e+06	2.65477e+06	3.92306e+06
MW0121922P	6-Benzylaminopurine	6-苄基氨基嘌呤	Nucleotide and Its metabolites	核苷酸及其代谢物	Nucleotide and Its metabolites	核苷酸及其代谢物	C12H11N5	1214-39-7	1.86912e+06	180234	390713	1.18548e+06	927119	3.06316e+06	776971	1.65453e+06	1.73585e+06	8.03877e+06	6.01143e+06	7.76042e+06
MW0122402N	Linagliptin Metabolite CD1790	利格列汀代谢物 CD1790	Aldehyde,Ketones,Esters	醛、酮、酯类	Ketones	酮类	C25H27N7O3	-	53505.2	26491.3	32776	44816	44260.1	31432.8	85599.7	100272	100205	206530	104849	439043
MW0122702P	beta-Carboline	β-咔啉	Heterocyclic compounds	杂环化合物	Heterocyclic compounds	杂环化合物	C11H8N2	244-63-3	1.10106e+06	956036	733742	1.15667e+06	1.00527e+06	768874	1.04498e+06	1.10751e+06	1.57143e+06	2.02521e+06	1.29813e+06	2.14312e+06
MW0122763N	Alfuzosin	阿夫唑嗪	Heterocyclic compounds	杂环化合物	Heterocyclic compounds	杂环化合物	C19H27N5O4	81403-80-7	1.55504e+06	503614	536108	1.53182e+06	1.17879e+06	797895	1.04408e+06	1.3606e+06	2.11504e+06	4.28921e+06	2.10204e+06	5.38687e+06
MW0122922N	Artonin K	阿托宁K	Heterocyclic compounds	杂环化合物	Heterocyclic compounds	杂环化合物	C21H18O7	86630-40-2	53047.8	33421.1	19431.7	60897.3	28229.1	3240.91	41605.5	48275.6	57763.9	88891.1	44617.8	40850
MW0123340P	Ciprofloxacin	环丙沙星	Others	其他	Medicine	药物	C17H18FN3O3	85721-33-1	477435	251688	169944	316042	290014	318846	337730	499064	988313	880956	410562	619905
MW0123463P	Cycloheximide	放线菌酮	Alcohol and amines	醇、胺类	Amines	胺类	C15H23NO4	66-81-9 | 1154-57-0	987531	749992	590190	1.10426e+06	687661	449099	778496	1.10229e+06	1.70418e+06	2.67665e+06	1.25757e+06	2.09949e+06
MW0123613P	Dibucaine	地布卡因	Heterocyclic compounds	杂环化合物	Heterocyclic compounds	杂环化合物	C20H29N3O2	85-79-0	1.72692e+06	952168	652592	2.07929e+06	2.61968e+06	765456	2.24901e+06	2.47613e+06	4.68547e+06	4.2717e+06	2.10899e+06	7.92768e+06
MW0123692HN	2,4-Dihydroxy-7-methoxy-1,4-benzoxazin-3-one	丁博亚	Aldehyde,Ketones,Esters	醛、酮、酯类	Ketones	酮类	C9H9NO5	15893-52-4	8.6788e+06	3.77299e+06	5.33747e+06	8.04037e+06	7.51045e+06	2.41192e+06	8.33307e+06	1.0511e+07	5.15438e+06	1.50439e+07	1.08181e+07	1.48593e+07
MW0124088HN	Isoevodiamine	异吴茱萸	Heterocyclic compounds	杂环化合物	Heterocyclic compounds	杂环化合物	C19H17N3O	-	1.04724e+06	294826	326954	540682	663851	370940	775131	783876	619559	905933	1.23509e+06	1.22992e+06
MW0124388HN	3-(4-oxo-4,5-dihydro-1H-imidazol-5-yl)propanoic acid	4-咪唑酮-5-丙酸酯; 4-咪唑酮-5-丙酸; 4,5-二氢-4-氧代-5-咪唑丙酸酯	Organic acid and Its derivatives	有机酸及其衍生物	Organic acid and Its derivatives	有机酸及其衍生物	C6H8N2O3	17340-16-8	141046	130529	197880	94748.4	132373	55068.7	103787	228926	221450	320017	436110	160999
MW0124396P	Imiquimod	咪喹莫特	Heterocyclic compounds	杂环化合物	Heterocyclic compounds	杂环化合物	C14H16N4	99011-02-6	2.89626e+06	1.2882e+06	1.966e+06	2.99792e+06	2.92758e+06	510497	2.4343e+06	3.04848e+06	3.51593e+06	6.38255e+06	3.19823e+06	5.76978e+06
MW0124546N	JWH 018 5-hydroxyindole metabolite	JWH 018 5-羟基吲哚代谢物	Aldehyde,Ketones,Esters	醛、酮、酯类	Ketones	酮类	C24H23NO2	-	100985	50486.9	67555.5	177427	137494	31992.8	49066.7	103901	234087	311949	232084	442125
MW0124558P	JWH 018 N-pentanoic acid metabolite-d4	JWH 018 N-戊酸代谢物-d4	Organic acid and Its derivatives	有机酸及其衍生物	Organic acid and Its derivatives	有机酸及其衍生物	C24H21NO3	-	162964	71004.7	105935	243143	139239	53004.6	81524.3	209203	639386	434244	142036	260570
MW0124602P	1-Pentyl-3-(2-methylphenylacetyl)indole	-	Heterocyclic compounds	杂环化合物	Heterocyclic compounds	杂环化合物	C22H25NO	864445-39-6	3.06614e+06	360857	507046	1.66683e+06	1.7073e+06	534478	2.63572e+06	3.1066e+06	4.27287e+06	2.53128e+06	3.1165e+06	3.78302e+06
MW0124901P	JWH 073 N-(1-methylpropyl) isomer	(1-(仲丁基)-1H-吲哚-3-基)(萘-2-基)-甲酮	Aldehyde,Ketones,Esters	醛、酮、酯类	Ketones	酮类	C23H21NO	-	3.44381e+06	890847	1.55569e+06	1.79968e+06	2.04818e+06	1.23156e+06	1.56749e+06	1.85762e+06	2.29925e+06	3.12306e+06	3.28037e+06	3.80577e+06
MW0125172N	Metyrapol	美泰拉波尔	Heterocyclic compounds	杂环化合物	Heterocyclic compounds	杂环化合物	C14H16N2O	-	228896	50671.9	71422.8	194063	164109	120782	113792	108337	94945.6	371033	290518	375723
MW0125183P	Miglitol	米格列醇	Heterocyclic compounds	杂环化合物	Heterocyclic compounds	杂环化合物	C8H17NO5	72432-03-2	6.43967e+06	2.7857e+06	3.11947e+06	5.72342e+06	4.2962e+06	2.90822e+06	5.5951e+06	7.71556e+06	7.73131e+06	1.34638e+07	7.12777e+06	2.81576e+07
MW0126069HN	Pentostatin	喷司他丁	Heterocyclic compounds	杂环化合物	Heterocyclic compounds	杂环化合物	C11H16N4O4	53910-25-1	3.21771e+06	1.50984e+06	1.25457e+06	2.76726e+06	1.11025e+06	361143	2.49813e+06	1.18641e+06	1.78568e+06	3.89411e+06	2.36383e+06	4.90363e+06
MW0126232HN	Probenazole	普苯唑	Benzene and substituted derivatives	苯及其衍生物	Benzene and substituted derivatives	苯及其衍生物	C10H9NO3S	27605-76-1	1.86763e+07	6.81032e+06	1.13568e+07	1.03055e+07	1.34039e+07	1.19957e+07	3.23913e+07	2.87292e+07	2.06101e+07	4.59045e+07	2.46718e+07	6.42975e+07
MW0126395P	Quinoline-4,8-diol	4，8-二羟基喹啉；喹啉-4，8-二醇	Alcohol and amines	醇、胺类	Alcohols	醇类	C9H7NO2	-	6.31127e+07	2.22648e+07	2.43495e+07	4.63666e+07	4.60638e+07	1.27439e+07	4.86562e+07	2.31035e+07	3.07136e+07	9.69474e+07	9.46329e+07	1.22173e+08
MW0126509P	Granisetron	格拉司琼	Heterocyclic compounds	杂环化合物	Heterocyclic compounds	杂环化合物	C18H24N4O	109889-09-0 | 124998-65-8	3.26352e+06	999869	909032	1.65314e+06	1.91838e+06	706195	2.46554e+06	3.76259e+06	8.18561e+06	6.55241e+06	2.66069e+06	4.91382e+06
MW0126549P	Silodosin	西洛多辛	Heterocyclic compounds	杂环化合物	Heterocyclic compounds	杂环化合物	C25H32F3N3O4	160970-54-7	7.4687e+06	3.18981e+06	3.35157e+06	8.10804e+06	6.01451e+06	1.75204e+06	5.29988e+06	7.4031e+06	1.11198e+07	1.66264e+07	9.10821e+06	2.78224e+07
MW0127651HN	({3,4,5-trihydroxy-6-[3,5,7-trihydroxy-2-(3-hydroxyphenyl)-3,4-dihydro-2H-1-benzopyran-8-yl]oxan-2-yl}methoxy)sulfonic acid	（{3，4，5-三羟基-6-[3，5，7-三羟基-2-(3-羟基苯基)-3，4-二氢-2H-1-苯并吡喃-8-基]恶烷-2-基}甲氧基）磺酸	Organic acid and Its derivatives	有机酸及其衍生物	Organic acid and Its derivatives	有机酸及其衍生物	C21H24O13S	-	1.034e+07	1.53634e+06	2.97044e+06	4.99316e+06	5.1498e+06	2.79792e+06	4.36261e+06	5.62778e+06	1.10512e+07	6.05952e+06	1.10592e+07	2.31074e+07
MW0128682N	[3-(5,7-dihydroxy-4-oxo-4H-chromen-2-yl)phenyl]oxidanesulfonic acid	[3-(5，7-二羟基-4-氧代-4H-苯并吡喃-2-基）苯基]氧代磺酸	Organic acid and Its derivatives	有机酸及其衍生物	Organic acid and Its derivatives	有机酸及其衍生物	C15H10O8S	-	3.69289e+06	1.36166e+06	1.59731e+06	3.08906e+06	2.45804e+06	995465	2.10961e+06	2.84725e+06	1.70232e+06	8.41766e+06	3.84282e+06	6.9071e+06
MW0129624N	1-(Dimethylamino)-2-methyl-3,4-diphenylbutane-1,3-diol	1-(二甲氨基)-2-甲基-3,4-二苯基丁烷-1,3-二醇	Alcohol and amines	醇、胺类	Alcohols	醇类	C19H25NO2	-	37695.8	23989.7	26818.2	50719.5	34964.3	16450.2	31615.7	32087.1	66353.3	89965.7	40439.9	86960.5
MW0134519N	5'-Hydroxy-3',4',7-trimethoxyflavan	-	Heterocyclic compounds	杂环化合物	Heterocyclic compounds	杂环化合物	C18H20O5	133342-90-2	299533	215583	233628	385006	398150	239627	288870	323202	626127	427581	450429	827634
MW0136848P	7,8,4'-Trimethoxyisoflavone	视黄素二甲醚	Flavonoids	黄酮	Flavonoid	黄酮	C18H16O5	37816-21-0	154737	405496	157243	57064.5	117847	62556.4	1.95041e+06	605649	1.99823e+06	324713	1.40764e+06	113367
MW0137929HN	Deoxysappanone B 7,3'-dimethyl ether	脱氧SAPONONE B 7,3'-二甲基醚	Aldehyde,Ketones,Esters	醛、酮、酯类	Ketones	酮类	C18H18O5	-	132494	73958.6	51054	64420.1	80216.7	117053	158873	72726.8	50908	177073	278985	206214
MW0138079HN	Epigallocatechin	表没食子儿茶素	Benzene and substituted derivatives	苯及其衍生物	Benzene and substituted derivatives	苯及其衍生物	C15H14O7	970-74-1	667060	147203	163379	386016	285369	289818	309657	270573	266514	1.14926e+06	1.20465e+06	1.6024e+06
MW0138170HN	Flavone	黄色素母酮	Flavonoids	黄酮	Flavonoid	黄酮	C15H10O2	525-82-6	9.58342e+06	3.36556e+06	5.32905e+06	5.34631e+06	5.68785e+06	3.27062e+06	7.12921e+06	5.54527e+06	5.42297e+06	9.56544e+06	6.73688e+06	8.25121e+06
MW0138307HN	Gnemonol A	Gnemonol A	Heterocyclic compounds	杂环化合物	Heterocyclic compounds	杂环化合物	C42H32O10	-	1.09735e+06	201894	172532	633124	329630	196687	621079	404227	404210	845843	1.24817e+06	1.1168e+06
MW0138770N	Licochalcone a	甘草属A	Aldehyde,Ketones,Esters	醛、酮、酯类	Ketones	酮类	C21H22O4	58749-22-7	6.53954e+06	3.19585e+06	3.04661e+06	8.06205e+06	6.41513e+06	2.72244e+06	4.47454e+06	7.54325e+06	1.05889e+07	1.48086e+07	1.18897e+07	2.0559e+07
MW0138816HN	Lunarine	卢纳林	Heterocyclic compounds	杂环化合物	Heterocyclic compounds	杂环化合物	C25H31N3O4	24185-51-1	76845.2	33104.3	71338.5	66205.1	65033.6	33109	53215.2	77025.8	93331.1	114925	111139	130326
MW0138958N	3-Hydroxy-alpha-methyl-DL-tyrosine	3-羟基-α-甲基-DL-酪氨酸	Heterocyclic compounds	杂环化合物	Heterocyclic compounds	杂环化合物	C10H13NO4	-	294988	44869.9	86433.9	23622.2	114686	53805.3	131429	132981	159379	883624	385662	1.25619e+06
MW0139068N	5-Hydroxyferuloylputrescine	N-(4-氨基丁基)-3-[3-甲氧基-4-(磺氧基）苯基]丙-2-烯咪二酸	Organic acid and Its derivatives	有机酸及其衍生物	Organic acid and Its derivatives	有机酸及其衍生物	C14H20N2O4	-	649641	113076	120312	424740	484813	471345	260339	291984	314195	2.21879e+06	1.78659e+06	1.70619e+06
MW0139229N	Ozagrel	奥扎格雷尔	Heterocyclic compounds	杂环化合物	Heterocyclic compounds	杂环化合物	C13H12N2O2	82571-53-7	305550	78977.3	162714	186291	104679	100369	157882	160552	191520	476982	290038	342629
MW0139564N	trans-Resveratrol 4'-O-glucuronide	白藜芦醇4-O-D-葡萄糖醛酸苷	Heterocyclic compounds	杂环化合物	Heterocyclic compounds	杂环化合物	C20H20O9	-	5.07483e+06	1.54259e+06	2.85298e+06	2.63675e+06	3.42778e+06	1.17404e+06	3.17061e+06	5.29017e+06	1.33611e+07	7.36934e+06	5.70425e+06	8.66695e+06
MW0139833N	Tigloylgomicin H	替格罗霉素H	Heterocyclic compounds	杂环化合物	Heterocyclic compounds	杂环化合物	C28H36O8	-	125646	23357.9	28191.3	52347.5	59151.1	25128.2	47530	181666	121898	403546	332149	618725
MW0139971N	Xanthotoxol	花椒毒酚	Heterocyclic compounds	杂环化合物	Heterocyclic compounds	杂环化合物	C11H6O4	2009-24-7	978558	349787	369207	741884	903241	374657	567591	827656	942302	1.44306e+06	1.27034e+06	1.61857e+06
MW0140458P	(6E)-8-hydroxygeranial	(6E)-8-羟基香叶醛	Aldehyde,Ketones,Esters	醛、酮、酯类	Aldehydes	醛类	C10H16O2	-	1.71298e+06	1.30566e+06	946224	1.37638e+06	1.63719e+06	1.2303e+06	1.50067e+06	2.20944e+06	3.80834e+06	2.95315e+06	1.99488e+06	3.10881e+06
MW0140461P	(6E)-8-oxogeraniol	（6E)-8-氧代香叶醇	Alcohol and amines	醇、胺类	Alcohols	醇类	C10H16O2	38290-51-6	740355	466109	441146	960249	588214	500455	661537	981515	1.44824e+06	1.71049e+06	1.08289e+06	1.87169e+06
MW0140529HN	(E)-3-(2,4-dichlorophenyl)-N-[(3R)-1-methyl-2-oxo-5-phenyl-3H-1,4-benzodiazepin-3-yl]prop-2-enamide	(E)-3-(2,4-二氯苯基)-N-[(3R)-1-methyl-2-oxo-5-phenyl-3H-1,4-benzodiazepin-3-yl]prop-2-enamide	Organic acid and Its derivatives	有机酸及其衍生物	Organic acid and Its derivatives	有机酸及其衍生物	C25H19Cl2N3O2	170228-29-2	78653.5	120657	164843	29361	92551.1	90538.5	172893	445736	180927	61839.4	135999	568463
MW0141029N	4'-Methoxy-3-morpholino-propiophenone	4'-甲氧基-3-吗啉代苯丙酮	Aldehyde,Ketones,Esters	醛、酮、酯类	Ketones	酮类	C14H19NO3	5770-77-4	461041	166098	214521	382305	355224	154596	295499	564825	493323	963515	533481	1.31119e+06
MW0141354HN	13,14-dihydro-15(R,S)-hydroxy-16,16-difluoro Prostaglandin E1-d4	13,14-二氢-15（R，S）-羟基-16,16-二氟前列腺素E1-d4	Hormones and hormone related compounds	激素及激素相关物质	Hormones and hormone related compounds	激素及激素相关物质	C20H30D4F2O5	-	3.90891e+06	2.45125e+06	3.89744e+06	5.16836e+06	5.76257e+06	971684	4.40767e+06	6.33132e+06	7.62225e+06	9.1594e+06	4.10437e+06	8.13259e+06
MW0141622N	17-O-Acetylnorajmaline	17-O-乙酰降麻黄碱	Alkaloids	生物碱	Alkaloids	生物碱	C21H26N2O3	-	36644.1	526.594	526.594	13813.8	526.594	526.594	85365.3	38508.6	30623.9	183484	66022.4	238164
MW0141783N	1-Methylestradiol	1-甲基雌二醇	Alcohol and amines	醇、胺类	Alcohols	醇类	C19H26O2	3597-38-4	13559	36754.2	30324.1	15558.8	17154.9	13900.4	19589.1	56329.6	26979.4	128613	32758.1	82686.2
MW0141859N	2-(2-Chlorophenyl)-5-(5-methyl-2-thienyl)-1,3,4-oxadiazole	2-(2-氯-苯基)-5-(5-甲基噻吩-2-基)-[1，3，4]恶二唑	Benzene and substituted derivatives	苯及其衍生物	Benzene and substituted derivatives	苯及其衍生物	C13H9ClN2OS	-	33750.8	2530.75	2530.75	30262.5	2530.75	2530.75	12653.7	24544.1	18986.9	34228.1	65245	61827.8
MW0142026N	2,3-Diphenyl-3-(2-pyridinyl)acrylonitrile	2，3-二苯基-3-(2-吡啶基）丙烯腈	Heterocyclic compounds	杂环化合物	Heterocyclic compounds	杂环化合物	C20H14N2	39077-64-0	5.44351e+06	1.16524e+06	1.62652e+06	3.55457e+06	2.43744e+06	2.1797e+06	2.6189e+06	3.07841e+06	2.67923e+06	1.2105e+07	8.04383e+06	1.03266e+07
MW0142080HN	2,5-Dichloro-1,4-benzoquinone	2,5-二氯对苯醌; 2,5-二氯-1,4-苯醌	Benzene and substituted derivatives	苯及其衍生物	Benzene and substituted derivatives	苯及其衍生物	C6H2Cl2O2	615-93-0	116922	25569.3	35330.6	127300	76631.9	32363.3	68101.1	97718	49757.1	178425	226797	246130
MW0142106HN	2,6-Dihydroxynicotinic acid	2,6-二羟基烟酸	Aldehyde,Ketones,Esters	醛、酮、酯类	Esters	酯类	C6H5NO4	10357-91-2	2.47765e+06	912468	1.18874e+06	1.76394e+06	1.65981e+06	420536	1.53526e+06	1.49021e+06	1.44447e+06	3.02356e+06	2.77073e+06	2.84929e+06
MW0142758N	3-[(4Ar,12aS)-2-methyl-1,3,4,5,12,12a-hexahydropyrido[3,4-b]acridin-4a-yl]phenol	3-[(4Ar,12aS)-2-甲基-1,3,4,5,12,12a-六氢吡啶并[3,4-b]吖啶-4a-基]苯酚	Heterocyclic compounds	杂环化合物	Heterocyclic compounds	杂环化合物	C23H24N2O	-	2.95845e+06	1.35414e+06	1.43167e+06	2.93255e+06	3.21834e+06	2.57185e+06	2.92974e+06	3.54048e+06	4.80365e+06	9.21156e+06	4.82173e+06	1.40734e+07
MW0142981P	magnesium;3-[(3R,21S,22S)-11-ethyl-16-(1-hydroxyethyl)-3-methoxycarbonyl-12,17,21,26-tetramethyl-4-oxo-23,25-diaza-7,24-diazanidahexacyclo[18.2.1.15,8.110,13.115,18.02,6]hexacosa-1,5,8(26),9,11,13(25),14,16,18,20(23)-decaen-22-yl]propanoic acid	镁;3-[(3R,21S,22S)-11-ethyl-16-(1-hydroxyethyl)-3-methoxycarbonyl-12,17,21,26-tetramethyl-4-oxo-23,25-diaza-7 ,24-diazanidahexacyclo[18.2.1.15,8.110,13.115,18.02,6]hexacosa-1,5,8(26),9,11,13(25),14,16,18,20(23)-decaen- 22-基]丙酸	Heterocyclic compounds	杂环化合物	Heterocyclic compounds	杂环化合物	C35H36MgN4O6	-	81574.6	44956.9	77739.9	68941.9	95590.1	47164.6	154591	125889	152624	244918	122115	103716
MW0143209N	4,5,6,7-Tetrachloro-2-trifluoromethylbenzimidazole	4,5,6,7-四氯-2-三氟甲基苯并咪唑	Benzene and substituted derivatives	苯及其衍生物	Benzene and substituted derivatives	苯及其衍生物	C8HCl4F3N2	2338-29-6	40675.2	260836	171990	39803.9	52791.8	46438.2	470394	156217	397619	66479.4	233758	31047.8
MW0143248N	4-Amino-4-deoxychorismic acid	4-氨基-4-脱氧分支酸	Aldehyde,Ketones,Esters	醛、酮、酯类	Esters	酯类	C10H11NO5	-	1.70336e+06	607606	545005	1.3308e+06	989653	1.02646e+06	1.43586e+06	1.19841e+06	1.16175e+06	3.74421e+06	2.38964e+06	1.86529e+06
MW0143290HN	4-Coumaroylshikimate	4-香豆酰莽草酸酯	Aldehyde,Ketones,Esters	醛、酮、酯类	Esters	酯类	C16H16O7	-	1.43218e+07	7.50497e+06	8.61512e+06	7.3439e+06	5.74318e+06	1.1364e+07	1.16555e+07	1.85376e+07	1.28417e+07	8.22539e+06	1.31635e+07	1.7109e+07
MW0144154N	9-Fluoro-16alpha-hydroxyandrost-4-ene-3,11,17-trione	9-Fluoro-16alpha-hydroxyandrost-4-ene-3,11,17-trione	Aldehyde,Ketones,Esters	醛、酮、酯类	Ketones	酮类	C19H23FO4	-	695159	5336.02	5336.02	519060	5336.02	5336.02	256617	344147	485861	951936	566902	1.04019e+06
MW0144888P	Allocholesterol	别胆固醇	Hormones and hormone related compounds	激素及激素相关物质	Hormones and hormone related compounds	激素及激素相关物质	C27H46O	517-10-2	442615	139482	165134	319797	263751	111367	410313	783428	1.11087e+06	1.10002e+06	512693	1.90583e+06
MW0145040N	Amphenone B	安苯酮B	Benzene and substituted derivatives	苯及其衍生物	Benzene and substituted derivatives	苯及其衍生物	C16H18N2O	2686-47-7	7414.23	29665.9	23166.7	34746.9	35519.9	12979.8	21718.7	40776.5	59079.1	45352	41950.6	42710.1
MW0145454P	Arg-Met-Thr	L-精氨酰-L-甲硫氨酰-L-苏氨酸	Amino acid and Its metabolites	氨基酸及其代谢物	Small Peptide	小肽	C15H30N6O5S1	-	1.26948e+06	426684	498167	976224	725988	732974	1.00137e+06	827994	594874	1.83984e+06	1.91202e+06	3.75434e+06
MW0145457P	Arg-Phe-Ala	L-精氨酰-L-苯丙氨酰-L-丙氨酸	Amino acid and Its metabolites	氨基酸及其代谢物	Small Peptide	小肽	C18H28N6O4	-	2.25617e+06	924827	1.33098e+06	1.47559e+06	1.62596e+06	582846	1.55093e+06	1.1974e+06	1.19534e+06	2.57868e+06	2.74856e+06	3.62303e+06
MW0145505P	Arg-Ser-Tyr	L-精氨酰-L-丝氨酰-L-酪氨酸	Amino acid and Its metabolites	氨基酸及其代谢物	Small Peptide	小肽	C18H28N6O6	-	3.07095e+07	2.1528e+07	2.1817e+07	2.89737e+07	2.7091e+07	1.67854e+07	4.02107e+07	3.61598e+07	5.4461e+07	7.16451e+07	4.19457e+07	6.68117e+07
MW0145537P	Arg-Tyr-Asn-Glu	-	Amino acid and Its metabolites	氨基酸及其代谢物	Small Peptide	小肽	C24H36N8O9	-	2.75699e+06	1.19814e+06	958519	2.44708e+06	2.29946e+06	1.49138e+06	1.50995e+06	2.35778e+06	3.97356e+06	7.64257e+06	3.14355e+06	8.51276e+06
MW0145861P	Asn-Phe-Met	L-天冬酰胺-L-苯丙氨酰-L-蛋氨酸	Amino acid and Its metabolites	氨基酸及其代谢物	Small Peptide	小肽	C18H26N4O5S1	-	4.95482e+06	2.70256e+06	2.96707e+06	4.08486e+06	4.28773e+06	3.65321e+06	5.07695e+06	4.9593e+06	7.2837e+06	1.26733e+07	6.41131e+06	1.58781e+07
MW0146227N	Asp-Phe-Ser-Arg	-	Amino acid and Its metabolites	氨基酸及其代谢物	Small Peptide	小肽	C22H33N7O8	-	183317	74529.1	60843.8	162143	155900	101185	108093	164640	220364	460920	197026	376530
MW0146362HN	Aspartylmethionine	-	Amino acid and Its metabolites	氨基酸及其代谢物	Small Peptide	小肽	C9H16N2O5S	-	1.59968e+06	398699	583532	844362	792604	623576	1.17562e+06	1.39913e+06	1.17609e+06	2.64035e+06	1.6647e+06	2.03616e+06
MW0147386N	Chloranocryl	氯丙烯	Benzene and substituted derivatives	苯及其衍生物	Benzene and substituted derivatives	苯及其衍生物	C10H9Cl2NO	-	967924	99223.6	268920	324153	389219	255988	456109	535143	468453	856181	659655	779148
MW0149019N	Estradiol-17-phenylpropionate	17-苯基丙酸雌二醇	Benzene and substituted derivatives	苯及其衍生物	Benzene and substituted derivatives	苯及其衍生物	C27H32O3	26443-03-8	126913	35679.8	64021.2	64664.2	70569.7	30982.8	48162.7	55406.5	32920.2	257528	93238.5	170373
MW0149069N	Eudistomin G	Eudistomin G	Alkaloids	生物碱	Alkaloids	生物碱	C15H12BrN3	88704-43-2	1.01066e+06	322067	184459	595888	313736	395564	836169	845469	1.06524e+06	2.26072e+06	985184	1.42027e+06
MW0149516HN	Gelsemin	明胶	Alkaloids	生物碱	Alkaloids	生物碱	C20H22N2O2	-	8.27271e+06	9.62346e+06	7.28276e+06	1.27099e+07	9.58901e+06	5.84392e+06	1.08948e+07	1.60229e+07	1.93364e+07	1.88883e+07	1.32162e+07	2.31013e+07
MW0149894P	Glu-Ala-Asn-Lys-Glu	谷氨酸-丙氨酸-天门冬酰氨-赖氨酸-谷氨酸	Amino acid and Its metabolites	氨基酸及其代谢物	Small Peptide	小肽	C23H39N7O11	-	1.45977e+06	728967	832970	1.95385e+06	1.85006e+06	782722	1.4008e+06	2.61317e+06	1.96297e+06	3.70682e+06	3.5262e+06	3.41398e+06
MW0149921N	Glu-Arg-Phe-Asp	谷氨酸-精氨酸-苯丙氨酸-天门冬氨酸	Amino acid and Its metabolites	氨基酸及其代谢物	Small Peptide	小肽	C24H35N7O9	-	50677	22531.3	22563.3	90078.3	64667.1	28152	54185	77477.3	74520.3	191981	118815	123160
MW0150309P	Gly-Arg-Tyr	甘氨酸-精氨酸-酪氨酸	Amino acid and Its metabolites	氨基酸及其代谢物	Small Peptide	小肽	C17H26N6O5	-	2.02892e+06	1.38685e+06	1.13811e+06	1.80467e+06	1.75506e+06	1.79477e+06	5.88578e+06	3.2319e+06	5.94227e+06	1.08123e+07	4.4991e+06	7.25847e+06
MW0150710HN	HC-Toxin	HC-毒素	Heterocyclic compounds	杂环化合物	Heterocyclic compounds	杂环化合物	C21H32N4O6	83209-65-8	1.4121e+06	247132	438380	617750	670008	547704	773688	673576	1.12802e+06	2.22123e+06	1.72396e+06	1.42772e+06
MW0150800HN	Hildecarpin	希尔德卡品	Heterocyclic compounds	杂环化合物	Heterocyclic compounds	杂环化合物	C17H14O7	99624-64-3	149034	64994.2	49243.9	72672.1	56103.7	85114.4	134770	160131	115771	192029	102526	197836
MW0150808N	His-Ala-Arg-Glu	组氨酸-丙氨酸-精氨酸-谷氨酸	Amino acid and Its metabolites	氨基酸及其代谢物	Small Peptide	小肽	C20H33N9O7	-	20957.1	8656.33	10101.2	26020	31020	17355	25288.4	36824.4	38158.2	43916.2	71963.1	40451.6
MW0150966P	His-Ile-Arg-Glu	组氨酸-异亮氨酸-精氨酸-谷氨酸	Amino acid and Its metabolites	氨基酸及其代谢物	Small Peptide	小肽	C23H39N9O7	-	738777	190437	280107	634526	468255	198980	395544	483454	423757	716147	888968	1.13404e+06
MW0151040P	His-Phe-Gln	组氨酸-苯丙氨酸-古酰氨	Amino acid and Its metabolites	氨基酸及其代谢物	Small Peptide	小肽	C20H26N6O5	-	778701	116419	300345	422497	533438	534257	403719	865156	940256	1.6103e+06	899719	3.91577e+06
MW0151821HN	ISODUARTIN METHYL ETHER	-	Heterocyclic compounds	杂环化合物	Heterocyclic compounds	杂环化合物	C19H22O6	-	154062	80731	101779	132380	107481	75853	189999	120853	150311	146204	109863	159954
MW0152067HN	2-Hydroxy-3-oxobutyl phosphate	L-3，4-二羟基丁-2-酮4-磷酸酯；1-脱氧-L-甘油四糖4-磷酸；2-羟基-3-氧代丁基磷酸酯	Aldehyde,Ketones,Esters	醛、酮、酯类	Ketones	酮类	C4H9O6P	-	160155	8466.35	20765.5	142899	86218	162617	184819	211987	204517	544330	378817	370253
MW0152291P	Leu-Gln-His	L-亮氨酸-L-谷氨酰胺-L-组氨酸	Amino acid and Its metabolites	氨基酸及其代谢物	Small Peptide	小肽	C17H28N6O5	-	1.5321e+06	1.45202e+06	1.63072e+06	1.92864e+06	1.82527e+06	1.84049e+06	2.3018e+06	2.78411e+06	2.04018e+06	1.44156e+06	2.70756e+06	3.40127e+06
MW0152653N	L-Galactonic acid	L-半乳糖酸	Organic acid and Its derivatives	有机酸及其衍生物	Organic acid and Its derivatives	有机酸及其衍生物	C6H12O7	-	5.1383e+06	349314	722795	2.51205e+06	2.7017e+06	486410	1.08991e+07	9.585e+06	9.62288e+06	7.603e+06	7.43243e+06	3.44055e+06
MW0152664N	L-Histidine beta-naphthylamide	L-组氨酸 β-萘酰胺	Heterocyclic compounds	杂环化合物	Indole and Its derivatives	吲哚及其衍生物	C16H16N4O	7424-15-9	72729.5	25995.8	56491.3	45723.2	42266.5	23476.9	63724.3	70699.2	102971	139298	176063	217503
MW0152691P	(1S,2S,4R)-Limonene-1,2-diol	柠檬烯-1，2-二醇；（1S，2S，4R)-柠檬烯-1，2-二醇；（1S，2S，4R)-薄荷-8-烯-1，2-二醇	Alcohol and amines	醇、胺类	Alcohols	醇类	C10H18O2	38630-75-0	1.53677e+06	532444	675908	1.17232e+06	1.0567e+06	772433	536210	1.19023e+06	1.54321e+06	1.89203e+06	1.60597e+06	2.31932e+06
MW0152714N	Levisoprenaline	左丙肾上腺素	Benzene and substituted derivatives	苯及其衍生物	Phenolics	苯酚类	C11H17NO3	51-31-0	1.15413e+07	4.52312e+06	7.14081e+06	1.2725e+07	1.09469e+07	3.21882e+06	1.211e+07	2.83605e+07	3.36104e+07	4.09933e+07	2.74041e+07	2.84468e+07
MW0152867P	Lys-Arg-His-Asp	-	Amino acid and Its metabolites	氨基酸及其代谢物	Small Peptide	小肽	C22H38N10O7	-	1.01281e+06	251600	508223	672791	802449	441915	752801	484539	509824	1.63717e+06	943085	2.79816e+06
MW0152871P	Lys-Arg-Phe	L-赖氨酸-L-精氨酸-L-苯丙氨酸	Amino acid and Its metabolites	氨基酸及其代谢物	Small Peptide	小肽	C21H35N7O4	-	384800	96542.2	186729	323845	344445	59182.2	213431	390247	381695	638994	377251	682497
MW0152967N	Lys-Glu-Thr-Glu	-	Amino acid and Its metabolites	氨基酸及其代谢物	Small Peptide	小肽	C20H35N5O10	-	18698.6	9793.78	8950.53	25219.6	14635.7	6512.36	17086.3	50295.4	154698	67326.5	12224.8	28471.4
MW0153752N	1alphaH,5alphaH-Tropane-3alpha,6beta,7beta-triol, 3-(2-methylcrotonate), (E)-	-	Alkaloids	生物碱	Tropan alkaloids	莨菪烷类生物碱	C13H21NO4	526-13-6	5.18541e+06	2.41685e+06	3.27044e+06	5.69636e+06	4.93706e+06	1.4052e+06	4.01679e+06	4.46257e+06	7.00232e+06	9.92841e+06	5.32006e+06	8.20379e+06
MW0153924N	Mirasan	米拉桑	Benzene and substituted derivatives	苯及其衍生物	Benzene and substituted derivatives	苯及其衍生物	C13H21ClN2	2519-75-7	2.55573e+06	559764	620715	1.44847e+06	1.18547e+06	1.00178e+06	1.23082e+06	1.26862e+06	1.01864e+06	2.95759e+06	2.78066e+06	3.37049e+06
MW0154117HN	N,N-dihydroxy-L-phenylalanine	N，N-二羟基-L-苯丙氨酸	Amino acid and Its metabolites	氨基酸及其代谢物	Amino acids	氨基酸	C9H11NO4	-	168434	89461.2	86656.6	150609	120747	35915.4	251511	195442	232828	264409	172302	159370
MW0154472HN	N-hexanoyl-L-Homoserine lactone-d3	-	Amino acid and Its metabolites	氨基酸及其代谢物	Amino acid derivatives	氨基酸衍生物	C10H14D3NO3	-	3.17448e+06	924726	1.39975e+06	2.12698e+06	1.78454e+06	928904	1.97288e+06	2.17722e+06	2.35029e+06	2.7069e+06	3.1543e+06	3.35029e+06
MW0154845HN	Pachyrrhizone	厚朴酮	Aldehyde,Ketones,Esters	醛、酮、酯类	Ketones	酮类	C20H14O7	42485-00-7 | 478-09-1	362179	308617	283595	402303	344634	287494	273063	342660	406669	398496	393697	336274
MW0155333P	Phe-Ser-Leu-Phe-Asp	-	Amino acid and Its metabolites	氨基酸及其代谢物	Small Peptide	小肽	C31H41N5O9	-	18339.4	24159.2	18321.2	36049.9	9403.14	17062.2	47806	31623.1	26331.3	53759.1	51229	41307.1
MW0155471P	2-Phenylethanol	2-苯乙醇	Benzene and substituted derivatives	苯及其衍生物	Benzene and substituted derivatives	苯及其衍生物	C8H10O	-	3.51956e+06	1.8994e+06	1.70729e+06	2.67183e+06	2.97494e+06	1.68075e+06	2.45595e+06	2.46732e+06	2.5568e+06	3.73693e+06	3.51943e+06	4.2226e+06
MW0155768P	Pro-Ala-Leu-Phe-Leu	-	Amino acid and Its metabolites	氨基酸及其代谢物	Small Peptide	小肽	C29H45N5O6	-	419202	232819	287646	472462	436242	110616	239355	256548	1.23384e+06	336732	559340	1.37357e+06
MW0155789P	Pro-Asn-Ala	脯氨酰-天冬酰胺基-丙氨酸	Amino acid and Its metabolites	氨基酸及其代谢物	Small Peptide	小肽	C12H20N4O5	-	708940	172169	453076	669620	310952	68853	2.80392e+06	2.25902e+06	1.15692e+06	1.91869e+06	1.58106e+06	3.43113e+06
MW0156839P	Ser-Lys-Gln	L-丝氨酰-L-赖氨酰-L-谷氨酰胺	Amino acid and Its metabolites	氨基酸及其代谢物	Small Peptide	小肽	C14H27N5O6	-	1.28084e+06	632082	506025	1.21488e+06	1.04879e+06	747714	818202	1.24693e+06	1.84416e+06	2.68749e+06	1.96176e+06	3.69994e+06
MW0156963P	Ser-Tyr-Trp	丝氨酰-酪氨酰-色氨酸	Amino acid and Its metabolites	氨基酸及其代谢物	Small Peptide	小肽	C23H26N4O6	-	5.66163e+06	8.29645e+06	9.50473e+06	9.47636e+06	1.34339e+07	1.5644e+07	2.04499e+07	2.64009e+07	4.08902e+07	4.12994e+07	2.29351e+07	3.93205e+07
MW0157031P	Ser-Tyr	L-丝氨酰-L-酪氨酸	Amino acid and Its metabolites	氨基酸及其代谢物	Small Peptide	小肽	C12H16N2O5	21435-27-8	3.23239e+06	323971	1.61661e+06	3.2008e+06	1.36105e+06	603075	5.1581e+06	8.05443e+06	5.88789e+06	4.68751e+06	3.84581e+06	1.05419e+07
MW0157330HN	Tabtoxinine-delta-lactam	Tabtoxinine-δ-内酰胺	Heterocyclic compounds	杂环化合物	Heterocyclic compounds	杂环化合物	C7H12N2O4	-	1.28766e+07	1.18853e+07	1.06439e+07	1.69388e+07	2.13376e+07	1.44302e+07	1.2168e+07	1.91687e+07	2.74186e+07	2.52883e+07	2.17679e+07	2.75036e+07
MW0157338HN	(3aS,6Z,8S,10Z,11aR)-8-hydroxy-6,10-dimethyl-3-methylidene-3a,4,5,8,9,11a-hexahydrocyclodeca[b]furan-2-one	-	Terpenoids	萜类	Sesquiterpenoids	倍半萜	C15H20O3	19888-11-0	1.28732e+08	1.62748e+07	1.91043e+07	3.88921e+07	4.40759e+07	3.59277e+07	3.64358e+07	3.34882e+07	7.92689e+07	1.06193e+08	1.43661e+08	1.70726e+08
MW0157560P	Thr-Arg-Tyr	苏氨酸-精氨酸-酪氨酸	Amino acid and Its metabolites	氨基酸及其代谢物	Small Peptide	小肽	C19H30N6O6	-	2.37857e+07	7.36363e+06	1.3849e+07	3.02175e+07	2.15104e+07	3.38683e+06	2.48146e+07	4.5214e+07	6.89842e+07	5.58099e+07	3.82347e+07	6.15971e+07
MW0157965N	(E)-11-methyldodec-2-enoic acid	(E)-11-甲基十二烷-2-烯酸	FA	脂肪酰类	FFA	游离脂肪酸	C13H24O2	677354-24-4	31922.9	24554.8	23752	49110.5	29461.8	23735.9	27011.8	43427	100751	76183.7	68797	113279
MW0158210P	Trp-Met-Trp	色氨酸-甲硫氨酸-色氨酸	Amino acid and Its metabolites	氨基酸及其代谢物	Small Peptide	小肽	C27H31N5O4S1	-	344845	188580	241008	425947	287621	286009	448420	774004	841336	1.12021e+06	516721	1.39449e+06
MW0158396P	Tyr-Asn-His-Arg	酪氨酸-天冬酰胺-组氨酸-精氨酸	Amino acid and Its metabolites	氨基酸及其代谢物	Small Peptide	小肽	C25H36N10O7	-	6.20478e+06	3.20977e+06	3.96886e+06	8.15913e+06	7.04584e+06	3.35115e+06	6.21339e+06	1.11345e+07	9.33649e+06	1.44819e+07	1.40021e+07	1.53331e+07
MW0158616P	Tyr-Thr-Arg	酪氨酸-苏氨酸-精氨酸	Amino acid and Its metabolites	氨基酸及其代谢物	Small Peptide	小肽	C19H30N6O6	-	1.62464e+07	1.03617e+07	1.22815e+07	2.19005e+07	1.64973e+07	5.22531e+06	2.157e+07	2.84242e+07	4.33548e+07	2.92987e+07	2.21993e+07	3.1678e+07
MW0158621N	Tyr-Thr-Gln-Arg	酪氨酸-苏氨酸-谷氨酰胺-精氨酸	Amino acid and Its metabolites	氨基酸及其代谢物	Small Peptide	小肽	C24H38N8O8	-	140106	95506.3	94943	182400	148858	62639.6	154909	293849	265403	399498	318148	389786
MW0158872N	Val-Ala-His-Glu	-	Amino acid and Its metabolites	氨基酸及其代谢物	Small Peptide	小肽	C19H30N6O7	-	1.3665e+07	4.47265e+06	4.48241e+06	1.15799e+07	8.61249e+06	1.15553e+07	1.37352e+07	1.50909e+07	2.10975e+07	3.59861e+07	1.82127e+07	3.94175e+07
MW0159023P	Val-His-Ile	缬氨酸-组氨酸-异亮氨酸	Amino acid and Its metabolites	氨基酸及其代谢物	Small Peptide	小肽	C17H29N5O4	-	435685	210144	242802	362725	484692	381833	699218	761548	1.06533e+06	3.36949e+06	673703	2.20266e+06
MW0159349P	Vidarabine monohydrate	阿糖腺苷	Nucleotide and Its metabolites	核苷酸及其代谢物	Nucleotide and Its metabolites	核苷酸及其代谢物	C10H15N5O5	24356-66-9	1.94945e+07	7.38933e+06	1.0015e+07	2.12163e+07	1.06148e+07	7.10438e+06	1.36435e+07	1.60762e+07	1.49953e+07	3.24567e+07	4.25318e+07	4.14784e+07
MW0159377HN	Vittatine	维他汀	Alkaloids	生物碱	Alkaloids	生物碱	C16H17NO3	510-69-0	479433	274827	303714	396577	433757	301169	544094	672582	678981	630611	488230	872392
MW0159415N	Xanthoxic acid	黄原酸	Terpenoids	萜类	Sesquiterpenoids	倍半萜	C15H22O4	-	536010	124211	231465	477210	337934	115471	343634	598374	335814	819705	700621	1.25547e+06
MW0159994N	Citrate	柠檬酸	Organic acid and Its derivatives	有机酸及其衍生物	Organic acid and Its derivatives	有机酸及其衍生物	C6H5O7-3	126-44-3 | 2572-63-6	2.46631e+08	6.34728e+07	8.36814e+07	2.14844e+08	1.60896e+08	1.1091e+08	1.62163e+08	1.81625e+08	7.65554e+07	2.32574e+08	3.03907e+08	3.19135e+08
MW0161394P	3-Hydroxy-alpha-ionone	3-羟基-α-紫罗兰酮	Aldehyde,Ketones,Esters	醛、酮、酯类	Ketones	酮类	C13H20O2	-	552506	194540	330910	549409	421733	226169	226013	575440	889028	1.20969e+06	558657	1.42515e+06
MW0161921HN	(2Z,4E)-5-(1-hydroxy-2,6,6-trimethyl-4-oxocyclohex-2-en-1-yl)-3-methylpenta-2,4-dienal	(2Z,4E)-5-(1-hydroxy-2,6,6-trimethyl-4-oxocyclohex-2-en-1-yl)-3-methylpenta-2,4-diinal	Aldehyde,Ketones,Esters	醛、酮、酯类	Aldehydes	醛类	C15H20O3	29448-38-2	1.35236e+08	2.23571e+07	2.4081e+07	4.80087e+07	5.48028e+07	4.68854e+07	3.83824e+07	3.94545e+07	9.347e+07	1.32034e+08	1.59175e+08	2.03895e+08
MW0165450P	2-trans-(+)-Abscisic aldehyde	2-反式-(+)-脱落醛	Aldehyde,Ketones,Esters	醛、酮、酯类	Aldehydes	醛类	C15H20O3	-	44269.2	244085	74562.9	78753.5	66699.5	100876	216254	342884	742346	534625	163506	264735
MW0166213HN	3-Hydroxy-5-methyl-o-methyltyrosine	3-羟基-5-甲基-邻-甲基酪氨酸	Others	其他	Others	其他	C11H15NO4	-	202954	108514	147575	157368	170457	84151	138122	186666	129489	189974	214904	221652
MW0166928HN	1-Aci-nitro-2-(4-hydroxyphenyl)ethane	1-Aci-nitro-2-(4-羟基苯基)乙烷	Others	其他	Others	其他	C8H9NO3	-	138163	55589	87729.4	118298	91720	61398.7	126554	165456	142259	211678	169168	260369
MW0168068HN	D-Allose	D-阿洛糖	Carbohydrates and Its metabolites	碳水化合物及其代谢物	Sugars	糖类	C6H12O6	579-36-2 | 478529-45-2	776241	332882	347102	631831	733759	222322	363966	706273	641893	1.24591e+06	1.69112e+06	1.02624e+06
MW0168142P	Lotaustralin	百脉根苷	Heterocyclic compounds	杂环化合物	Heterocyclic compounds	杂环化合物	C11H19NO6	534-67-8	8.69809e+06	2.20324e+06	3.73428e+06	5.21705e+06	4.69296e+06	1.3699e+06	7.91891e+06	9.49115e+06	1.1672e+07	2.16551e+07	1.5945e+07	2.27561e+07
MW0168613HN	4-Methylumbelliferyl glucuronide	4-甲基伞形酮葡糖苷酸；4-甲基伞形酮基葡萄糖醛酸苷	Heterocyclic compounds	杂环化合物	Heterocyclic compounds	杂环化合物	C16H16O9	6160-80-1	75881.5	73533.9	64339	67604.3	88866.5	62225.3	65211.4	119818	110339	62629.6	96047.6	52346.1
MW0168638N	5'-Deoxyadenosine	3-磷酸-D-甘油酸	GP	甘油磷脂类	PA	磷脂酸	C10H13N5O3	4754-39-6	1.52157e+06	849862	888696	1.06538e+06	1.08713e+06	731685	1.17034e+06	1.07057e+06	1.32567e+06	2.01322e+06	1.3586e+06	1.27758e+06
MW0168812HN	Benfotiamine	苯磷硫胺	Organic acid and Its derivatives	有机酸及其衍生物	Phosphoric acids	磷酸类化合物	C19H23N4O6PS	22457-89-2	39671.9	39662	23819.9	30891.2	26141.7	9531.01	72610.6	113098	70889	54770.5	45784.4	162627
MW0168932N	Chrysin	白杨素	Flavonoids	黄酮	Flavonoid	黄酮	C15H10O4	480-40-0	75760.6	14052.6	21437	38408.1	41554.3	7429.27	10285.8	46713.5	35413.3	53110.1	77459.8	139672
MW0168990HN	CYCLOPIAZONIC ACID	环吡酮酸	Organic acid and Its derivatives	有机酸及其衍生物	Sulfonic acids	磺酸类化合物	C20H20N2O3	18172-33-3	1.83536e+06	2.63996e+06	1.80407e+06	3.27125e+06	2.4711e+06	2.30491e+06	3.35446e+06	4.25518e+06	5.3482e+06	6.20426e+06	4.03272e+06	5.80376e+06
MW0169065P	Diethyltoluamide	避蚊胺	Benzene and substituted derivatives	苯及其衍生物	Benzene and substituted derivatives	苯及其衍生物	C12H17NO	134-62-3	177316	148623	141613	152427	209215	105224	164646	192876	235633	302624	297348	393220
MW0169214P	Gatifloxacin	加替沙星	Heterocyclic compounds	杂环化合物	Heterocyclic compounds	杂环化合物	C19H22FN3O4	112811-59-3	98657.2	74517.3	82354.1	129404	113081	16996.9	102859	132990	175900	276198	129358	273929
MW0169242P	Halcinonide	哈西奈德	Heterocyclic compounds	杂环化合物	Heterocyclic compounds	杂环化合物	C24H32ClFO5	3093-35-4	1.03858e+06	563069	565674	1.1917e+06	944560	679844	860668	1.00261e+06	1.28931e+06	1.95368e+06	1.44932e+06	2.13842e+06
MW0169538P	N-dodecanoyl-L-Homoserine lactone	N-十二烷酰基-L-高丝氨酸内酯	Amino acid and Its metabolites	氨基酸及其代谢物	Amino acid derivatives	氨基酸衍生物	C16H29NO3	137173-46-7	456635	304323	92440.2	311442	267675	82562.3	227570	395212	402752	884491	532251	848534
MW0169592P	Oleoyl oxazolopyridine	-	FA	脂肪酰类	FFA	游离脂肪酸	C24H36N2O2	288862-58-8	109587	52025.3	33242.2	151833	42171.9	51867.7	111816	104274	158069	308825	109065	326684
MW0169657N	Phloretin	根皮苷	Flavonoids	黄酮	Chalcones	查耳酮	C15H14O5	60-82-2	2.32643e+06	1.10434e+06	1.19802e+06	1.74616e+06	1.58109e+06	853662	1.78937e+06	2.39257e+06	4.56925e+06	3.99832e+06	3.24172e+06	6.70442e+06
MW0169930HN	Torsemide	托拉塞米	Benzene and substituted derivatives	苯及其衍生物	Benzene and substituted derivatives	苯及其衍生物	C16H20N4O3S	56211-40-6	73939	213561	60944.5	42161.2	12803.1	61296.6	560469	704533	491265	64878.2	79443.8	120641
MW0170029P	Zaprinast	扎普司特	Heterocyclic compounds	杂环化合物	Heterocyclic compounds	杂环化合物	C13H13N5O2	37762-06-4	1.93223e+06	422024	380297	943373	796054	479406	811746	808059	863691	3.34701e+06	2.50989e+06	3.26331e+06
MW0170057N	delta-CEHC	-	Amino acid and Its metabolites	氨基酸及其代谢物	Small Peptide	小肽	C14H18O4	84599-16-6	551890	193969	204845	373831	318811	198035	252630	350565	285525	607425	576420	583824
MW0194178P	2-Amino-3,4-dihydroxy-2-(hydroxymethyl)-14-oxo-6-eicosenoic acid	2-氨基-3,4-二羟基-2-(羟甲基)-14-氧代-6-二十碳烯酸	FA	脂肪酰类	Others	其他	C21H39NO6	-	1.05883e+06	125301	151213	601118	480832	191307	534937	903424	998663	935725	928993	1.87513e+06
LIPID-0021	9-HOTrE	氧化脂质_9-HOTrE	FA	脂肪酰类	Eicosanoid	氧化脂质	C18H30O3	89886-42-0	433.892	433.892	433.892	433.892	433.892	433.892	6298.61	6835	6899.25	26822.1	81216.7	56697.9
LIPID-0032	Carnitine C8:1-OH	肉碱 C8:1-2OH	FA	脂肪酰类	CAR	酰基肉碱	C15H27NO5	-	82864.9	62768	39437.1	84458.2	70169.4	34250.8	75263.6	98840.7	123842	118474	72165.6	127352
LIPID-0047	Carnitine C14:2	肉碱 C14:2	FA	脂肪酰类	CAR	酰基肉碱	C21H37NO4	-	359568	224067	279191	366990	259393	221210	772041	1.07723e+06	1.51941e+06	629052	702159	1.61481e+06
LIPID-0101	FFA(20:5)	二十碳五烯酸	FA	脂肪酰类	FFA	游离脂肪酸	C20H30O2	10417-94-4	1517.12	1517.12	1517.12	1517.12	1517.12	1517.12	21884.1	23016.2	13150.9	18644.1	90662.2	77268.6
LIPID-0161	Coenzyme Q10	辅酶Q10(氧化型）	PR	异戊烯醇脂类	CoQ	辅酶Q	C59H90O4	303-98-0	341007	182281	211929	140899	106549	42894.7	145676	98212.4	13908.4	843214	2.51462e+06	1.76114e+06
LIPID-0245	PC(14:1_18:2)	磷脂酰胆碱_PC(14:1_18:2)	GP	甘油磷脂类	PC	磷脂酰胆碱	C40H74NO8P	-	22805.4	23661	17616.6	22389.3	11308.5	2900.92	40671.9	35935.6	9086.21	30115.5	243663	205183
LIPID-0253	PC(15:0_20:3)	磷脂酰胆碱_PC(15:0_20:3)	GP	甘油磷脂类	PC	磷脂酰胆碱	C43H80NO8P	-	28175.9	15283	19428.7	24680.2	9630.78	6348.5	32401.1	56643.1	6424.3	45355.1	148195	143316
LIPID-0313	PC(16:1_22:6)	磷脂酰胆碱_PC(16:1_22:6)	GP	甘油磷脂类	PC	磷脂酰胆碱	C46H78NO8P	-	38698.6	21616.6	23128.5	18843.5	9772.26	5285.42	15771.1	48710.2	6631.46	63426.5	71623.4	104953
LIPID-0321	Hex2Cer(d18:1/24:0)	糖鞘脂_Hex2Cer(d18:1/24:0)	SP	鞘脂类	Hex2Cer	糖鞘脂	C54H103NO13	-	215294	76419.5	65706.5	128669	57162.6	16853.4	76509.1	105327	31262.6	412647	420658	689999
LIPID-0325	Hex3Cer(d18:1/16:0)	糖鞘脂_Hex3Cer(d18:1/16:0)	SP	鞘脂类	Hex3Cer	糖鞘脂	C52H97NO18	-	87968.5	24906.1	63014.1	72849.6	22029.8	26190.3	126461	157959	18605	199906	713115	503276
LIPID-0329	Hex3Cer(d18:1/24:0)	糖鞘脂_Hex3Cer(d18:1/24:0)	SP	鞘脂类	Hex3Cer	糖鞘脂	C60H113NO18	-	31571.7	9501.1	6637.74	17766.7	5707.67	2490.61	25865.1	35378.9	1571.52	56351.7	123180	145848
LIPID-0370	PE(18:2_19:1)	磷脂酰乙醇胺_PE(18:2_19:1)	GP	甘油磷脂类	PE	磷脂酰乙醇胺	C42H78NO8P	-	150215	106763	83715.9	86233.8	60250.2	26236.8	92067.1	188776	48497.8	196378	352312	439506
LIPID-0371	PE(17:0_20:3)	磷脂酰乙醇胺_PE(17:0_20:3)	GP	甘油磷脂类	PE	磷脂酰乙醇胺	C42H78NO8P	-	32102.6	26274	38483.2	37228.1	16171.9	4137.65	38507.7	92406.2	18267.1	48388.6	209827	176422
LIPID-0386	PE(17:0_20:4)	磷脂酰乙醇胺_PE(17:0_20:4)	GP	甘油磷脂类	PE	磷脂酰乙醇胺	C42H76NO8P	-	1.01955e+06	567801	723897	913214	354023	242906	905943	1.30283e+06	308744	1.65648e+06	4.96686e+06	4.61148e+06
LIPID-0402	PE(17:0_22:5)	磷脂酰乙醇胺_PE(17:0_22:5)	GP	甘油磷脂类	PE	磷脂酰乙醇胺	C44H78NO8P	-	373380	229595	341321	352574	198709	67423.6	522504	1.33598e+06	151034	624901	2.47762e+06	1.62587e+06
LIPID-0414	PE(17:0_22:6)	磷脂酰乙醇胺_PE(17:0_22:6)	GP	甘油磷脂类	PE	磷脂酰乙醇胺	C44H76NO8P	-	7.57605e+06	6.26832e+06	7.1909e+06	7.88885e+06	4.66429e+06	2.43769e+06	9.22152e+06	1.5605e+07	3.8431e+06	1.63956e+07	3.83112e+07	4.39717e+07
LIPID-0418	PE(19:0_22:6)	磷脂酰乙醇胺_PE(19:0_22:6)	GP	甘油磷脂类	PE	磷脂酰乙醇胺	C46H80NO8P	-	920610	483659	679470	657192	436917	213336	646342	1.44097e+06	205905	1.46471e+06	3.19517e+06	4.3909e+06
LIPID-0425	PE(17:1_22:6)	磷脂酰乙醇胺_PE(17:1_22:6)	GP	甘油磷脂类	PE	磷脂酰乙醇胺	C44H74NO8P	-	193021	182533	168185	181679	108558	43011.3	298063	495016	66370.2	309552	1.18546e+06	1.23758e+06
LIPID-0453	PG(18:2_18:2)	磷脂酰甘油_PG(18:2_18:2)	GP	甘油磷脂类	PG	磷脂酰甘油	C42H75O10P	-	227961	250212	146296	178800	104238	64980.4	308180	408234	63503.3	367738	2.57345e+06	2.08277e+06
LIPID-0458	PG(16:1_20:4)	磷脂酰甘油_PG(16:1_20:4)	GP	甘油磷脂类	PG	磷脂酰甘油	C42H73O10P	-	190.055	190.055	190.055	190.055	190.055	190.055	8134.01	4508.35	950.274	4296.44	45927	17262.3
LIPID-0459	PG(18:1_20:4)	磷脂酰甘油_PG(18:1_20:4)	GP	甘油磷脂类	PG	磷脂酰甘油	C44H77O10P	-	16102.8	10657.1	7533.41	13505.9	5317.21	4492.65	16760.6	19512.9	5263.77	19598.1	165597	84752.5
LIPID-0460	PG(18:1_20:5)	磷脂酰甘油_PG(18:1_20:5)	GP	甘油磷脂类	PG	磷脂酰甘油	C44H75O10P	-	392.331	392.331	392.331	392.331	392.331	392.331	7231.24	18534.9	1961.65	15294.8	58866.1	40031.8
LIPID-0461	PG(16:0_22:6)	磷脂酰甘油_PG(16:0_22:6)	GP	甘油磷脂类	PG	磷脂酰甘油	C44H75O10P	-	28214.4	20491.3	20408.5	21417.5	9282.02	4899.93	33937	62989.9	3836.66	70978.6	241969	268829
LIPID-0464	PG(16:1_22:6)	磷脂酰甘油_PG(16:1_22:6)	GP	甘油磷脂类	PG	磷脂酰甘油	C44H73O10P	-	28488.4	39799.8	21179.4	19572.5	8853.32	3507.61	39368.8	40102.1	8389.4	33582.5	188217	144534
LIPID-0465	PG(18:1_22:6)	磷脂酰甘油_PG(18:1_22:6)	GP	甘油磷脂类	PG	磷脂酰甘油	C46H77O10P	-	116646	83595.3	93143.4	58784.5	39147.8	12455.1	79787	145950	23181.1	231205	627767	804393
LIPID-0466	PG(18:2_22:6)	磷脂酰甘油_PG(18:2_22:6)	GP	甘油磷脂类	PG	磷脂酰甘油	C46H75O10P	-	894674	968638	604835	426871	288255	89057.4	820604	1.26378e+06	190773	1.28418e+06	3.9103e+06	4.94186e+06
LIPID-0467	PG(20:2_22:6)	磷脂酰甘油_PG(20:2_22:6)	GP	甘油磷脂类	PG	磷脂酰甘油	C48H79O10P	-	17196.8	12985.8	22213.2	22381.8	11652.8	1973.7	18168.2	54988.7	6335.07	26281.8	153203	159330
LIPID-0531	PC(O-16:0_14:0)	磷脂酰胆碱_PC(O-16:0_14:0)	GP	甘油磷脂类	PC-O	磷脂酰胆碱(醚键)	C38H78NO7P	-	284799	175451	169778	243082	110198	41713.6	151326	331593	88454.5	460343	644856	883864
LIPID-0532	PC(O-16:0_16:0)	磷脂酰胆碱_PC(O-16:0_16:0)	GP	甘油磷脂类	PC-O	磷脂酰胆碱(醚键)	C40H82NO7P	-	8.18619e+06	5.4369e+06	5.07626e+06	5.63517e+06	3.83932e+06	1.09356e+06	7.22653e+06	1.73038e+07	2.17357e+06	1.6228e+07	4.03206e+07	5.27849e+07
LIPID-0537	PC(O-16:0_16:1)	磷脂酰胆碱_PC(O-16:0_16:1)	GP	甘油磷脂类	PC-O	磷脂酰胆碱(醚键)	C40H80NO7P	-	900475	462382	448824	518094	218551	109714	383562	1.08556e+06	182611	1.33245e+06	2.50083e+06	3.11541e+06
LIPID-0543	PC(O-16:1_16:1)	磷脂酰胆碱_PC(O-16:1_16:1)	GP	甘油磷脂类	PC-O	磷脂酰胆碱(醚键)	C40H78NO7P	-	147215	78196	60118.4	102505	50301.2	21843.8	69837.2	150444	28440.4	291164	525490	821639
LIPID-0550	PC(O-18:1_18:2)	磷脂酰胆碱_PC(O-18:1_18:2)	GP	甘油磷脂类	PC-O	磷脂酰胆碱(醚键)	C44H84NO7P	155575-01-2	5.66476e+06	2.16781e+06	2.84927e+06	2.78885e+06	1.4321e+06	461184	2.16728e+06	5.71955e+06	1.01698e+06	9.71981e+06	1.59219e+07	2.05839e+07
LIPID-0553	PC(O-14:0_20:4)	磷脂酰胆碱_PC(O-14:0_20:4)	GP	甘油磷脂类	PC-O	磷脂酰胆碱(醚键)	C42H78NO7P	-	560379	181299	274481	311384	145876	81183.2	205261	526419	97095.6	1.10823e+06	2.60808e+06	2.79825e+06
LIPID-0554	PC(O-16:0_20:4)	磷脂酰胆碱_PC(O-16:0_20:4)	GP	甘油磷脂类	PC-O	磷脂酰胆碱(醚键)	C44H82NO7P	-	3.13279e+07	1.01319e+07	1.56264e+07	1.68008e+07	6.80161e+06	2.47152e+06	1.22458e+07	3.43754e+07	5.09773e+06	6.14773e+07	1.00039e+08	9.40211e+07
LIPID-0560	PC(O-18:1_20:4)	磷脂酰胆碱_PC(O-18:1_20:4)	GP	甘油磷脂类	PC-O	磷脂酰胆碱(醚键)	C46H84NO7P	-	6.82231e+07	3.64455e+07	5.32693e+07	5.13556e+07	3.32327e+07	1.37598e+07	4.82318e+07	8.81379e+07	2.07184e+07	1.36397e+08	1.29022e+08	1.62955e+08
LIPID-0561	PC(O-20:1_20:4)	磷脂酰胆碱_PC(O-20:1_20:4)	GP	甘油磷脂类	PC-O	磷脂酰胆碱(醚键)	C48H88NO7P	-	4.56903e+06	1.81171e+06	2.40156e+06	1.95027e+06	1.16392e+06	337796	1.77262e+06	5.16484e+06	622154	9.06406e+06	1.66562e+07	2.56987e+07
LIPID-0565	PC(O-18:2_20:4)	磷脂酰胆碱_PC(O-18:2_20:4)	GP	甘油磷脂类	PC-O	磷脂酰胆碱(醚键)	C46H82NO7P	132213-85-5	2.66143e+08	1.82347e+08	2.1873e+08	2.18852e+08	1.75737e+08	9.94401e+07	2.09192e+08	2.96668e+08	1.38481e+08	3.26461e+08	3.70415e+08	3.94973e+08
LIPID-0566	PC(O-18:0_22:6)	磷脂酰胆碱_PC(O-18:0_22:6)	GP	甘油磷脂类	PC-O	磷脂酰胆碱(醚键)	C48H86NO7P	-	3.28708e+07	1.4011e+07	1.826e+07	1.37294e+07	8.59975e+06	2.42163e+06	1.2293e+07	3.64016e+07	4.72385e+06	6.28014e+07	9.69021e+07	1.34628e+08
LIPID-0568	PC(O-16:1_22:6)	磷脂酰胆碱_PC(O-16:1_22:6)	GP	甘油磷脂类	PC-O	磷脂酰胆碱(醚键)	C46H80NO7P	-	6.43221e+06	2.79028e+06	4.40443e+06	4.81317e+06	2.4892e+06	903258	4.84362e+06	1.1295e+07	1.47819e+06	1.62322e+07	3.47617e+07	4.04307e+07
LIPID-0593	PS(18:0_20:5)	磷脂酰丝氨酸_PS(18:0_20:5)	GP	甘油磷脂类	PS	磷脂酰丝氨酸	C44H76NO10P	-	61325.5	38695	67706.1	56083.5	21983.9	17988.3	42654.8	94594.5	16734.1	104164	359554	387066
LIPID-0595	PS(18:0_22:5)	磷脂酰丝氨酸_PS(18:0_22:5)	GP	甘油磷脂类	PS	磷脂酰丝氨酸	C46H80NO10P	-	1.63883e+06	1.12047e+06	1.63135e+06	1.77685e+06	909190	451889	2.07985e+06	2.46212e+06	591705	3.56765e+06	6.79511e+06	8.32369e+06
LIPID-0607	CerP(d18:1/14:1)	1-磷酸神经酰胺_CerP(d18:1/14:1)	SP	鞘脂类	CerP	1-磷酸神经酰胺	C32H62NO6P	-	18271.5	4001.44	15982.9	13694.8	10243.6	3502.18	105900	14458.4	41793.2	185886	88032.9	130923
LIPID-0643	PE(P-18:1_20:1)	磷脂酰乙醇胺_PE(P-18:1_20:1)	GP	甘油磷脂类	PE-P	磷脂酰乙醇胺(烯醚键)	C43H82NO7P	-	83216.5	15879.7	29161.8	38247.4	15549.8	3328.6	17550.6	43329.5	13076.2	106013	112453	163891
LIPID-0647	PA(18:0_22:6)	磷脂酸_PA(18:0_22:6)	GP	甘油磷脂类	PA	磷脂酸	C43H73O8P	-	90810.7	54287.4	57852	62236.5	43761.1	18417.9	57518.8	158501	28931.6	126065	333324	441658
LIPID-0662	PE(P-18:0_22:6)	磷脂酰乙醇胺_PE(P-18:0_22:6)	GP	甘油磷脂类	PE-P	磷脂酰乙醇胺(烯醚键)	C45H78NO7P	206059-98-5	1.44356e+06	564788	546419	466630	386761	152260	485808	1.35161e+06	242514	2.36419e+06	4.22234e+06	8.85393e+06
LIPID-0663	PE(P-20:0_22:6)	磷脂酰乙醇胺_PE(P-20:0_22:6)	GP	甘油磷脂类	PE-P	磷脂酰乙醇胺(烯醚键)	C47H82NO7P	-	44825.3	16593.1	15755.7	13879.7	14136.6	5385.07	4400.26	24352.9	5901.18	73426.2	123840	257548
LIPID-0664	PE(P-18:1_22:6)	磷脂酰乙醇胺_PE(P-18:1_22:6)	GP	甘油磷脂类	PE-P	磷脂酰乙醇胺(烯醚键)	C45H76NO7P	-	2.43159e+06	1.24429e+06	1.55476e+06	1.28853e+06	1.10081e+06	408540	716970	2.24487e+06	555284	3.24784e+06	5.72444e+06	1.04877e+07
LIPID-0734	PE(O-16:1_16:0)	磷脂酰乙醇胺_PE(O-16:1_16:0)	GP	甘油磷脂类	PE-O	磷脂酰乙醇胺(醚键)	C37H74NO7P	-	22639.3	11017.7	13969.7	10075.7	10827.2	7873.15	12662.6	17281.5	7726.76	27175	55252	90001.7
LIPID-0758	PE(O-18:1_20:1)	磷脂酰乙醇胺_PE(O-18:1_20:1)	GP	甘油磷脂类	PE-O	磷脂酰乙醇胺(醚键)	C43H84NO7P	-	56165.4	23200	34547.8	31459	23702.6	12035.4	28525.2	57331.6	11081.4	73884.2	158846	304545
LIPID-0795	PE(O-18:2_20:2)	磷脂酰乙醇胺_PE(O-18:2_20:2)	GP	甘油磷脂类	PE-O	磷脂酰乙醇胺(醚键)	C43H80NO7P	-	11898.4	5968.41	10623.4	9096.06	3994.21	3774.79	9468.84	17242	1772.41	22161.3	61286.2	77314.3
LIPID-0825	PE(O-22:1_20:4)	磷脂酰乙醇胺_PE(O-22:1_20:4)	GP	甘油磷脂类	PE-O	磷脂酰乙醇胺(醚键)	C47H86NO7P	-	3894.4	2454.96	3226.42	4415.68	2979	1716.66	2640.22	4496.33	1782.84	10110.9	17274.9	21295.2
LIPID-0837	PE(O-18:2_20:4)	磷脂酰乙醇胺_PE(O-18:2_20:4)	GP	甘油磷脂类	PE-O	磷脂酰乙醇胺(醚键)	C43H76NO7P	-	1.07955e+06	470892	658796	646572	290814	173763	377361	918043	214048	1.50776e+06	3.96067e+06	5.24263e+06
LIPID-0840	PE(O-16:1_22:5)	磷脂酰乙醇胺_PE(O-16:1_22:5)	GP	甘油磷脂类	PE-O	磷脂酰乙醇胺(醚键)	C43H76NO7P	-	180931	120178	135918	106341	70095.9	27916.9	178006	309030	84568.9	211562	825459	835278
LIPID-0842	PE(O-18:1_22:5)	磷脂酰乙醇胺_PE(O-18:1_22:5)	GP	甘油磷脂类	PE-O	磷脂酰乙醇胺(醚键)	C45H80NO7P	-	101727	67151	63437.9	52897.7	47887.6	27722.5	65945	150565	34438.2	144611	354314	749483
LIPID-0846	PE(O-20:0_22:6)	磷脂酰乙醇胺_PE(O-20:0_22:6)	GP	甘油磷脂类	PE-O	磷脂酰乙醇胺(醚键)	C47H84NO7P	-	446.863	446.863	446.863	446.863	446.863	446.863	3919.01	11202.2	2234.32	14461.7	28657.9	54452
LIPID-0855	PE(O-18:3_20:4)	磷脂酰乙醇胺_PE(O-18:3_20:4)	GP	甘油磷脂类	PE-O	磷脂酰乙醇胺(醚键)	C43H74NO7P	-	228717	82566.3	205284	139700	69672.1	43748.4	87773.2	314939	48378.2	366791	1.21591e+06	1.7021e+06
LIPID-0857	PE(O-16:1_22:6)	磷脂酰乙醇胺_PE(O-16:1_22:6)	GP	甘油磷脂类	PE-O	磷脂酰乙醇胺(醚键)	C43H74NO7P	-	2.05507e+06	1.18615e+06	1.21868e+06	1.06028e+06	686244	244586	1.85159e+06	3.76695e+06	604927	2.39522e+06	6.40855e+06	9.79783e+06
LIPID-0858	PE(O-17:1_22:6)	磷脂酰乙醇胺_PE(O-17:1_22:6)	GP	甘油磷脂类	PE-O	磷脂酰乙醇胺(醚键)	C44H76NO7P	-	164347	71518.7	79508.9	80540.3	71865.9	35927.7	97716	237520	46678.1	191661	507413	1.02925e+06
LIPID-0859	PE(O-18:1_22:6)	磷脂酰乙醇胺_PE(O-18:1_22:6)	GP	甘油磷脂类	PE-O	磷脂酰乙醇胺(醚键)	C45H78NO7P	-	3.36652e+06	2.01759e+06	2.03015e+06	1.58689e+06	1.37087e+06	952318	2.34579e+06	4.3357e+06	1.0414e+06	4.02934e+06	1.17863e+07	2.35902e+07
LIPID-0861	PE(O-18:2_22:5)	磷脂酰乙醇胺_PE(O-18:2_22:5)	GP	甘油磷脂类	PE-O	磷脂酰乙醇胺(醚键)	C45H78NO7P	-	62126.8	32062.8	42669.5	27312.6	20282.2	8753.35	50014.6	120049	16159.7	81109.8	380908	374407
LIPID-0863	PE(O-19:1_22:6)	磷脂酰乙醇胺_PE(O-19:1_22:6)	GP	甘油磷脂类	PE-O	磷脂酰乙醇胺(醚键)	C46H80NO7P	-	52194.9	22377.4	28494.9	21983.6	25949.3	12481.5	28014	68798.5	10589.4	70901.1	186294	381172
LIPID-0871	PE(O-18:2_22:6)	磷脂酰乙醇胺_PE(O-18:2_22:6)	GP	甘油磷脂类	PE-O	磷脂酰乙醇胺(醚键)	C45H76NO7P	-	4.11608e+06	2.34214e+06	2.72145e+06	2.2569e+06	1.91551e+06	743641	2.31273e+06	7.34015e+06	781976	5.92851e+06	1.71879e+07	2.42772e+07
LIPID-0873	PE(O-20:2_22:6)	磷脂酰乙醇胺_PE(O-20:2_22:6)	GP	甘油磷脂类	PE-O	磷脂酰乙醇胺(醚键)	C47H80NO7P	-	84245.8	39011.8	64366	49118.4	37703.4	17942	45813.8	114932	18790.5	114118	391403	617866
LIPID-0972	LNAPE(22:5/N-20:2)	N-酰基-溶血磷脂酰乙醇胺_LNAPE(22:5/N-20:2)	GP	甘油磷脂类	LNAPE	N-酰基-溶血磷脂酰乙醇胺	C47H80NO8P	-	25780.9	10726.5	16018.5	15975.4	16095.2	6001.5	31252.5	51058.8	11382	41248.6	134174	137452
LIPID-1102	PE(22:3_20:4)	磷脂酰乙醇胺_PE(22:3_20:4)	GP	甘油磷脂类	PE	磷脂酰乙醇胺	C47H80NO8P	-	163726	61472.8	78872.3	103051	46131.9	28320.5	73717.2	122493	24284.2	175709	652308	869816
LIPID-1105	PE(20:2_22:6)	磷脂酰乙醇胺_PE(20:2_22:6)	GP	甘油磷脂类	PE	磷脂酰乙醇胺	C47H78NO8P	-	374538	308264	363718	251808	203506	59628.5	436304	920918	107227	500379	1.35062e+06	1.74561e+06
LIPID-1118	PG(16:0_21:0)	磷脂酰甘油_PG(16:0_21:0)	GP	甘油磷脂类	PG	磷脂酰甘油	C43H85O10P	-	60342.4	55966.4	42820.1	53267.6	36852.3	8510.06	49964.6	121411	18676.2	82311	185750	232440
LIPID-1135	PG(18:0_16:1)	磷脂酰甘油_PG(18:0_16:1)	GP	甘油磷脂类	PG	磷脂酰甘油	C40H77O10P	-	213990	184804	131230	105115	119098	37120.2	214415	379264	63880.8	251299	817650	1.03293e+06
LIPID-1142	PG(18:0_20:1)	磷脂酰甘油_PG(18:0_20:1)	GP	甘油磷脂类	PG	磷脂酰甘油	C44H85O10P	-	161956	121024	166291	158660	98371	29507.3	129443	272590	53444.2	194044	491245	504016
LIPID-1198	PG(21:0_20:4)	磷脂酰甘油_PG(21:0_20:4)	GP	甘油磷脂类	PG	磷脂酰甘油	C47H85O10P	-	30366.5	25375.5	16603.9	23431.3	12226.1	1663.24	13189.4	23382.5	5027.15	50344.9	87171.9	89376.4
LIPID-1214	PG(20:0_22:6)	磷脂酰甘油_PG(20:0_22:6)	GP	甘油磷脂类	PG	磷脂酰甘油	C48H83O10P	-	21542.7	17086.2	12067.4	9376.74	11997.5	1314.73	10660.4	15982.7	6198.81	39517.6	71464.5	76330.1
LIPID-1221	PG(20:4_20:4)	磷脂酰甘油_PG(20:4_20:4)	GP	甘油磷脂类	PG	磷脂酰甘油	C46H75O10P	-	25318.4	24331.5	13924.8	27682.5	10285.4	6912.48	57885.7	68494.9	13365.7	60400.8	379511	215441
LIPID-1223	PG(20:4_22:6)	磷脂酰甘油_PG(20:4_22:6)	GP	甘油磷脂类	PG	磷脂酰甘油	C48H75O10P	-	1.3193e+06	1.17213e+06	789471	822513	497297	177911	1.64063e+06	2.34638e+06	511989	2.40881e+06	7.75693e+06	6.73439e+06
LIPID-1225	PG(22:6_22:6)	磷脂酰甘油_PG(22:6_22:6)	GP	甘油磷脂类	PG	磷脂酰甘油	C50H75O10P	-	1.46651e+07	7.65986e+06	1.01526e+07	8.53659e+06	4.792e+06	1.5097e+06	7.96059e+06	1.83829e+07	3.30888e+06	3.27631e+07	4.97404e+07	7.02102e+07
LIPID-1237	PS(16:0_19:0)	磷脂酰丝氨酸_PS(16:0_19:0)	GP	甘油磷脂类	PS	磷脂酰丝氨酸	C41H80NO10P	-	38608	30598.1	41998.9	30492.2	19934.6	17892.8	41842.3	61790.2	15563.7	89685.5	196804	230894
LIPID-1243	PS(18:0_19:0)	磷脂酰丝氨酸_PS(18:0_19:0)	GP	甘油磷脂类	PS	磷脂酰丝氨酸	C42H76NO10P	-	331562	166667	242452	243607	150250	60629.8	265873	468817	86160.4	456438	1.05975e+06	1.25046e+06
LIPID-1259	PS(18:0_15:1)	磷脂酰丝氨酸_PS(18:0_15:1)	GP	甘油磷脂类	PS	磷脂酰丝氨酸	C39H76NO10P	-	292829	234901	208080	170087	153642	52148.6	224757	626046	109633	503051	1.24235e+06	1.74907e+06
LIPID-1264	PS(16:0_20:1)	磷脂酰丝氨酸_PS(16:0_20:1)	GP	甘油磷脂类	PS	磷脂酰丝氨酸	C42H80NO10P	-	38707.7	44666.3	35131.3	34638	29032.2	11557.4	41699.4	77264.5	10668.8	70437	138427	195738
LIPID-1268	PS(18:0_19:1)	磷脂酰丝氨酸_PS(18:0_19:1)	GP	甘油磷脂类	PS	磷脂酰丝氨酸	C43H82NO10P	-	370398	303362	443307	451408	270514	99775.9	322680	603105	155351	822977	1.43422e+06	1.50712e+06
LIPID-1291	PS(17:1_18:1)	磷脂酰丝氨酸_PS(17:1_18:1)	GP	甘油磷脂类	PS	磷脂酰丝氨酸	C41H80NO10P	-	36616.2	26401.1	16343	20495.8	13902.1	11242	34659.9	49177	9474.65	34844.1	298096	251648
LIPID-1295	PS(18:0_19:2)	磷脂酰丝氨酸_PS(18:0_19:2)	GP	甘油磷脂类	PS	磷脂酰丝氨酸	C43H80NO10P	-	42039.8	23074	22545.2	24990.6	13071.4	5959.46	15013.1	40751	13656.8	37287.6	118114	187531
LIPID-1297	PS(18:0_20:2)	磷脂酰丝氨酸_PS(18:0_20:2)	GP	甘油磷脂类	PS	磷脂酰丝氨酸	C44H84NO10P	-	155704	120500	138296	90778	71244.1	21962.4	136234	308268	49204.6	201107	523304	661986
LIPID-1298	PS(20:0_18:2)	磷脂酰丝氨酸_PS(20:0_18:2)	GP	甘油磷脂类	PS	磷脂酰丝氨酸	C44H84NO10P	-	150119	82653	90267.7	88212.4	53684	22160.9	82955.4	151285	32419.7	169156	303643	369904
LIPID-1318	PE(P-16:0_20:1)	磷脂酰乙醇胺_PE(P-16:0_20:1)	GP	甘油磷脂类	PE-P	磷脂酰乙醇胺(烯醚键)	C41H80NO7P	-	76340.6	34139.2	45493.9	40805.7	32761	11606.5	67960.9	107940	16204.9	197832	273629	415026
LIPID-1324	PS(20:0_20:4)	磷脂酰丝氨酸_PS(20:0_20:4)	GP	甘油磷脂类	PS	磷脂酰丝氨酸	C46H82NO10P	-	111403	91621.5	111208	106716	43430.8	25401.8	88278.8	148418	38120.7	268397	431275	450107
LIPID-1329	PE(P-18:1_16:1)	磷脂酰乙醇胺_PE(P-18:1_16:1)	GP	甘油磷脂类	PE-P	磷脂酰乙醇胺(烯醚键)	C39H74NO7P	-	67031	18974.4	26360.6	20980.2	18594	7312.71	20616	43209.1	12013.2	107324	154432	249930
LIPID-1336	PS(20:1_20:4)	磷脂酰丝氨酸_PS(20:1_20:4)	GP	甘油磷脂类	PS	磷脂酰丝氨酸	C46H68NO10P	-	127561	46505.7	111979	87358.1	33086.5	18304.8	59256.4	83681.7	33047	207089	344096	431026
LIPID-1350	PS(20:0_22:6)	磷脂酰丝氨酸_PS(20:0_22:6)	GP	甘油磷脂类	PS	磷脂酰丝氨酸	C48H82NO10P	-	686836	675366	794377	509103	463561	186547	800924	1.13968e+06	194903	1.46579e+06	3.12108e+06	3.92213e+06
LIPID-1355	PE(P-16:0_22:4)	磷脂酰乙醇胺_PE(P-16:0_22:4)	GP	甘油磷脂类	PE-P	磷脂酰乙醇胺(烯醚键)	C43H78NO7P	-	283572	116480	109234	113595	42207.3	28234.8	86139.8	199318	103211	440060	1.04363e+06	842327
LIPID-1358	PS(17:1_22:6)	磷脂酰丝氨酸_PS(17:1_22:6)	GP	甘油磷脂类	PS	磷脂酰丝氨酸	C45H84NO10P	-	324345	396155	223829	164270	104322	33376.8	336803	429656	68207.9	426491	1.62659e+06	1.60364e+06
LIPID-1359	PE(P-18:2_20:2)	磷脂酰乙醇胺_PE(P-18:2_20:2)	GP	甘油磷脂类	PE-P	磷脂酰乙醇胺(烯醚键)	C43H78NO7P	-	18623.8	18157.5	18816.3	13632.6	9588.99	1109.95	11822.2	28151.3	10173.4	45952.2	96250.1	122051
LIPID-1362	PS(20:1_22:6)	磷脂酰丝氨酸_PS(20:1_22:6)	GP	甘油磷脂类	PS	磷脂酰丝氨酸	C48H82NO10P	-	121623	63394.3	116626	90723.3	69993	32440.5	91844.9	272286	35666.7	204422	446945	580400
LIPID-1377	PE(P-18:1_22:4)	磷脂酰乙醇胺_PE(P-18:1_22:4)	GP	甘油磷脂类	PE-P	磷脂酰乙醇胺(烯醚键)	C45H80NO7P	-	47648.6	23008.5	19072.4	19458.2	13415	7399.74	24842.6	60859.8	16384.2	85927.1	328169	270692
LIPID-1389	PE(P-17:0_22:6)	磷脂酰乙醇胺_PE(P-17:0_22:6)	GP	甘油磷脂类	PE-P	磷脂酰乙醇胺(烯醚键)	C44H76NO7P	-	476701	247172	260404	319338	293758	98163.7	203266	755862	105616	1.06146e+06	1.91646e+06	4.69761e+06
LIPID-1405	PE(P-18:2_22:6)	磷脂酰乙醇胺_PE(P-18:2_22:6)	GP	甘油磷脂类	PE-P	磷脂酰乙醇胺(烯醚键)	C45H74NO7P	-	3.93306e+06	2.23941e+06	2.87456e+06	3.38575e+06	3.08136e+06	1.37262e+06	2.61022e+06	7.91166e+06	1.10825e+06	1.29619e+07	2.56151e+07	5.85128e+07
LIPID-1406	PI(15:1_18:1)	磷脂酰肌醇_PI(15:1_18:1)	GP	甘油磷脂类	PI	磷脂酰肌醇	C42H77O13P	-	409483	306656	352398	269648	158350	56043.5	326098	645999	87577	777610	2.76482e+06	3.322e+06
LIPID-1410	PE(P-20:3_22:6)	磷脂酰乙醇胺_PE(P-20:3_22:6)	GP	甘油磷脂类	PE-P	磷脂酰乙醇胺(烯醚键)	C47H76NO7P	-	89388.1	45952.4	60827.9	56009.5	45068.9	16169.3	55493.2	163339	17954.5	158687	642141	1.15416e+06
LIPID-1427	PI(15:1_18:3)	磷脂酰肌醇_PI(15:1_18:3)	GP	甘油磷脂类	PI	磷脂酰肌醇	C42H73O13P	-	35964.4	23531.1	24460.9	26157.6	12753.8	5307.65	28150.7	62217.9	6374.67	54162.2	236781	234684
LIPID-1439	PI(15:1_20:4)	磷脂酰肌醇_PI(15:1_20:4)	GP	甘油磷脂类	PI	磷脂酰肌醇	C44H75O13P	-	377789	381259	259606	290939	151277	44038.3	586099	760726	155728	812467	2.51895e+06	1.88321e+06
LIPID-1440	PI(15:1_22:4)	磷脂酰肌醇_PI(15:1_22:4)	GP	甘油磷脂类	PI	磷脂酰肌醇	C46H79O13P	-	441.327	441.327	441.327	441.327	441.327	441.327	5795.15	14041.5	2206.63	25117	76576.4	83125.2
LIPID-1447	PA(16:0_22:0)	磷脂酸_PA(16:0_22:0)	GP	甘油磷脂类	PA	磷脂酸	C41H81O8P	-	171479	139343	125491	129838	92540.5	32636.7	145591	300851	54265	222272	522078	522579
LIPID-1484	PA(18:0_22:4)	磷脂酸_PA(18:0_22:4)	GP	甘油磷脂类	PA	磷脂酸	C43H77O8P	-	14024.6	8462.88	7748.65	8094.49	5935.86	3198.13	9939.66	17000.1	8298.27	16357.3	48174.9	47731.1
LIPID-1494	PA(20:1_20:4)	磷脂酸_PA(20:1_20:4)	GP	甘油磷脂类	PA	磷脂酸	C43H75O8P	-	171361	66287.9	85116	103892	40457.6	20404.6	65642.3	137017	29734.6	203011	634325	703108
LIPID-1504	PA(20:2_20:4)	磷脂酸_PA(20:2_20:4)	GP	甘油磷脂类	PA	磷脂酸	C43H73O8P	-	32538.1	8519.24	14179.4	21795.9	5656.88	5716.72	10467.5	24592.2	2833.11	48230.1	148661	182186
LIPID-1506	PA(20:0_22:6)	磷脂酸_PA(20:0_22:6)	GP	甘油磷脂类	PA	磷脂酸	C45H77O8P	-	247449	170102	169415	130537	110667	80757.4	185933	376047	74515.6	357809	928877	2.02428e+06
LIPID-1509	PA(22:0_22:6)	磷脂酸_PA(22:0_22:6)	GP	甘油磷脂类	PA	磷脂酸	C47H81O8P	-	181649	130282	170317	111426	105608	32533.2	117691	243076	50779.1	300907	504441	567060
LIPID-1520	Cer(t18:1/16:0(2OH))	神经酰胺_Cer(t18:1/16:0(2OH))	SP	鞘脂类	Cer-AP	神经酰胺	C34H67NO5	-	50991.5	21868.6	16497.7	40627	12803.9	8147.74	12667.2	56011.2	8313.45	151949	238286	317319
LIPID-1563	Cer(d18:1/24:1(2OH))	神经酰胺_Cer(d18:1/24:1(2OH))	SP	鞘脂类	Cer-AS	神经酰胺	C42H81NO4	-	55443.2	36618.6	28871.1	28060.4	24388	17244.6	172283	161987	17809	165863	723884	582235
LIPID-1565	Cer(d18:2/16:0(2OH))	神经酰胺_Cer(d18:2/16:0(2OH))	SP	鞘脂类	Cer-AS	神经酰胺	C34H65NO4	-	385493	164928	256766	300641	133080	99771.5	225704	326251	119288	1.40023e+06	2.1822e+06	2.65042e+06
LIPID-1572	BMP(20:4_22:6)	双单酰基甘油磷酸酯_BMP(20:4_22:6)	GP	甘油磷脂类	BMP	双单酰基甘油磷酸酯	C48H75O10P	-	25091.5	18599.9	13866.3	24500.6	10997.4	9109.58	37286.7	65151.1	8851.12	80331.8	198180	243296
LIPID-1574	BMP(20:5_22:6)	双单酰基甘油磷酸酯_BMP(20:5_22:6)	GP	甘油磷脂类	BMP	双单酰基甘油磷酸酯	C48H73O10P	-	10005.2	9634.76	6882.2	9298.17	4486.93	1194.26	6075.74	17610.3	2154.68	36981.9	72487.7	97733.7
LIPID-1578	BMP(22:6_22:6)	双单酰基甘油磷酸酯_BMP(22:6_22:6)	GP	甘油磷脂类	BMP	双单酰基甘油磷酸酯	C50H75O10P	-	1.55769e+06	385842	1.01527e+06	1.21375e+06	859791	333688	801917	2.48722e+06	310773	2.54099e+06	4.73708e+06	7.14976e+06
LIPID-1599	BMP(18:1_22:6)	双单酰基甘油磷酸酯_BMP(18:1_22:6)	GP	甘油磷脂类	BMP	双单酰基甘油磷酸酯	C46H77O10P	-	157508	132679	34283.4	37573.2	39157.9	38236.6	7762.35	293949	34661.8	116581	400718	708070
LIPID-1607	BMP(20:3_22:6)	双单酰基甘油磷酸酯_BMP(20:3_22:6)	GP	甘油磷脂类	BMP	双单酰基甘油磷酸酯	C48H77O10P	-	915.515	915.515	915.515	915.515	915.515	915.515	8772.88	34395.2	4577.58	66563.2	145142	118286
LIPID-2081	Cer(d18:2/16:1)	神经酰胺_Cer(d18:2/16:1)	SP	鞘脂类	Cer-NS	神经酰胺	C34H63NO3	-	64218.7	19829.8	29617.4	37069.5	21404.9	6804.06	55461.5	79663.3	10376.3	239480	449356	626749
LIPID-2117	Cer(d22:1/26:0)	神经酰胺_Cer(d22:1/26:0)	SP	鞘脂类	Cer-NS	神经酰胺	C48H95NO3	-	12441.6	6160.1	6739.05	14690.4	11207.3	16012.1	22464.6	16771.7	16977.7	18164.8	21957.4	60512.6
LIPID-2143	HexCer(t17:2/16:0(2OH))	糖鞘脂_HexCer(t17:2/16:0(2OH))	SP	鞘脂类	HexCer-AP	糖鞘脂	C39H73NO10	-	566003	130159	192864	220265	96715.7	45563.1	309875	290418	73007.6	761135	2.45233e+06	2.54224e+06
LIPID-2432	Cer(t17:2/24:0)	神经酰胺_Cer(t17:2/24:0)	SP	鞘脂类	Cer-NP	神经酰胺	C41H79NO4	-	222185	50849.5	90854.5	93941.3	41690	24463.6	93081	102533	25767.5	380945	509533	886113
LIPID-2443	Cer(t18:0/16:1)	神经酰胺_Cer(t18:0/16:1)	SP	鞘脂类	Cer-NP	神经酰胺	C34H67NO4	-	501573	227541	189393	109991	71119	52234.5	223109	229053	91362.4	311176	499736	529746
LIPID-2501	Cer(d18:1/15:1(2OH))	神经酰胺_Cer(d18:1/15:1(2OH))	SP	鞘脂类	Cer-AS	神经酰胺	C33H63NO4	-	599621	298927	430815	653360	243242	109742	757481	554606	150222	1.75742e+06	3.46023e+06	2.85501e+06
LIPID-2502	Cer(d18:1/16:0(2OH))	神经酰胺_Cer(d18:1/16:0(2OH))	SP	鞘脂类	Cer-AS	神经酰胺	C34H67NO4	-	59833.4	7821.09	31298.6	36629.4	12820.4	4077.69	21937.2	59089.7	11567	179256	416297	354662
LIPID-2530	Cer(d18:2/21:1(2OH))	神经酰胺_Cer(d18:2/21:1(2OH))	SP	鞘脂类	Cer-AS	神经酰胺	C39H73NO4	-	323174	68291.1	91570.4	130654	44299.7	14613.7	168806	63220.8	22421.1	437372	977313	948795
FDATN00019P	Entinostat	恩替司他	Benzene and substituted derivatives	苯及其衍生物	Benzene and substituted derivatives	苯及其衍生物	C21H20N4O3	209783-80-2 | 442532-99-2	31460.6	39114.2	54798.3	57455.8	33784.7	52189.4	45529.4	48690.1	65739.8	52771.2	44384.6	41638.3
FDATN00071HN	Cetirizine hydrochloride	盐酸西替利嗪	Others	其他	Medicine	药物	C21H27Cl3N2O3	83881-52-1	101475	58460.9	62073.6	154427	84493.7	20295	123303	118300	82582.9	70325.7	56166.8	84562.2
FDATN00091N	Ruxolitinib	Ruxolitinib (INCB018424)	Others	其他	Medicine	药物	C17H18N6	941678-49-5	2.24603e+06	373075	717096	895829	850089	296223	1.28167e+06	940645	1.56437e+06	1.54364e+06	1.59423e+06	1.87109e+06
FDATN00100HN	Stavudine	司他夫定	Nucleotide and Its metabolites	核苷酸及其代谢物	Nucleotide and Its metabolites	核苷酸及其代谢物	C10H12N2O4	3056-17-5	2.04462e+06	288617	391722	1.22437e+06	545130	316224	376176	805596	276604	1.52912e+06	3.28124e+06	4.11157e+06
FDATN00112HN	Ziprasidone hydrochloride	齐拉西酮盐酸盐	Others	其他	Medicine	药物	C21H22Cl2N4OS	122883-93-6	2.39278e+06	2.40731e+06	4.75741e+06	2.36738e+06	1.72254e+06	1.59742e+06	4.47208e+06	4.1813e+06	4.10773e+06	1.35294e+07	8.0632e+06	6.93373e+06
FDATN00186HN	Tolfenamic acid	托芬那酸	Benzene and substituted derivatives	苯及其衍生物	Benzene and substituted derivatives	苯及其衍生物	C14H12ClNO2	13710-19-5	8.90632e+06	4.54921e+06	3.38854e+06	6.22895e+06	5.50552e+06	4.40227e+06	5.59606e+06	5.62641e+06	4.87337e+06	1.32032e+07	8.05365e+06	1.05574e+07
FDATN00249HN	Sonidegib	Sonidegib (Erismodegib, NVP-LDE225)	Others	其他	Medicine	药物	C26H26F3N3O3	956697-53-3	308027	313603	368974	195530	510431	125813	216194	393304	320186	235817	229913	216231
FDATN00392N	Ibrutinib	-	Others	其他	Medicine	药物	C25H24N6O2	936563-96-1	440257	32995.5	334254	427179	412395	18436.3	343941	269442	335362	870823	274810	381930
FDATN00483HN	Pazufloxacin mesylate	-	Others	其他	Medicine	药物	C17H19FN2O7S	163680-77-1	327141	1.5266e+06	492820	298758	434865	2.84589e+06	2.02973e+06	1.98176e+06	1.97886e+06	488381	314078	224435
FDATN00663HN	Nicaraven	尼加拉文	Alcohol and amines	醇、胺类	Amines	胺类	C15H16N4O2	-	1.42515e+06	326878	279611	447548	328814	352597	239323	95964.3	356448	300451	737372	1.01702e+06
FDATN00890HN	Carbazochrome	Carbazochrome	Others	其他	Medicine	药物	C10H12N4O3	-	197102	67501.5	22660.7	89840.9	98201.2	41408.7	63894.3	41408.7	86377.6	108555	162137	74203.7
FDATN01012P	Sodium cholate	-	Others	其他	Medicine	药物	C24H39NaO5	361-09-1 | 206986-87-0	2.83909e+07	1.15304e+07	2.2007e+07	2.92796e+07	1.84504e+07	4.23632e+06	2.032e+07	5.44544e+06	5.85987e+06	2.12246e+07	1.5225e+07	1.09316e+07
FDATN01027N	Minaprine	米那普利	Heterocyclic compounds	杂环化合物	Heterocyclic compounds	杂环化合物	C17H22N4O	25905-77-5	335451	247474	249293	448266	418123	252715	235351	273345	310163	975076	473512	1.39673e+06
FDATN01078N	Metronidazole benzoate	-	Others	其他	Medicine	药物	C13H13N3O4	-	551768	62828.3	103004	240832	293861	93924.6	97560.3	99944.2	93614.4	353842	223636	246390
FDATN01154HN	Favipiravir	Favipiravir (T-705)	Others	其他	Medicine	药物	C5H4FN3O2	-	188194	271139	215034	199744	216611	181196	425276	301109	435266	282095	238053	154918
FDATN01176N	Tucidinostat	Tucidinostat (Chidamide)	Others	其他	Medicine	药物	C22H19FN4O2	743438-44-0	295257	85214.6	128427	229206	203305	59524.6	55094.1	135132	118810	182451	217202	388951
FDATN01246P	Oxtriphylline	Oxtriphylline	Others	其他	Medicine	药物	C12H21N5O3	4499-40-5 | 146-71-4	2.28683e+06	1.06972e+06	949205	1.75564e+06	1.63835e+06	1.24231e+06	779471	981081	1.04455e+06	1.05766e+06	1.76032e+06	2.30562e+06
FDATN01262HN	Aminohippuric acid	氨基马尿酸	Amino acid and Its metabolites	氨基酸及其代谢物	Amino acid derivatives	氨基酸衍生物	C9H10N2O3	61-78-9	2.5877e+07	1.09043e+07	1.79353e+07	1.89251e+07	1.88997e+07	1.02282e+07	1.91215e+07	2.72659e+07	1.28486e+07	2.70244e+07	1.80139e+07	2.50196e+07
FDATN01407HN	Acamprosate calcium	Acamprosate Calcium	Others	其他	Medicine	药物	C10H20CaN2O8S2	77337-73-6	3.49711e+06	283511	249507	1.19047e+06	1.02404e+06	538195	240194	1.61123e+06	1.68896e+06	8.75332e+06	4.78865e+06	1.54938e+07
FDATN01441N	Phosphocreatine sodium	-	Others	其他	Medicine	药物	C4H8N3Na2O5P	922-32-7 | 6190-45-0	4.82567e+06	6.03169e+06	5.53098e+06	5.50677e+06	5.20814e+06	6.30861e+06	4.35008e+06	5.46224e+06	5.65081e+06	6.47773e+06	5.15835e+06	7.3192e+06
FDATN01467HN	Potassium sorbate	山梨酸钾	Others	其他	Others	其他	C6H7KO2	24634-61-5 | 590-00-1	159002	73309	75115.5	112952	102141	90825.4	83697.3	41081.7	91020.8	108156	107883	79749.7
FDATN01472HN	Disodium succinate	Sodium succinate	Others	其他	Medicine	药物	C4H4Na2O4	150-90-3 | 14047-56-4	241407	4.26467e+06	1.86361e+07	1.0196e+07	1.04743e+07	4.93271e+06	9.63577e+06	1.5511e+07	1.42702e+07	2.17803e+07	1.37853e+07	8.22589e+06
FDATP01114P	Nikethamide	Nikethamide	Others	其他	Medicine	药物	C10H14N2O	-	6.36141e+06	1.51461e+06	3.27585e+06	2.82935e+06	3.65675e+06	1.17512e+06	1.43074e+06	1.54546e+06	772718	3.4679e+06	2.22945e+06	8.36962e+06
Hmmn004152N	Neoeriocitrin	新圣草素	Heterocyclic compounds	杂环化合物	Heterocyclic compounds	杂环化合物	C27H32O15	13241-32-2	489217	269567	371084	225013	350045	243795	143339	104630	774793	217773	79404.4	105671
MADN0001	L-Glycine	甘氨酸	Amino acid and Its metabolites	氨基酸及其代谢物	Amino acids	氨基酸	C2H5NO2	56-40-6	5.64596e+06	2.07332e+06	2.20838e+06	3.91735e+06	3.55841e+06	1.38424e+06	2.89654e+06	3.26673e+06	2.85247e+06	5.98932e+06	5.6095e+06	6.01961e+06
MADN0003	L-Glutamic Acid	L-谷氨酸	Amino acid and Its metabolites	氨基酸及其代谢物	Amino acids	氨基酸	C5H9NO4	56-86-0	2.07146e+06	1.42895e+06	1.41759e+06	1.26506e+06	1.57243e+06	1.31465e+06	1.72022e+06	1.88493e+06	1.38081e+06	2.29794e+06	3.49584e+06	2.65343e+06
MADN0014	L-Cystathionine	L-胱硫醚	Amino acid and Its metabolites	氨基酸及其代谢物	Amino acid derivatives	氨基酸衍生物	C7H14N2O4S	56-88-2	660481	206193	280093	350971	293964	298629	282132	266522	376029	480869	435892	1.01111e+06
MADN0016	N-Acetylneuraminic Acid(SA)	N-乙酰神经氨酸	Amino acid and Its metabolites	氨基酸及其代谢物	Amino acid derivatives	氨基酸衍生物	C11H19NO9	131-48-6	120534	98147.5	51376.6	88332.9	141134	116140	52574.7	82798.7	41836.9	153954	137274	325908
MADN0021	Sarcosine	肌氨酸	Amino acid and Its metabolites	氨基酸及其代谢物	Amino acids	氨基酸	C3H7NO2	107-97-1	9.91016e+06	2.2969e+06	2.03172e+06	1.07593e+07	9.51049e+06	3.40536e+06	3.28815e+06	4.49698e+06	989563	9.03663e+06	9.73521e+06	1.304e+07
MADN0026	1-Methyladenine	1-甲基腺嘌呤	Nucleotide and Its metabolites	核苷酸及其代谢物	Nucleotide and Its metabolites	核苷酸及其代谢物	C6H7N5	5142-22-3	7.61699e+06	4.45135e+06	4.1671e+06	5.87564e+06	4.37074e+06	3.47964e+06	3.18699e+06	3.86912e+06	3.64323e+06	4.69489e+06	5.99361e+06	7.61978e+06
MADN0032	Flavin Adenine Dinucleotide(FAD)	黄素腺嘌呤二核苷酸	Nucleotide and Its metabolites	核苷酸及其代谢物	Nucleotide and Its metabolites	核苷酸及其代谢物	C27H33N9O15P2	146-14-5	718567	208515	263486	414250	329073	189254	346048	377751	338196	854237	869365	1.85951e+06
MADN0042	Aconitic Acid	乌头酸	Organic acid and Its derivatives	有机酸及其衍生物	Organic acid and Its derivatives	有机酸及其衍生物	C6H6O6	585-84-2	5.19889e+07	3.59745e+07	3.08795e+07	4.52705e+07	4.08795e+07	4.04894e+07	5.45227e+07	4.36487e+07	4.3278e+07	2.18854e+07	7.2356e+07	2.26785e+07
MADN0045	Arabitol	阿拉伯糖醇	Carbohydrates and Its metabolites	碳水化合物及其代谢物	Sugar Alcoholss	糖醇	C5H12O5	488-82-4	3.37365e+06	1.80187e+06	1.94559e+06	2.69358e+06	3.35252e+06	1.20654e+06	1.51581e+06	1.55723e+06	1.39882e+06	2.62944e+06	3.74624e+06	4.2201e+06
MADN0046*179	Sorbitol	山梨糖醇	Carbohydrates and Its metabolites	碳水化合物及其代谢物	Sugar Alcoholss	糖醇	C6H14O6	50-70-4	9.99053e+06	5.13091e+06	6.0942e+06	7.29589e+06	7.78783e+06	1.85279e+06	3.62506e+06	5.72182e+06	5.71542e+06	8.82333e+06	1.43357e+07	1.50283e+07
MADN0048*174	Glucose	葡萄糖	Carbohydrates and Its metabolites	碳水化合物及其代谢物	Sugars	糖类	C6H12O6	50-99-7	1.61308e+07	7.93149e+06	9.48329e+06	1.21649e+07	1.06963e+07	1.43625e+07	8.97199e+06	9.03009e+06	8.86887e+06	1.44373e+07	1.96208e+07	1.5136e+07
MADN0049*174	Mannose	甘露糖	Carbohydrates and Its metabolites	碳水化合物及其代谢物	Sugars	糖类	C6H12O6	3458-28-4	1.61308e+07	7.93149e+06	9.48329e+06	1.21649e+07	1.06963e+07	1.43625e+07	8.97199e+06	9.03009e+06	8.86887e+06	1.44373e+07	1.96208e+07	1.5136e+07
MADN0050*172	Melezitose	松三糖	Carbohydrates and Its metabolites	碳水化合物及其代谢物	Sugars	糖类	C18H32O16	597-12-6	954584	83576.6	113624	425844	458429	262358	185117	169680	170862	665631	4.17013e+06	2.02373e+06
MADN0061*172	Maltotriose	麦芽三糖	Carbohydrates and Its metabolites	碳水化合物及其代谢物	Sugars	糖类	C18H32O16	1109-28-0	954584	83576.6	113624	425844	458429	262358	185117	169680	170862	665631	4.17013e+06	2.02373e+06
MADN0065	Gulonolactone	古洛糖酸内酯	Carbohydrates and Its metabolites	碳水化合物及其代谢物	Sugar acids	糖酸	C6H10O6	1128-23-0	4.67327e+06	3.20815e+06	4.39872e+06	2488896	2.69577e+06	1.02041e+06	1.31873e+06	1.53973e+06	1.28945e+06	2.56671e+06	2.43747e+06	4.3793e+06
MADN0080	3-Hydroxybutanoic acid	3-羟基丁酸	Organic acid and Its derivatives	有机酸及其衍生物	Organic acid and Its derivatives	有机酸及其衍生物	C4H8O3	300-85-6	2.43207e+06	735496	758915	1.07184e+06	959528	550478	388715	485977	406926	623421	727330	1.05658e+06
MADN0086	Creatine	肌酸	Organic acid and Its derivatives	有机酸及其衍生物	Organic acid and Its derivatives	有机酸及其衍生物	C4H9N3O2	57-00-1	1.08894e+08	2.44464e+07	2.28929e+07	1.17639e+08	1.03536e+08	3.71062e+07	3.27024e+07	4.9379e+07	1.00229e+07	1.0537e+08	1.02384e+08	1.4051e+08
MADN0089	Glutaric Acid	戊二酸	Organic acid and Its derivatives	有机酸及其衍生物	Organic acid and Its derivatives	有机酸及其衍生物	C5H8O4	110-94-1	1.80071e+07	5.35255e+06	6.17495e+06	1.36626e+07	8.70631e+06	4.44817e+06	1.151e+07	1.09399e+07	6.50483e+06	1.41181e+07	1.5109e+07	2.06904e+07
MADN0090	Guanidinoethyl Sulfonate	胍乙基磺酸盐	Organic acid and Its derivatives	有机酸及其衍生物	Sulfonic acids	磺酸类化合物	C3H9N3O3S	543-18-0	1.23774e+07	2.07068e+06	2.28379e+06	7.70706e+06	5.97234e+06	5.66678e+06	5.72685e+06	7.60701e+06	5.32591e+06	1.46728e+07	1.31858e+07	2.3165e+07
MADN0097	L-Dihydroorotic Acid	L-氢化乳清酸	Organic acid and Its derivatives	有机酸及其衍生物	Organic acid and Its derivatives	有机酸及其衍生物	C5H6N2O4	5988-19-2	3.39208e+08	2.35563e+08	2.38137e+08	2.84646e+08	2.73716e+08	1.85504e+08	1.81851e+08	1.78147e+08	1.68721e+08	2.71563e+08	3.10229e+08	3.42915e+08
MADN0117	Acetaminophen Glucuronide	对乙酰氨基酚葡萄糖苷酸	Alcohol and amines	醇、胺类	Amines	胺类	C14H17NO8	16110-10-4	4.96997e+06	2.26332e+06	3.9103e+06	3.3614e+06	4.13037e+06	3.51764e+06	2.70801e+06	3.29449e+06	5.23879e+06	3.65574e+06	4.51156e+06	4.90361e+06
MADN0124	Β-Pseudouridine	假尿苷	Nucleotide and Its metabolites	核苷酸及其代谢物	Nucleotide and Its metabolites	核苷酸及其代谢物	C9H12N2O6	1445-07-4	4.66923e+08	3.53966e+08	3.27535e+08	3.78278e+08	3.59821e+08	3.75136e+08	3.40626e+08	4.02492e+08	3.32813e+08	3.45996e+08	3.92273e+08	5.46221e+08
MADN0126	Orotidine	乳清苷	Nucleotide and Its metabolites	核苷酸及其代谢物	Nucleotide and Its metabolites	核苷酸及其代谢物	C10H12N2O8	314-50-1	8.50086e+06	2.65325e+06	2.2839e+06	5.94225e+06	4.33027e+06	2.01607e+06	2.67789e+06	1.06766e+06	2.24201e+06	5.30074e+06	8.82322e+06	9.74316e+06
MADN0127	2'-Deoxycytidine-5'-Monophosphate	2'-脱氧胞苷-5'-单磷酸	Nucleotide and Its metabolites	核苷酸及其代谢物	Nucleotide and Its metabolites	核苷酸及其代谢物	C9H14N3O7P	1032-65-1	220.809	220.809	220.809	220.809	220.809	220.809	1505.55	1104.04	6900.7	578339	49691.4	7781.18
MADN0129	Fructose-6-phosphate	果糖-6-磷酸	Carbohydrates and Its metabolites	碳水化合物及其代谢物	Phosphate sugars	磷酸糖	C6H13O9P	643-13-0	174708	78198.3	86825	145786	161983	62331	79023.7	57448.5	77463.1	153231	784289	246916
MADN0132	Oxoadipic acid	草酸	Organic acid and Its derivatives	有机酸及其衍生物	Organic acid and Its derivatives	有机酸及其衍生物	C6H8O5	3184-35-8	819609	3.48653e+06	458862	344065	367255	1.65605e+06	3.1096e+06	1.20077e+06	424687	567467	6.55031e+06	1.44191e+06
MADN0143	Methyl beta-D-galactopyranoside	甲基β-D-吡喃半乳糖苷	Carbohydrates and Its metabolites	碳水化合物及其代谢物	Sugar derivatives	糖衍生物	C7H14O6	1824-94-8	1.00616e+07	6.46094e+06	5.71637e+06	8.70902e+06	8.06156e+06	3.78736e+06	5.20722e+06	5.59434e+06	7.00618e+06	1.00026e+07	8.23452e+06	7.60565e+06
MADN0147	Oxaloacetic acid	草酰乙酸	Organic acid and Its derivatives	有机酸及其衍生物	Organic acid and Its derivatives	有机酸及其衍生物	C4H4O5	328-42-7	292488	731952	713004	272756	395339	700849	866121	639986	914651	296027	259836	355787
MADN0156	3-Hydroxyglutaric acid	3-羟基戊二酸	Organic acid and Its derivatives	有机酸及其衍生物	Organic acid and Its derivatives	有机酸及其衍生物	C5H8O5	638-18-6	3.72572e+07	1.78806e+07	1.8603e+07	2.69103e+07	2.78232e+07	1.24597e+07	1.82457e+07	1.87249e+07	1.92796e+07	3.17632e+07	3.10367e+07	3.15579e+07
MADN0166	1,6-anhydro-β-D-glucose	1,6-脱水-β-D-葡萄糖	Carbohydrates and Its metabolites	碳水化合物及其代谢物	Sugars	糖类	C6H10O5	498-07-7	414282	219737	214871	304095	249691	178852	165630	175284	420548	773472	503621	296166
MADN0172	Ribitol	核糖醇	Carbohydrates and Its metabolites	碳水化合物及其代谢物	Sugar Alcoholss	糖醇	C5H12O5	488-81-3	3.67244e+06	2.04986e+06	1.7846e+06	3.88753e+06	2.25525e+06	1.58384e+06	1.46481e+06	1.59319e+06	1.57392e+06	2.96274e+06	3.65435e+06	5.56459e+06
MADN0173	Fructose	果糖	Carbohydrates and Its metabolites	碳水化合物及其代谢物	Sugars	糖类	C6H12O6	57-48-7	1.52011e+07	6.16641e+06	8.32565e+06	1.01419e+07	9.695e+06	1.25683e+07	8.10749e+06	8.77941e+06	8.49587e+06	1.19584e+07	1.71187e+07	1.12675e+07
MADN0181	Sucrose	蔗糖	Carbohydrates and Its metabolites	碳水化合物及其代谢物	Sugars	糖类	C12H22O11	57-50-1	43474.2	49257.2	45290.1	63538.1	68312.7	62120.7	29703.4	20134.6	63396.1	67877.5	184096	136717
MADN0200	Ala-gln	L-丙氨酰-L-谷氨酰胺	Amino acid and Its metabolites	氨基酸及其代谢物	Small Peptide	小肽	C8H15N3O4	39537-23-0	504860	454435	360021	503816	416748	169412	342318	333980	277396	489560	462836	509597
MADN0225HN	Sedoheptulose	景庚酮糖	Carbohydrates and Its metabolites	碳水化合物及其代谢物	Sugars	糖类	C7H14O7	3019-74-7	358246	83728.7	282761	205146	447248	251406	140225	135614	151006	298898	668413	806194
MADN0229HN	3-Phosphoglyceric acid	3-磷酸-D-甘油酸	GP	甘油磷脂类	PA	磷脂酸	C3H7O7P	3443-58-1	417509	135980	73757.6	163213	99746.3	41424	79494.7	29944.6	42495.7	160083	130928	385593
MADN0230	D-Ribono-1,4-lactone	D-(+)-核糖酸-1,4-内酯	Carbohydrates and Its metabolites	碳水化合物及其代谢物	Sugar acids	糖酸	C5H8O5	5336-08-3	128398	58208.1	96318.3	112233	180077	48439.1	101014	87608.2	136034	143296	162883	269801
MADN0242HN	2-Hydroxy-2-methylbutyric acid	2-羟基-2-甲基丁酸	Organic acid and Its derivatives	有机酸及其衍生物	Organic acid and Its derivatives	有机酸及其衍生物	C5H10O3	3739-30-8	2.0553e+07	9.47106e+06	1.05212e+07	1.84211e+07	1.2409e+07	6.27081e+06	1.45167e+07	1.09178e+07	8.56439e+06	1.19063e+07	2.59954e+07	1.85766e+07
MADN0243	Glucoronic Acid	葡萄糖醛酸	Carbohydrates and Its metabolites	碳水化合物及其代谢物	Sugar acids	糖酸	C6H10O7	6556-12-3	3.30442e+07	4.79622e+07	5.65319e+07	4.85651e+07	3.62443e+07	3.27632e+07	4.36779e+07	4.40126e+07	4.31126e+07	7.02125e+07	5.07135e+07	6.01902e+07
MADN0269	Terephthalic Acid	对苯二甲酸	Benzene and substituted derivatives	苯及其衍生物	Phenolic acids	酚酸类	C8H6O4	100-21-0	3.09036e+06	1.18417e+06	1.13118e+06	1.84422e+06	1.9588e+06	2.26488e+06	1.6633e+06	1.27103e+06	1.35129e+06	3.3343e+06	2.48405e+06	5.27079e+06
MADN0293	N-Methyl-D-Aspartic Acid	N-甲基-D-天冬氨酸	Amino acid and Its metabolites	氨基酸及其代谢物	Amino acid derivatives	氨基酸衍生物	C5H9NO4	6384-92-5	290118	193585	219592	253089	247659	275915	196378	226357	166681	305749	355415	360462
MADN0308	D-Glucuronolactone	D-葡醛内酯	Aldehyde,Ketones,Esters	醛、酮、酯类	Esters	酯类	C6H8O6	32449-92-6	5.26251e+06	7.65285e+06	4.58459e+06	4.371e+06	4.31193e+06	5.18156e+06	5.75654e+06	2.99249e+06	7.28074e+06	3.70443e+06	4.7291e+06	2.59733e+06
MADN0317HN	Stachyose	水苏糖	Carbohydrates and Its metabolites	碳水化合物及其代谢物	Sugars	糖类	C24H42O21	470-55-3	72391.9	19034.3	30689.1	45888.1	41870.6	39545.9	65740.1	56706.3	92367.6	144967	499464	359156
MADN0347	3-Dehydroshikimate	3-脱氢莽草酸	Organic acid and Its derivatives	有机酸及其衍生物	Organic acid and Its derivatives	有机酸及其衍生物	C7H8O5	2922-42-1	108821	108671	65654.3	174684	136539	135733	211864	36747	240311	235383	314224	128697
MADN0361	2-Hydroxyethanesulfonate	乙磺酸	Organic acid and Its derivatives	有机酸及其衍生物	Sulfonic acids	磺酸类化合物	C2H6O4S	1562-00-1	5.39966e+08	3.1623e+08	2.923e+08	5.04985e+08	5.17688e+08	3.34152e+08	2.64385e+08	3.41649e+08	3.22689e+08	3.34378e+08	4.98952e+08	4.69853e+08
MADN0375	2-Hydroxyadipic acid	2-羟基己二酸	Organic acid and Its derivatives	有机酸及其衍生物	Organic acid and Its derivatives	有机酸及其衍生物	C6H10O5	18294-85-4	1.40873e+06	761997	785599	917771	718012	860493	789888	915941	917469	1.00844e+06	955837	1.45204e+06
MADN0385	4-Carboxypyrazole	1H-吡唑-4-甲酸	Organic acid and Its derivatives	有机酸及其衍生物	Organic acid and Its derivatives	有机酸及其衍生物	C4H4N2O2	37718-11-9	356535	363277	631811	489572	469373	360795	643776	626192	450496	658775	401270	251339
MADN0396	Isogalactinol	肌醇半乳糖苷二水合物	Carbohydrates and Its metabolites	碳水化合物及其代谢物	Sugar alcohols	糖醇	C12H22O11	3687-64-7	299891	62776.5	91910.3	170827	175671	98920	103001	105119	90885.5	240162	1.022e+06	694324
MADN0427	Malic acid	苹果酸	Organic acid and Its derivatives	有机酸及其衍生物	Organic acid and Its derivatives	有机酸及其衍生物	C4H6O5	97-67-6	939719	611540	439424	571492	293675	368552	475359	341113	259698	320892	839421	532269
MADN0450	Arg-Val	精氨酸-缬氨酸	Amino acid and Its metabolites	氨基酸及其代谢物	Small Peptide	小肽	C11H23N5O3	2896-20-0	364567	190836	210920	268216	225742	144625	140589	224617	140268	146127	348561	383577
MADN0461	Ile-Ala	L-异亮氨酸-L-丙氨酸	Amino acid and Its metabolites	氨基酸及其代谢物	Small Peptide	小肽	C9H18N2O3	24787-73-3	48841.8	58358.8	77873.3	69534.5	193750	39269.3	111220	75770.2	74847.5	61995.6	106814	83201.4
MADN0463	Val-Asp	缬氨酸-天冬酰胺	Amino acid and Its metabolites	氨基酸及其代谢物	Small Peptide	小肽	C9H16N2O5	20556-16-5	3.23399e+06	1.5924e+06	1.78829e+06	2.60469e+06	2.15761e+06	1.46561e+06	1.42824e+06	1.65486e+06	1.46893e+06	2.30538e+06	2.76092e+06	3.4527e+06
MADN0505	Sulfoacetic acid	磺基乙酸	Organic acid and Its derivatives	有机酸及其衍生物	Organicacid and Its derivatives	有机酸及其衍生物	C2H4O5S	123-43-3	6.22264e+07	9.12743e+06	1.1813e+07	2.44491e+07	1.90153e+07	7.87345e+06	9.73102e+06	9.64948e+06	1.0052e+07	3.15826e+07	3.90428e+07	6.04908e+07
MADN0508	Morpholine ethanesulfonic acid	吗啉乙磺酸	Organic acid and Its derivatives	有机酸及其衍生物	Sulfonic acids	磺酸类化合物	C6H13NO4S	4432-31-9	2.36726e+07	9.72213e+06	8.42821e+06	2.04434e+07	1.6805e+07	1.39637e+07	6.71983e+06	8.14722e+06	8.94795e+06	1.80147e+07	2.21671e+07	3.86405e+07
MADN0521	1-Acetylpyrrolidine-2-carboxylic acid	1-乙酰基吡咯烷-2-羧酸	Heterocyclic compounds	杂环化合物	Heterocyclic compounds	杂环化合物	C7H11NO3	1074-79-9	397556	132826	159314	288753	254689	214299	239011	313013	214295	566812	473994	415214
MADN0527	L-Iditol	L-艾杜糖醇	Carbohydrates and Its metabolites	碳水化合物及其代谢物	Carboxylic acids and derivatives	碳水化合物及其代谢物	C6H14O6	488-45-9	1.55849e+07	6.848e+06	7.84874e+06	9.41559e+06	9.53683e+06	2.66083e+06	5.48374e+06	7.98752e+06	7.63001e+06	1.27243e+07	1.72365e+07	2.16382e+07
MADN0538	(S)-2-Azetidinecarboxylic acid	(S)-2-氮杂环丁烷羧酸	Organic acid and Its derivatives	有机酸及其衍生物	Organic acid and Its derivatives	有机酸及其衍生物	C4H7NO2	2133-34-8	27550.3	640.911	3204.55	8774.02	26359.6	6217.02	3809.6	10025.9	13733.2	35139.8	48843	73879.6
MADN0546	Creatinolfosfate	1-(2-羟乙基)-1-甲基胍磷酸二氢酯	Organic acid and Its derivatives	有机酸及其衍生物	Phosphoric acids	磷酸类化合物	C4H12N3O4P	6903-79-3	107361	86476.8	52798.5	96779.8	86161	53020	54349.1	66275.2	48484	103515	72906.7	76886.2
MADN0552	Inositol 1-phosphate	1-磷酸肌醇	Alcohol and amines	醇、胺类	Alcohols	醇类	C6H13O9P	573-35-3	4.69472e+06	2.52054e+06	2.61076e+06	4.56594e+06	4.45748e+06	3.71254e+06	1.30039e+06	3.24063e+06	687382	6.03489e+06	1.11068e+07	8.31441e+06
MADN0577	d-Myo-inositol 4-monophosphate ammonium salt	d-肌肌醇4-单磷酸铵盐	Alcohol and amines	醇、胺类	Alcohols	醇类	C6H13O9P	142760-33-6	4.55051e+06	2.14493e+06	2.73707e+06	4.49913e+06	4.317e+06	3.52566e+06	1.34781e+06	2.87677e+06	620534	5.79449e+06	1.06863e+07	8.30804e+06
MADN0583	N-glutarylglycine	N-谷氨酰甘氨酸	Amino acid and Its metabolites	氨基酸及其代谢物	Amino acid derivatives	氨基酸衍生物	C7H11NO5	17686-38-3	1.92293e+06	1.27732e+06	1.55119e+06	2.86213e+06	2.47281e+06	1.3225e+06	1.39613e+06	1.64087e+06	1.06504e+06	1.7934e+06	2.77039e+06	2.56423e+06
MADN0586HN	2-methyl citric acid	2-甲基柠檬酸	Organic acid and Its derivatives	有机酸及其衍生物	Organic acid and Its derivatives	有机酸及其衍生物	C7H10O7	6061-96-7	374075	3.15431e+06	3.02454e+06	1.29635e+06	2.12573e+06	5.4163e+06	5.21955e+06	3.2025e+06	1.84777e+07	1.62899e+06	286604	321918
MADN0592	L-Cysteinesulfinic acid	半胱氨酸亚磺酸	Amino acid and Its metabolites	氨基酸及其代谢物	Amino acid derivatives	氨基酸衍生物	C3H7NO4S	1115-65-7	24698.4	12850.5	16800.2	31378.9	22268.4	14818.9	9887.53	1977.51	1977.51	27897.6	25686.2	1977.51
MADN0597	Asp-Val	天冬氨酰-缬氨酸	Amino acid and Its metabolites	氨基酸及其代谢物	Small Peptide	小肽	C9H16N2O5	13433-04-0	688502	224344	423508	624452	580148	200542	219369	220324	211434	484214	630304	521016
MADN0606	2,4-Pyridinedicarboxylic acid	2,4-吡啶二甲酸	Heterocyclic compounds	杂环化合物	Pyridine and pyridine derivatives	吡啶及其衍生物	C7H5NO4	499-80-9	2.43558e+06	1.14396e+06	1.39204e+06	1.8771e+06	1.57412e+06	1.19647e+06	1.19891e+06	1.49661e+06	1.02033e+06	1.74919e+06	2.30916e+06	1.59115e+06
MADN0608	2-Hydroxybutanoic Acid	2-羟基丁酸	Organic acid and Its derivatives	有机酸及其衍生物	Organicacid and Its derivatives	有机酸及其衍生物	C4H8O3	600-15-7	251089	67684.6	103259	131514	78751.2	58255.4	145681	132167	107990	186443	156899	205013
MADN0624	Cytidine-5-Monophosphate	胞苷-5-单磷酸	Nucleotide and Its metabolites	核苷酸及其代谢物	Nucleotide and Its metabolites	核苷酸及其代谢物	C9H14N3O8P	63-37-6	93464.6	46470.7	24788.8	88644.4	74760.8	12537.2	12713	65087.5	11234.3	1.06581e+06	143691	138624
MADN0627	Guanosine-5'-monophosphate	鸟苷5'-单磷酸	Nucleotide and Its metabolites	核苷酸及其代谢物	Nucleotide and Its metabolites	核苷酸及其代谢物	C10H14N5O8P	85-32-5	75771.2	83123.5	202995	75239.1	143721	22919.8	36794.8	49668	67797.1	1.19043e+06	78225.9	127047
MADN0628	Adenosine 5'-Diphosphate（ADP）	5'-二磷酸腺苷（ADP）	Nucleotide and Its metabolites	核苷酸及其代谢物	Nucleotide and Its metabolites	核苷酸及其代谢物	C10H15N5O10P2	58-64-0	20242.5	113921	54447.2	36763.7	109186	10172.8	29219.3	49139.9	23335.3	205823	15527.1	13736.5
MADN0633HN	Valylcysteine	缬氨酰半胱氨酸	Amino acid and Its metabolites	氨基酸及其代谢物	Small Peptide	小肽	C8H16N2O3S	160070-15-5	222115	565908	268644	470027	391798	511383	484133	236591	294531	255532	453477	181656
MADN0634*181	Asn-Val	L-天冬酰胺-L-缬氨酸	Amino acid and Its metabolites	氨基酸及其代谢物	Small Peptide	小肽	C9H17N3O4	145314-87-0	623327	323745	189555	244231	378977	257719	248075	137497	188968	332871	511993	539236
MADN0640	Arg-Pro	L-精氨酸-L-脯氨酸	Amino acid and Its metabolites	氨基酸及其代谢物	Small Peptide	小肽	C11H21N5O3	2418-69-1	174577	159220	102646	221796	152653	44838.6	131267	184298	145097	430295	271614	305776
MADN0641	Val-Gln	L-缬氨酸-L-谷氨酰胺	Amino acid and Its metabolites	氨基酸及其代谢物	Small Peptide	小肽	C10H19N3O4	42854-54-6	34864	75793.3	50400.4	73236.7	29792.4	56099.6	68393.1	38396	42105.4	70494.3	75810.7	57802.5
MADN0642*181	Val-Asn	L-缬氨酸-L-天冬酰胺	Amino acid and Its metabolites	氨基酸及其代谢物	Small Peptide	小肽	C9H17N3O4	66170-00-1	623327	323745	189555	244231	378977	257719	248075	137497	188968	332871	511993	539236
MADN0648	Thr-Trp	L-苏氨酸-L-色氨酸	Amino acid and Its metabolites	氨基酸及其代谢物	Small Peptide	小肽	C15H19N3O4	186761-42-2	133279	76306	58086.8	85419	76421.1	55075.4	26674	50563.5	32195.6	65949.4	82448.2	134197
MADP0594N	Gly-Ala-Pro-Met-Phe-Val-NH2	H-L-甘氨酸-L-丙氨酸-L-脯氨酸-L-蛋氨酸-L-苯丙氨酸-L-缬氨酸-NH2	Amino acid and Its metabolites	氨基酸及其代谢物	Small Peptide	小肽	C29H45N7O6S	-	49219.2	124502	127947	79660.2	74327.4	85106.6	123124	126525	114422	56673.6	82622.2	25715.2
MEDL00375P	Oglufanide	-	Amino acid and Its metabolites	氨基酸及其代谢物	Small Peptide	小肽	C16H19N3O5	38101-59-6	2.81924e+06	902074	1.12053e+06	3.0066e+06	2.37861e+06	585907	1.05591e+06	1.50957e+06	1.90834e+06	4.07408e+06	1.85991e+06	2.91131e+06
MEDL00377N	Glu-Phe	谷氨酸-苯丙氨酸	Amino acid and Its metabolites	氨基酸及其代谢物	Small Peptide	小肽	C14H18N2O5	20556-22-3	116365	42156	67130.9	89854.2	73738.5	35147.5	93330.3	67078.1	71212	222753	2.43314e+06	946820
MEDL00401HN	Confertifoline	康福特林	Aldehyde,Ketones,Esters	醛、酮、酯类	Esters	酯类	C15H22O2	-	605847	221531	278698	493203	428082	279207	305316	349336	352536	665320	629322	966929
MEDL00437N	Quinalizarin	喹唑啉	Benzene and substituted derivatives	苯及其衍生物	Benzene and substituted derivatives	苯及其衍生物	C14H8O6	81-61-8	810674	123906	237365	552296	476126	191214	269543	321804	306582	1.29391e+06	1.01895e+06	1.93049e+06
MEDL00602HN	2-Methylheptanoic acid	2-甲基庚酸	Organic acid and Its derivatives	有机酸及其衍生物	Organic acid and Its derivatives	有机酸及其衍生物	C8H16O2	1188-02-9	5.98254e+06	1.89115e+06	2.43182e+06	3.65186e+06	3.84267e+06	1.97019e+06	2.18541e+06	3.88026e+06	2.32334e+06	4.15457e+06	2.88818e+06	9.03817e+06
MEDL00655P	Sunitinib	舒尼替尼	Others	其他	Medicine	药物	C22H27FN4O2	557795-19-4	2.09892e+06	1.0122e+06	1.10433e+06	1.82085e+06	1.53134e+06	677755	1.13846e+06	1.42119e+06	1.08528e+06	1.8494e+06	2.49826e+06	5.12417e+06
MEDL01837N	Nordihydrocapsiate	降二氢辣椒酯	Phenolic acids	酚酸类	Phenolic acids	酚酸类	C17H26O4	-	2.07291e+06	2.28411e+06	2.01616e+06	2.68374e+06	3.24028e+06	3.11464e+06	3.64304e+06	1.32402e+06	1.48416e+06	1.83976e+06	1.1656e+06	2.17499e+06
MEDL01843N	Matairesinol	Matairesinol	Benzene and substituted derivatives	苯及其衍生物	Benzene and substituted derivatives	苯及其衍生物	C20H22O6	580-72-3	81527.6	37681.3	47101.6	35985.9	29095.6	31421.1	59555.8	57260.2	9349.67	63501.8	73959.4	150382
MEDL01883HN	3-methylmalate(2-)	3-甲基苹果酸	Organic acid and Its derivatives	有机酸及其衍生物	Organic acid and Its derivatives	有机酸及其衍生物	C5H8O5	-	377958	2.56616e+06	2.46326e+06	242557	2.74945e+06	2.30817e+06	2.4252e+06	2.87184e+06	1.76558e+06	3.79497e+06	48511.4	251654
MEDL01893N	9-Oxo-nonanoic acid	9-氧代壬酸	Organic acid and Its derivatives	有机酸及其衍生物	Organic acid and Its derivatives	有机酸及其衍生物	C9H16O3	-	82968.6	44628	48057.6	84042.2	94425.3	86528.2	59365	69232.6	93769.6	102029	79515.3	91817.5
MEDL01912P	Succinic acid semialdehyde	琥珀酸半醛	FA	脂肪酰类	FFA	游离脂肪酸	C4H6O3	692-29-5	2.59254e+08	1.6316e+08	1.97109e+08	3.0286e+08	2.16004e+08	1.69141e+08	1.41113e+08	1.83726e+08	1.63542e+08	2.27754e+08	2.23472e+08	239054649
MEDL01915N	2-Propylglutaric acid	2-丙基戊二酸	Organic acid and Its derivatives	有机酸及其衍生物	Organic acid and Its derivatives	有机酸及其衍生物	C8H14O4	-	1.84851e+06	992783	1.32961e+06	1.63567e+06	1.48308e+06	594032	1.04716e+06	995497	776215	1.09834e+06	1.42734e+06	1.81402e+06
MEDL01931HN	Alternariol	霉菌毒素	Others	其他	Others	其他	C14H10O5	641-38-3	2.61781e+06	3.49853e+06	3.74462e+06	1.42843e+06	1.48013e+06	1.82615e+06	2.28141e+06	2.30152e+06	2.54085e+06	5.32462e+06	2.83508e+06	4.57657e+06
MEDL01997P	Prunasin	普鲁纳辛	Benzene and substituted derivatives	苯及其衍生物	Benzene and substituted derivatives	苯及其衍生物	C14H17NO6	99-18-3	9.51407e+06	5.99901e+06	3.59345e+06	9.63808e+06	8.75604e+06	3.74002e+06	3.39625e+06	4.42532e+06	5.49191e+06	1.28122e+07	8.7021e+06	2.0574e+07
MEDL02046HN	2-Indolecarboxylic acid	吲哚-2-羧酸	Heterocyclic compounds	杂环化合物	Indole and Its derivatives	吲哚及其衍生物	C9H7NO2	1477-50-5	5.0757e+07	2.65101e+07	1.83515e+07	3.80365e+07	3.049e+07	2.00892e+06	4.29949e+07	1.97594e+07	2.76323e+07	8.5891e+07	1.04772e+07	1.84637e+07
MEDL02147N	Sinapyl alcohol	芥子醇	Benzene and substituted derivatives	苯及其衍生物	Phenolics	苯酚类	C11H14O4	537-33-7	2.76478e+06	1.8013e+06	1.7789e+06	2.18427e+06	2.17566e+06	1.35842e+06	1.10511e+06	1.62282e+06	1.23828e+06	2.09095e+06	2.4743e+06	3.14173e+06
MEDL02155HN	Threonic acid	苏糖酸	Organic acid and Its derivatives	有机酸及其衍生物	Organic acid and Its derivatives	有机酸及其衍生物	C4H8O5	734111	6.68597e+06	4.17251e+06	6.16929e+06	9.38049e+06	5.68044e+06	3.78365e+06	6.4852e+06	8.44635e+06	7.22824e+06	7.96614e+06	7.21233e+06	8.29592e+06
MEDL02156HN	Isoeugenol	2-甲氧基-4-[（E)-丙-1-烯基]苯酚	Benzene and substituted derivatives	苯及其衍生物	Phenolics	苯酚类	C10H12O2	5932-68-3	701798	890994	1.41679e+06	548805	879201	733950	757292	1.76484e+06	2.36005e+06	865720	721921	1.16891e+06
MEDL02209P	Protopine	-	Aldehyde,Ketones,Esters	醛、酮、酯类	Ketones	酮类	C20H19NO5	-	988321	350363	334522	865586	691526	357384	282026	362075	341451	596208	797046	1.06506e+06
MEDL02312P	Nb-p-Coumaroyltryptamine	N-阿魏酰色胺	Tryptamines,Cholines,Pigments	色胺、胆碱、色素	Tryptamines	色胺	C19H18N2O2	53905-12-7	651556	1.67761e+06	251026	713994	385079	209158	307511	272415	173798	5.55325e+06	767551	851155
MEDL02383P	Ethyl gallate	没食子酸乙酯	Tannins	鞣质	Tannin	鞣质	C9H10O5	831-61-8	4.22478e+07	2.41239e+07	3.17632e+07	3.47817e+07	3.6262e+07	1.03469e+07	1.40569e+07	2.25978e+07	1.30699e+07	1.75421e+07	3.76509e+07	4.39064e+07
MEDL02564P	Ginkgolide B	银杏内酯 B	Terpenoids	萜类	Ditepenoids	二萜	C20H24O10	15291-77-7	2.21489e+07	8.78466e+06	7.53193e+06	1.4484e+07	1.25583e+07	4.53898e+06	1.48269e+07	1.73217e+07	1.04422e+07	1.01918e+07	8.95871e+06	9.59461e+06
MEDL02569HN	Euxanthone	1,7-二羟基氧杂蒽酮	Flavonoids	黄酮	Xanthone	口山酮	C13H8O4	529-61-3	6.73969e+06	1.5214e+06	1.24592e+06	3.97496e+06	3.67492e+06	3.31545e+06	2.13773e+06	1.84268e+06	2.01785e+06	1.10252e+07	5.24132e+06	7.31456e+06
MEDL02581HN	Cinnzeylanine	锡兰肉桂素	Phenolic acids	酚酸类	Phenolic acids	酚酸类	C22H34O8	62203-47-8	184659	28802.1	41567.4	73497.5	60588.6	38328.6	47673.9	37318.3	57606.8	49423.1	42354.1	38328.6
MEDL02590N	Arecaidine	槟榔次碱	Alkaloids	生物碱	Piperidine alkaloids	哌啶类生物碱	C7H11NO2	499-04-7	154876	254762	276589	133588	179654	35924.9	13529.2	35016	9570.74	92134.4	196832	241141
MEDL02667HN	Perlolyrine	黑麦草碱	Alkaloids	生物碱	Alkaloids	生物碱	C16H12N2O2	29700-20-7	2.42976e+07	9.90727e+06	5.9362e+06	2.14029e+07	1.41807e+07	1.04882e+07	1.295e+07	8.71692e+06	1.78873e+07	4.89571e+07	2.7379e+07	6.07492e+07
MEDL02744N	Bergaptol	贝加普托醇	Benzene and substituted derivatives	苯及其衍生物	Benzene and substituted derivatives	苯及其衍生物	C11H6O4	486-60-2	1.06642e+06	1.28327e+06	363878	2.26123e+06	904517	850680	500204	1.00829e+06	1.31553e+06	925703	1.42158e+06	1.99094e+06
MEDL02760HN	Glyceraldehyde	甘油醛	Aldehyde,Ketones,Esters	醛、酮、酯类	Aldehydes	醛类	C3H6O3	56-82-6	2.25241e+06	702371	828712	1.26335e+06	1.43579e+06	2.71599e+06	1.49084e+06	1.49734e+06	1.45294e+06	2.3631e+06	3.39986e+06	3.24165e+06
MEDL02772HN	D-Erythrose 4-phosphate	D-赤藓糖-4-磷酸	Carbohydrates and Its metabolites	碳水化合物及其代谢物	Phosphate sugars	磷酸糖	C4H9O7P	585-18-2	9.80372e+06	1.27409e+07	6.3112e+06	1.09237e+07	8.9344e+06	2.30044e+06	5.59412e+06	9.41335e+06	3.53415e+06	1.34296e+07	2.63079e+07	3.75249e+07
MEDL02773P	Indoleacetaldehyde	吲哚-3-乙醛	Heterocyclic compounds	杂环化合物	Indole and Its derivatives	吲哚及其衍生物	C10H9NO	2591-98-2	450836	171394	92522.7	273938	189287	130966	144437	205131	146414	311490	264421	551783
MEDN0004	L-Cystine	L-胱氨酸	Amino acid and Its metabolites	氨基酸及其代谢物	Amino acids	氨基酸	C6H12N2O4S2	56-89-3	708941	125233	136935	361464	433086	308058	193740	214529	207832	445321	264994	244769
MEDN0009	Aspartic Acid	天冬氨酸	Amino acid and Its metabolites	氨基酸及其代谢物	Amino acids	氨基酸	C4H7NO4	56-84-8	972891	491917	368660	702004	714307	391896	800860	728448	681027	2.49849e+06	2.95551e+06	1.42964e+06
MEDN0010	L-Citrulline	L-瓜氨酸	Amino acid and Its metabolites	氨基酸及其代谢物	Amino acids	氨基酸	C6H13N3O3	372-75-8	3.97036e+06	3.44657e+06	3.9413e+06	3.96315e+06	3.68589e+06	3.98604e+06	4.04947e+06	3.5189e+06	3.96239e+06	6.42698e+06	3.46471e+06	4.193e+06
MEDN0015	L-Phenylalanine	L-苯丙氨酸	Amino acid and Its metabolites	氨基酸及其代谢物	Amino acids	氨基酸	C9H11NO2	63-91-2	1.73921e+06	961289	1.13807e+06	1.43656e+06	1.33898e+06	486022	1.18697e+06	1.20343e+06	1.01962e+06	2.28351e+06	1.9446e+06	2.10254e+06
MEDN0018	L-Serine	L-丝氨酸	Amino acid and Its metabolites	氨基酸及其代谢物	Amino acids	氨基酸	C3H7NO3	56-45-1	900473	269973	385101	493620	529495	99798.7	314664	471722	350821	1.24935e+06	954863	1.47313e+06
MEDN0019	L-Tryptophan	L-色氨酸	Amino acid and Its metabolites	氨基酸及其代谢物	Amino acids	氨基酸	C11H12N2O2	73-22-3	1.11801e+06	655297	729421	1.03423e+06	827661	260669	1.05075e+06	900349	957711	1.67493e+06	4.72814e+06	2.30161e+06
MEDN0025	3-Hydroxy-3-Methylpentane-1,5-Dioic Acid	3-羟基-3-甲基戊烷-1,5-二甲酸	Amino acid and Its metabolites	氨基酸及其代谢物	Amino acid derivatives	氨基酸衍生物	C6H10O5	503-49-1	8.20005e+06	3.01113e+06	2.14147e+06	5.02277e+06	4.29161e+06	2.69237e+06	2.70292e+06	2.54305e+06	2.1093e+06	3.76604e+06	9.75463e+06	1.00811e+07
MEDN0026	3-Iodo-L-Tyrosine	3-碘-L-酪氨酸	Amino acid and Its metabolites	氨基酸及其代谢物	Amino acid derivatives	氨基酸衍生物	C9H10INO3	70-78-0	99202.2	67685.2	50156.3	108802	82257.6	55618.4	77629.4	68653	59416	70283.4	71085.3	80433.2
MEDN0029	4-Hydroxyphenylpyruvic Acid	4-羟苯基丙酮酸	Amino acid and Its metabolites	氨基酸及其代谢物	Amino acid derivatives	氨基酸衍生物	C9H8O4	156-39-8	1019.5	768564	16195.6	1019.5	5097.5	60525.5	80520.4	1019.5	1019.5	11395.2	269102	23578.9
MEDN0032	Allantoin	尿囊素	Organic acid and Its derivatives	有机酸及其衍生物	Organic acid and Its derivatives	有机酸及其衍生物	C4H6N4O3	97-59-6	6.43466e+07	4.49742e+07	4.86614e+07	6.85721e+07	5.45904e+07	3.66809e+07	3.70217e+07	3.49322e+07	4.11465e+07	6.4052e+07	4.98225e+07	6.95597e+07
MEDN0040	Gly-Pro	甘氨酰-L-脯氨酸	Amino acid and Its metabolites	氨基酸及其代谢物	Small Peptide	小肽	C7H12N2O3	704-15-4	185334	187304	156859	224422	178694	91966.6	195936	202593	141284	243588	196780	309854
MEDN0041	Hexanoyl Glycine	己酰甘氨酸	Amino acid and Its metabolites	氨基酸及其代谢物	Amino acid derivatives	氨基酸衍生物	C8H15NO3	24003-67-6	4.43097e+08	4.49587e+08	4.44343e+08	4.49501e+08	4.61278e+08	3.87354e+08	4.29442e+08	4.17229e+08	4.12391e+08	4.22506e+08	4.6837e+08	4.3773e+08
MEDN0045	L-Cysteine	L-半胱氨酸	Amino acid and Its metabolites	氨基酸及其代谢物	Amino acids	氨基酸	C3H7NO2S	52-90-4	192447	103833	174713	193008	243733	42545.9	28162.6	79788.5	26851.2	60614.7	66728.3	60240.3
MEDN0047	L-Homocitrulline	L-高瓜氨酸	Amino acid and Its metabolites	氨基酸及其代谢物	Amino acids	氨基酸	C7H15N3O3	1190-49-4	2.44784e+06	1.14943e+06	1.30451e+06	2.04406e+06	2.0216e+06	1.42653e+06	1.48987e+06	1.78183e+06	1.34218e+06	3.22435e+06	2.09938e+06	3.08078e+06
MEDN0051	Methionine Sulfoxide	蛋氨酸亚砜	Amino acid and Its metabolites	氨基酸及其代谢物	Amino acid derivatives	氨基酸衍生物	C5H11NO3S	62697-73-8	339994	137833	204435	284590	175201	93860.1	257940	313854	274625	541364	229365	203237
MEDN0054	N-Acetylcysteine	N-乙酰半胱氨酸	Amino acid and Its metabolites	氨基酸及其代谢物	Amino acid derivatives	氨基酸衍生物	C5H9NO3S	616-91-1	255062	188844	206376	277220	209532	191504	247549	170108	197148	418378	51261.5	122720
MEDN0059	Gly-Leu	N-甘氨酰-L-亮氨酸	Amino acid and Its metabolites	氨基酸及其代谢物	Amino acid derivatives	氨基酸衍生物	C8H16N2O3	869-19-2	44487.3	37524.5	41520.1	25510.5	45591.9	10051	19509	19925.1	22419	207116	40302.7	41520.1
MEDN0060	N-Isovaleroylglycine	N-异戊酰基甘氨酸	Amino acid and Its metabolites	氨基酸及其代谢物	Amino acid derivatives	氨基酸衍生物	C7H13NO3	16284-60-9	1.94418e+08	1.35803e+08	1.8978e+08	1.83537e+08	1.90346e+08	9.77112e+07	1.4929e+08	1.70748e+08	1.45014e+08	1.88111e+08	1.82051e+08	1.94091e+08
MEDN0063	Nα-Acetyl-L-Arginine	Nα-乙酰-L-精氨酸	Amino acid and Its metabolites	氨基酸及其代谢物	Amino acid derivatives	氨基酸衍生物	C8H16N4O3	155-84-0	8.50379e+06	4.06222e+06	5.67074e+06	7.3805e+06	5.90934e+06	3.67055e+06	5.39535e+06	4.48519e+06	4.24515e+06	1.10723e+07	6.94024e+06	9.8301e+06
MEDN0065	O-Phospho-L-Serine	O-磷酸-L-丝氨酸	Amino acid and Its metabolites	氨基酸及其代谢物	Amino acid derivatives	氨基酸衍生物	C3H8NO6P	407-41-0	760481	700717	677158	632238	582411	1.25259e+06	547842	630073	1.0844e+06	854154	817817	828982
MEDN0066	Phenylacetyl-L-Glutamine	N-苯乙酰基-L-谷氨酰胺	Amino acid and Its metabolites	氨基酸及其代谢物	Amino acid derivatives	氨基酸衍生物	C13H16N2O4	28047-15-6	1.07574e+07	4.37519e+06	6.3235e+06	1.06217e+07	8.25173e+06	3.76474e+06	3.16944e+06	3.94685e+06	3.78562e+06	5.00051e+06	7.2494e+06	5.1006e+06
MEDN0084	Benzoic Acid	苯甲酸	Benzene and substituted derivatives	苯及其衍生物	Benzene and substituted derivatives	苯及其衍生物	C7H6O2	65-85-0	1.58306e+06	901786	1.51872e+06	1.63494e+06	1.28146e+06	3.74218e+06	2.10567e+06	1.06308e+06	1.32344e+06	1.97879e+06	1.46069e+06	1.26939e+06
MEDN0085	Benzoylformic Acid	苯甲酰甲酸	Benzene and substituted derivatives	苯及其衍生物	Phenolic acids	酚酸类	C8H6O3	611-73-4	9.98981e+06	4.6476e+06	4.59196e+06	4.99724e+06	4.89466e+06	3.89306e+06	4.61946e+06	4.27387e+06	3.56358e+06	6.36137e+06	9.71193e+06	1.15854e+07
MEDN0089*024	2,5-Dihydroxybenzoic acid	2,5-二羟基苯甲酸	Benzene and substituted derivatives	苯及其衍生物	Phenolic acids	酚酸类	C7H6O4	490-79-9	5.33452e+06	2.31943e+06	3.01878e+06	4.38578e+06	3.73021e+06	1.39073e+06	2.80357e+06	2.86726e+06	2.25526e+06	1.4247e+07	5.2842e+06	7.58399e+06
MEDN0097*070	P–Hydroxyphenyl Acetic Acid	对-羟基苯乙酸	Benzene and substituted derivatives	苯及其衍生物	Phenolic acids	酚酸类	C8H8O3	156-38-7	8.64314e+06	3.18819e+06	4.70832e+06	7.3865e+06	6.65377e+06	3.58902e+06	6.1969e+06	8.64138e+06	6.53505e+06	1.2283e+07	5.07839e+06	8.34343e+06
MEDN0099	4-Pyridoxic Acid	4-吡哆酸	Heterocyclic compounds	杂环化合物	Pteridines and derivatives	蝶啶及其衍生物	C8H9NO4	82-82-6	6.48394e+07	2.80505e+07	4.38127e+07	4.7423e+07	4.22221e+07	1.88891e+07	2.67833e+07	3.64261e+07	3.09932e+07	6.37385e+07	6.42308e+07	8.25337e+07
MEDN0100	6-Hydroxynicotinic Acid	6-羟基烟酸	CoEnzyme and vitamins	辅酶和维生素	CoEnzyme and vitamins	辅酶和维生素	C6H5NO3	5006-66-6	931071	181148	138919	608085	519807	509159	390513	303437	336066	1.13365e+06	433705	746182
MEDN0107	Glycolithocholic acid	甘氨石胆酸	Bile acids	胆汁酸	Bile acids	胆汁酸	C26H43NO4	474-74-8	348749	286052	305757	348639	326188	273119	243803	280679	305643	298283	342479	357693
MEDN0108*074	Lithocholic acid	石胆酸	Bile acids	胆汁酸	Bile acids	胆汁酸	C24H40O3	434-13-9	6.64111e+07	6.99409e+07	7.39482e+07	7.42758e+07	7.03144e+07	7.96936e+07	6.94149e+07	7.1007e+07	7.0586e+07	6.6065e+07	7.14095e+07	7.02094e+07
MEDN0109	Hyodeoxycholic acid	猪去氧胆酸	Bile acids	胆汁酸	Bile acids	胆汁酸	C24H40O4	83-49-8	460219	581601	445481	372026	427552	162535	130487	125255	155648	1.73745e+06	319640	553892
MEDN0121	Enterodiol	肠二醇	Benzene and substituted derivatives	苯及其衍生物	Phenolics	苯酚类	C18H22O4	80226-00-2	94588.4	56048.4	112126	70761.7	74254.1	83376.7	85469	72364.9	72849.8	498219	86998.3	161897
MEDN0125	Protocatechuic Aldehyde	原儿茶醛	Benzene and substituted derivatives	苯及其衍生物	Phenolics	苯酚类	C7H6O3	139-85-5	105427	32456.4	38787.8	37947.5	33002.2	29834.7	35804.5	39880.5	41815.4	106641	67062.5	67100.4
MEDN0128	4-Hydroxy-3-methoxybenzaldehyde	4-羟基-3-甲氧基苯甲醛	Benzene and substituted derivatives	苯及其衍生物	Phenolics	苯酚类	C8H8O3	121-33-5	50736.5	77750.8	62363.1	43622.2	218259	86468.2	219765	169276	201767	343999	413964	173007
MEDN0134N	Ibipinabant	伊比那班	Heterocyclic compounds	杂环化合物	Heterocyclic compounds	杂环化合物	C23H20Cl2N4O2S	464213-10-3	74279.6	57700.2	44042.9	84383	65712.8	36065.9	38271.7	36928.5	60471.4	53663.8	70566	101825
MEDN0141	2'-Deoxyuridine	2'-脱氧尿苷	Nucleotide and Its metabolites	核苷酸及其代谢物	Nucleotide and Its metabolites	核苷酸及其代谢物	C9H12N2O5	951-78-0	1.28196e+06	839653	695903	1.48764e+06	1.01093e+06	133420	680396	1.5027e+06	874547	1.34746e+06	1.77656e+06	2.86025e+06
MEDN0146	5-Hydroxymethyluracil	5-羟甲基尿嘧啶	Nucleotide and Its metabolites	核苷酸及其代谢物	Nucleotide and Its metabolites	核苷酸及其代谢物	C5H6N2O3	4433-40-3	1.20218e+06	631842	625899	1.66868e+06	1.0598e+06	2.05989e+06	1.73933e+06	873237	1.43112e+06	2.71092e+06	2.55729e+06	1.47707e+06
MEDN0147	5-Methylcytosine	5-甲基胞嘧啶	Nucleotide and Its metabolites	核苷酸及其代谢物	Nucleotide and Its metabolites	核苷酸及其代谢物	C5H7N3O	554-01-8	1.08682e+06	210948	623395	599676	526358	234433	396057	272268	268305	409096	303555	411831
MEDN0153	Adenosine 5'-Monophosphate	5'-腺嘌呤核苷酸	Nucleotide and Its metabolites	核苷酸及其代谢物	Nucleotide and Its metabolites	核苷酸及其代谢物	C10H14N5O7P	61-19-8	43425.2	22990.5	36464	56035.1	46187	2180.35	8469.02	19566.5	16880.3	153841	55023.7	78688.2
MEDN0158*051	Deoxyguanosine	2'-脱氧鸟苷	Nucleotide and Its metabolites	核苷酸及其代谢物	Nucleotide and Its metabolites	核苷酸及其代谢物	C10H13N5O4	961-07-9	302512	224023	98931.1	274408	277105	81038.7	151938	133199	99045	830539	377108	281942
MEDN0171	Uridine	尿嘧啶核苷	Nucleotide and Its metabolites	核苷酸及其代谢物	Nucleotide and Its metabolites	核苷酸及其代谢物	C9H12N2O6	58-96-8	3.6531e+06	3.47245e+06	2.74023e+06	4.08156e+06	3.92109e+06	2.21934e+06	2.94923e+06	2.80004e+06	3.31761e+06	3.30387e+06	3.29894e+06	4.02321e+06
MEDN0195	Pyridoxal 5'-Phosphate	5'-磷酸吡哆醇	Heterocyclic compounds	杂环化合物	Pteridines and derivatives	蝶啶及其衍生物	C8H10NO6P	54-47-7	77610.3	32682.1	118960	129703	80586.3	133156	48397.4	107568	106454	143313	93636.6	119913
MEDN0206*019	Citramalic Acid	柠苹酸	Organic acid and Its derivatives	有机酸及其衍生物	Organic acid and Its derivatives	有机酸及其衍生物	C5H8O5	597-44-4	3.72572e+07	1.78806e+07	1.8603e+07	2.69103e+07	2.78232e+07	1.24597e+07	1.82457e+07	1.87249e+07	1.92796e+07	3.17632e+07	3.10367e+07	3.15579e+07
MEDN0208N	Melatonin	褪黑激素	Hormones and hormone related compounds	激素及激素相关物质	Hormones and hormone related compounds	激素及激素相关物质	C13H16N2O2	73-31-4	111289	85629.3	63078.9	114506	72995.1	71591.1	85572.3	138099	97122.4	179958	144981	126839
MEDN0210*027	1,5-Anhydro-D-Glucitol	1,5-脱水-D-葡萄糖醇	Carbohydrates and Its metabolites	碳水化合物及其代谢物	Sugar alcohols	糖醇	C6H12O5	154-58-5	1.97853e+06	1.69705e+06	4.74204e+06	2.42545e+06	2.11418e+06	1.84834e+06	4.80936e+06	5.18861e+06	7.53405e+06	6.04078e+06	2.82956e+06	2.13023e+06
MEDN0224*056	Trehalose	海藻糖	Carbohydrates and Its metabolites	碳水化合物及其代谢物	Sugars	糖类	C12H22O11	99-20-7	187623	55002.2	102073	126008	108339	63275.6	101490	74086.4	103041	168453	2.07177e+06	1.53607e+06
MEDN0226	D-Erythronolactone	(3R,4R)-D-赤酮酸内酯	Aldehyde,Ketones,Esters	醛、酮、酯类	Esters	酯类	C4H6O4	15667-21-7	1.15101e+06	620387	985244	1.24114e+06	1.20913e+06	110150	74134.6	460754	216857	643432	419222	678485
MEDN0230*056	Lactulose	乳果糖	Carbohydrates and Its metabolites	碳水化合物及其代谢物	Sugars	糖类	C12H22O11	4618-18-2	187623	55002.2	102073	126008	108339	63275.6	101490	74086.4	103041	168453	2.07177e+06	1.53607e+06
MEDN0232*027	Rhamnose	鼠李糖	Carbohydrates and Its metabolites	碳水化合物及其代谢物	Sugars	糖类	C6H12O5	3615-41-6	1.97853e+06	1.69705e+06	4.74204e+06	2.42545e+06	2.11418e+06	1.84834e+06	4.80936e+06	5.18861e+06	7.53405e+06	6.04078e+06	2.82956e+06	2.13023e+06
MEDN0233*056	Maltose	麦芽糖	Carbohydrates and Its metabolites	碳水化合物及其代谢物	Sugars	糖类	C12H22O11	69-79-4	187623	55002.2	102073	126008	108339	63275.6	101490	74086.4	103041	168453	2.07177e+06	1.53607e+06
MEDN0238	Glyceric Acid	甘油酸	Organic acid and Its derivatives	有机酸及其衍生物	Organic acid and Its derivatives	有机酸及其衍生物	C3H6O4	6000-40-4	742659	249333	1.3139e+06	1.07672e+06	786422	465309	529290	715818	525665	1.50432e+06	459498	888065
MEDN0239	Gluconic acid	葡萄糖酸	Carbohydrates and Its metabolites	碳水化合物及其代谢物	Sugar acids	糖酸	C6H12O7	526-95-4	5.86179e+07	5.12031e+07	5.5378e+07	5.08509e+07	4.69036e+07	4.45061e+07	4.34376e+07	4.25841e+07	4.743e+07	6.74627e+07	6.81288e+07	8.30536e+07
MEDN0285*068	2-Methylsuccinic Acid	2-甲基琥珀酸	Organic acid and Its derivatives	有机酸及其衍生物	Organic acid and Its derivatives	有机酸及其衍生物	C5H8O4	498-21-5	2.71551e+07	1.06871e+07	9.54664e+06	2.31203e+07	2.03676e+07	1.20546e+07	1.21373e+07	1.27181e+07	1.32155e+07	2.12908e+07	2.42075e+07	2.33293e+07
MEDN0287	3,5-Dimethoxy-4-Hydroxycinnamic Acid	3,5-二甲氧基-4-羟基肉桂酸	Organic acid and Its derivatives	有机酸及其衍生物	Organic acid and Its derivatives	有机酸及其衍生物	C11H12O5	530-59-6	408535	127419	98257.5	285552	206507	96902	335648	552923	315314	2.2118e+06	669880	598094
MEDN0290	3-Hydroxy-3-Methyl Butyric Acid	3-羟基-3-甲基丁酸	Organic acid and Its derivatives	有机酸及其衍生物	Organic acid and Its derivatives	有机酸及其衍生物	C5H10O3	625-08-1	1.63316e+06	859042	1.17684e+06	1.59368e+06	1.17003e+06	852551	921950	1.3074e+06	1.67013e+06	2.63176e+06	1.47787e+06	3.28758e+06
MEDN0293	3-Hydroxypropanoic Acid	3-羟基丙酸	Organic acid and Its derivatives	有机酸及其衍生物	Organic acid and Its derivatives	有机酸及其衍生物	C3H6O3	503-66-2	2.19552e+07	1.01597e+07	1.93242e+07	3.23706e+07	2.42859e+07	7.36143e+06	1.49849e+07	2.17826e+07	1.6329e+07	2.35085e+07	1.91188e+07	2.3606e+07
MEDN0294	3-Methylcrotonyl Glycine	3-甲基-丁烯酰基-L-甘氨酸	Organic acid and Its derivatives	有机酸及其衍生物	Organic acid and Its derivatives	有机酸及其衍生物	C7H11NO3	33008-07-0	6.26362e+07	2.9231e+07	4.18425e+07	5.09096e+07	5.95909e+07	2.155e+07	3.13457e+07	4.35372e+07	3.02871e+07	4.77727e+07	4.35513e+07	5.63245e+07
MEDN0296	4-Guanidinobutyric Acid	4-胍基丁酸	Organic acid and Its derivatives	有机酸及其衍生物	Organic acid and Its derivatives	有机酸及其衍生物	C5H11N3O2	463-00-3	1.28561e+07	6.29315e+06	8.78284e+06	1.28419e+07	1.22778e+07	8.93445e+06	8.58727e+06	8.87879e+06	8.07647e+06	1.45765e+07	1.48647e+07	1.36107e+07
MEDN0298	4-Oxopentanoic Acid	4-氧代戊酸	Organic acid and Its derivatives	有机酸及其衍生物	Organic acid and Its derivatives	有机酸及其衍生物	C5H8O3	123-76-2	397199	292040	251802	443190	329506	377208	284804	316437	402720	445872	326320	458663
MEDN0299	Adipic Acid	己二酸	Organic acid and Its derivatives	有机酸及其衍生物	Organic acid and Its derivatives	有机酸及其衍生物	C6H10O4	124-04-9	7.82297e+06	3.17575e+06	3.0553e+06	4.39161e+06	4.49228e+06	2.17357e+06	4.01544e+06	4.26562e+06	4.15e+06	6.93825e+06	6.50845e+06	8.09767e+06
MEDN0301	Caffeic Acid	咖啡酸	Organic acid and Its derivatives	有机酸及其衍生物	Organic acid and Its derivatives	有机酸及其衍生物	C9H8O4	331-39-5	3.85081e+07	1.8605e+07	2.2016e+07	3.06054e+07	2.81361e+07	2.1369e+07	2.86518e+07	2.34247e+07	2.84745e+07	3.11686e+07	4.57121e+07	3.54772e+07
MEDN0306HN	Phosphocreatine	磷酸肌酸钠	Organic acid and Its derivatives	有机酸及其衍生物	Organic acid and Its derivatives	有机酸及其衍生物	C4H10N3O5P	24655	4.10262e+07	2.1542e+07	1.28715e+07	2.83207e+07	2.51387e+07	1.86452e+07	1.73381e+07	1.14896e+07	2.02515e+07	3.50671e+07	3.79731e+07	4.43925e+07
MEDN0311	Dodecanedioic Acid	十二烷二酸	FA	脂肪酰类	FFA	游离脂肪酸	C12H22O4	693-23-2	332056	273819	275396	360821	442369	199520	236664	182574	182562	969306	201667	258631
MEDN0317*196	Hippuric Acid	马尿酸	Organic acid and Its derivatives	有机酸及其衍生物	Organic acid and Its derivatives	有机酸及其衍生物	C9H9NO3	495-69-2	2.08128e+08	1.4791e+08	1.85205e+08	2.10679e+08	1.90141e+08	1.72664e+08	2.02495e+08	1.78865e+08	2.01038e+08	2.05518e+08	2.29372e+08	1.94752e+08
MEDN0318	Homogentisic Acid	尿黑酸	Amino acid and Its metabolites	氨基酸及其代谢物	Amino acid derivatives	氨基酸衍生物	C8H8O4	451-13-8	5.20395e+06	1.09792e+06	1.24413e+06	2.12994e+06	1.94572e+06	1.19144e+06	1.70526e+06	1.85284e+06	1.57526e+06	3.60619e+06	2.72497e+06	3.52025e+06
MEDN0321	Quinic acid	奎宁酸	Organic acid and Its derivatives	有机酸及其衍生物	Organic acid and Its derivatives	有机酸及其衍生物	C7H12O6	77-95-2	1.6797e+08	4.81768e+07	5.26371e+07	3.21008e+08	1.19027e+08	7.09574e+07	1.12653e+08	1.62765e+08	4.77395e+07	1.64421e+08	4.31593e+08	4.30075e+08
MEDN0323	Kynurenic Acid	犬尿酸	Organic acid and Its derivatives	有机酸及其衍生物	Organic acid and Its derivatives	有机酸及其衍生物	C10H7NO3	492-27-3	6.98717e+07	4.08624e+07	4.99428e+07	9.47591e+07	8.40505e+07	4.09249e+07	5.77617e+07	7.91046e+07	5.99032e+07	5.45282e+07	5.15973e+07	7.09199e+07
MEDN0325	Lactic acid	乳酸	Organic acid and Its derivatives	有机酸及其衍生物	Organic acid and Its derivatives	有机酸及其衍生物	C3H6O3	79-33-4	1.17741e+06	288567	107906	299637	185776	248436	66523.8	32596.7	30515.3	66692.7	202639	144779
MEDN0326	Tartaric acid	酒石酸	Organic acid and Its derivatives	有机酸及其衍生物	Organic acid and Its derivatives	有机酸及其衍生物	C4H6O6	87-69-4	346143	264080	172077	352054	226134	334424	225268	478117	218165	314421	428670	569540
MEDN0332*005	Maleic Acid	马来酸	Organic acid and Its derivatives	有机酸及其衍生物	Organic acid and Its derivatives	有机酸及其衍生物	C4H4O4	110-16-7	656581	166993	585415	659190	621975	578770	831197	172041	43914.5	146571	946103	1.20316e+06
MEDN0334*070	Mandelic Acid	扁桃酸	Organic acid and Its derivatives	有机酸及其衍生物	Organic acid and Its derivatives	有机酸及其衍生物	C8H8O3	90-64-2	8.64314e+06	3.18819e+06	4.70832e+06	7.3865e+06	6.65377e+06	3.58902e+06	6.1969e+06	8.64138e+06	6.53505e+06	1.2283e+07	5.07839e+06	8.34343e+06
MEDN0335	Methylmalonic Acid	甲基丙二酸	Organic acid and Its derivatives	有机酸及其衍生物	Organic acid and Its derivatives	有机酸及其衍生物	C4H6O4	516-05-2	2.46464e+08	1.1197e+08	1.06466e+08	1.96086e+08	1.31734e+08	6.36193e+07	1.43155e+08	1.15812e+08	8.22518e+07	1.25875e+08	3.08766e+08	2.17024e+08
MEDN0340	Pyrrole-2-Carboxylic Acid	吡咯-2-羧酸	Organic acid and Its derivatives	有机酸及其衍生物	Organic acid and Its derivatives	有机酸及其衍生物	C5H5NO2	634-97-9	67697.5	52436.4	55846.7	70106.6	48342	29178.3	44041.2	55607.4	44058.3	97820.3	72083.7	83616.9
MEDN0341	Rosmarinic Acid	迷迭香酸	Organic acid and Its derivatives	有机酸及其衍生物	Organic acid and Its derivatives	有机酸及其衍生物	C18H16O8	20283-92-5	61310.2	83680	69239.8	165229	80790.9	22900.7	97395.6	161064	144673	685141	10172.5	14478.4
MEDN0349	PGD2	前列腺素D2	FA	脂肪酰类	Oxidized lipids	氧化脂质	C20H32O5	41598-07-6	27384.5	5699.46	2728.99	10471.4	36577.1	15456.1	13780	12104.8	7267.26	80857.8	366711	152084
MEDN0352	O-Phosphorylethanolamine	磷酸乙醇胺	GP	甘油磷脂类	Others	其它	C2H8NO4P	1071-23-4	3.39179e+06	1.38027e+06	1.39221e+06	3.11565e+06	2.45013e+06	3.2461e+06	887182	1.50924e+06	887405	2.89409e+06	2.66883e+06	3.88513e+06
MEDN0368*211	LPE(14:0/0:0)	LPE(14:0/0:0)	GP	甘油磷脂类	LPE	溶血磷脂酰乙醇胺	C19H40NO7P	-	14921.4	23929.4	11640.4	9653.52	6812.26	5430.78	1348.14	7564.1	2727.44	7492.3	36783.4	50263
MEDN0406	3-(3-Hydroxyphenyl)Propionate Acid	3-(3-羟基苯基) 丙酸	Organic acid and Its derivatives	有机酸及其衍生物	Organic acid and Its derivatives	有机酸及其衍生物	C9H10O3	621-54-5	70682.5	19475.7	28911.1	44081.9	41838.9	22402.6	27468.7	33130.1	21598.6	41529.4	41549	53476.9
MEDN0410	4-Hydroxybenzaldehyde	4-羟基苯甲醛	Benzene and substituted derivatives	苯及其衍生物	Benzene and substituted derivatives	苯及其衍生物	C7H6O2	123-08-0	938499	8.87207e+06	2.71409e+06	1.18406e+06	1.56509e+06	4.53218e+06	1.5281e+06	1.02252e+06	745944	1.42751e+06	3.99043e+06	1.41266e+06
MEDN0413HN	Ethylmalonic acid	乙基丙二酸	Organic acid and Its derivatives	有机酸及其衍生物	Organic acid and Its derivatives	有机酸及其衍生物	C5H8O4	601-75-2	2.56951e+07	1.21802e+07	1.46665e+07	1.83942e+07	1.49703e+07	1.01546e+07	1.05823e+07	1.61529e+07	9.30695e+06	2.33243e+07	2.50653e+07	2.04782e+07
MEDN0415	2-(Formylamino)Benzoic Acid	2-(甲酰氨基)苯甲酸	Benzene and substituted derivatives	苯及其衍生物	Phenolic acids	酚酸类	C8H7NO3	3342-77-6	2.6878e+07	7.05897e+06	1.06839e+07	1.57086e+07	1.50365e+07	4.01708e+06	4.63284e+06	5.76883e+06	3.2436e+06	1.06415e+07	9.01063e+06	1.52084e+07
MEDN0416	Ureidoisobutyric Acid	尿苷异丁酸	Organic acid and Its derivatives	有机酸及其衍生物	Organic acid and Its derivatives	有机酸及其衍生物	C5H10N2O3	2905-86-4	1.78523e+06	707766	2.48815e+06	2.7932e+06	2.65326e+06	1.79395e+06	1.44483e+06	2.04734e+06	2.07195e+06	4.41949e+06	2.1258e+06	6.19166e+06
MEDN0417	(Rs)-Mevalonic Acid	3,5-二羟基-3-甲基戊酸	Organic acid and Its derivatives	有机酸及其衍生物	Organic acid and Its derivatives	有机酸及其衍生物	C6H12O4	150-97-0	6.13637e+06	3.95708e+06	3.06897e+06	6.04072e+06	5.31172e+06	3.67045e+06	2.7193e+06	3.51693e+06	4.3221e+06	6.0242e+06	6.02289e+06	9.30451e+06
MEDN0419	Uridine 5-Monophosphate	5-尿嘧啶核苷酸	Nucleotide and Its metabolites	核苷酸及其代谢物	Nucleotide and Its metabolites	核苷酸及其代谢物	C9H13N2O9P	58-97-9	808465	414062	581899	876350	663843	83745.5	196020	228339	283933	1.53938e+06	602028	694260
MEDN0421	Cyclic Amp	腺苷-3'-5'-环单磷酸水合物	Nucleotide and Its metabolites	核苷酸及其代谢物	Nucleotide and Its metabolites	核苷酸及其代谢物	C10H12N5O6P	60-92-4	1.02886e+08	5.23752e+07	5.42996e+07	8.0932e+07	7.09695e+07	2.91665e+07	2.74903e+07	3.09698e+07	2.51789e+07	5.38131e+07	5.91889e+07	8.33931e+07
MEDN0428	N6-Succinyl Adenosine	N6-琥珀酰腺苷	Nucleotide and Its metabolites	核苷酸及其代谢物	Nucleotide and Its metabolites	核苷酸及其代谢物	C14H17N5O8	4542-23-8	1.18194e+07	4.84119e+06	4.2843e+06	1.07198e+07	8.4407e+06	2.73713e+06	3.68574e+06	4.94616e+06	4.68872e+06	6.69027e+06	6.41237e+06	7.31406e+06
MEDN0441	3,4,5-Trimethoxybenzoic Acid	3,4,5-三甲氧基苯甲酸	Benzene and substituted derivatives	苯及其衍生物	Phenolic acids	酚酸类	C10H12O5	118-41-2	79847.1	29754.9	42808.4	83501.9	49361.3	58760.3	40632.4	65751.9	35131	161478	120018	140889
MEDN0461	Sedoheptulose 7-Phosphate	D-景天庚酮糖 7-磷酸	Carbohydrates and Its metabolites	碳水化合物及其代谢物	Phosphate sugars	磷酸糖	C7H15O10P	2646-35-7	143742	318960	295917	46901.5	197194	145678	354065	224443	625685	20033.4	27265.8	25970.8
MEDN0463N	D-Fructose 6-Phosphate-Disodium Salt	D-果糖-6-磷酸二钠盐	Carbohydrates and Its metabolites	碳水化合物及其代谢物	Phosphate sugars	磷酸糖	C6H13O9P	26177-86-6	2.3561e+07	1.40902e+06	9.5252e+06	1.40902e+06	1.64585e+07	1.40902e+06	9.96701e+06	1.40902e+06	8.81584e+06	2.42184e+07	2.14981e+07	3.31521e+07
MEDN0477	2-Oxovaleric Acid	2-草酸	Organic acid and Its derivatives	有机酸及其衍生物	Organic acid and Its derivatives	有机酸及其衍生物	C5H8O3	1821-02-9	140508	108092	92470.1	145661	132533	129731	108594	119401	128099	185922	105758	161639
MEDN0478	Aminomalonic Acid	氨基丙二酸	Organic acid and Its derivatives	有机酸及其衍生物	Organic acid and Its derivatives	有机酸及其衍生物	C3H5NO4	1068-84-4	1.00911e+07	3.9688e+06	4.11331e+06	7.45205e+06	5.45253e+06	2.43068e+06	5.51267e+06	4.36451e+06	2.92611e+06	4.5318e+06	1.37172e+07	8.75695e+06
MEDN0480	Dl-Glyceraldehyde 3-Phosphate	DL-甘油醛-3-磷酸	Organic acid and Its derivatives	有机酸及其衍生物	Phosphoric acids	磷酸类化合物	C3H7O6P	591-59-3	482409	532088	463837	658571	348170	478877	530627	521080	381133	587503	346676	593798
MEDN0481	2,4-Dihydroxy Benzoic Acid	2,4-二羟基苯甲酸	Benzene and substituted derivatives	苯及其衍生物	Phenolic acids	酚酸类	C7H6O4	89-86-1	1.00911e+06	299831	345852	711239	523888	322313	354025	405500	435758	1.22606e+06	757535	912343
MEDN0483	3-Methyl-2-Oxobutanoic Acid	2-氧代-3-甲基-丁酸	Organic acid and Its derivatives	有机酸及其衍生物	Organic acid and Its derivatives	有机酸及其衍生物	C5H8O3	759-05-7	132662	155081	90997.4	98115.3	99501.2	109299	118428	81506.1	72429.7	114774	204146	207090
MEDN0485	1,6-di-O-phosphono-D-fructose	D-果糖-1,6 -二磷酸三钠盐	Carbohydrates and Its metabolites	碳水化合物及其代谢物	Phosphate sugars	磷酸糖	C6H14O12P2	4937-84-2	43741	87483.9	54239.5	32220.8	54762.4	49966.6	50575.1	66442.7	31527.6	76359.9	39390.9	32746.6
MEDN0485HN	D-Fructose-1,6-Biphosphate-Trisodium Salt	D-果糖-1,6 -二磷酸三钠盐	Carbohydrates and Its metabolites	碳水化合物及其代谢物	Phosphate sugars	磷酸糖	C6H16NaO13P2	-	305407	14562	93968.7	129928	103395	41079.2	42418.6	39765.9	46380.6	140496	251492	205517
MEDN0494	8,15-DiHETE	8,15-二羟基二十碳四烯酸	FA	脂肪酰类	FFA	游离脂肪酸	C20H32O4	80234-65-7	126229	99006.4	103402	95568.3	77543.7	57338.7	88030.5	89852.5	88628.4	103418	126934	195739
MEDN0506	N-Acetylglucosamine 1-Phosphate	N-乙酰葡萄糖胺 1-磷酸	Carbohydrates and Its metabolites	碳水化合物及其代谢物	Phosphate sugars	磷酸糖	C8H16NO9P	6866-69-9	2.13186e+07	2.28257e+07	1.42331e+07	2.71723e+07	2.4566e+07	1.71637e+07	1.61633e+07	2.10401e+07	1.48284e+07	2.39339e+07	2.535e+07	3.17858e+07
MEDN0523	Indole-3-lactic acid	3-吲哚-乳酸	Heterocyclic compounds	杂环化合物	Indole and Its derivatives	吲哚及其衍生物	C11H11NO3	1821-52-9	1.1443e+07	2.66556e+06	3.77665e+06	9.00637e+06	8.2685e+06	4.95491e+06	3.0768e+06	8.15591e+06	5.51934e+06	1.03706e+07	9.10847e+06	1.61316e+07
MEDN0528	(3-Methoxy-4-hydroxyphenyl)ethylene glycol sulfate	(3-甲氧基-4-羟基苯基)乙二醇硫酸酯	Organic acid and Its derivatives	有机酸及其衍生物	Organic acid and Its derivatives	有机酸及其衍生物	C9H12O7S	3415-67-6	8.87178e+07	6.37157e+07	3.89e+07	7.92108e+07	6.88978e+07	4.95246e+07	2.36356e+07	3.34216e+07	2.9995e+07	6.38583e+07	7.00058e+07	8.94018e+07
MEDN0530*026	Pimelic acid	庚二酸	Organic acid and Its derivatives	有机酸及其衍生物	Organic acid and Its derivatives	有机酸及其衍生物	C7H12O4	111-16-0	2.03597e+07	1.41799e+07	1.34666e+07	1.91839e+07	1.99737e+07	1.04934e+07	1.39652e+07	1.74241e+07	1.98068e+07	2.19332e+07	1.84479e+07	2.03499e+07
MEDN0536	estrone 3-sulfate	雌酮3-硫酸盐	Hormones and hormone related compounds	激素及激素相关物质	Hormones and hormone related compounds	激素及激素相关物质	C18H22O5S	481-97-0	4.84967e+06	1.36412e+06	1.61236e+06	2.66188e+06	3.33141e+06	983722	2.5659e+06	2.5612e+06	1.72484e+06	8.0955e+06	3.4327e+06	7.19856e+06
MEDN0539*062	3-Sialyllactose	3'-唾液乳糖	Carbohydrates and Its metabolites	碳水化合物及其代谢物	Sugars	糖类	C23H39NO19	35890-38-1	255050	261908	202385	249440	207486	260931	261292	309085	318046	311445	306611	469734
MEDN0551	3-Indoleacrylic acid	3-吲哚丙烯酸	Organic acid and Its derivatives	有机酸及其衍生物	Organic acid and Its derivatives	有机酸及其衍生物	C11H9NO2	1204-06-4	1.43675e+07	4.19519e+06	9.47916e+06	1.49564e+07	8.17541e+06	2.6781e+06	5.42618e+06	5.988e+06	3.58118e+06	6.41487e+06	8.23995e+06	2.01155e+07
MEDN0554*186	Tyrosol	2-（4-羟基苯基）乙醇	Benzene and substituted derivatives	苯及其衍生物	Benzene and substituted derivatives	苯及其衍生物	C8H10O2	501-94-0	3.91454e+06	3.32699e+06	3.51761e+06	3.76399e+06	3.94883e+06	2.00472e+06	3.98508e+06	3.15563e+06	3.79151e+06	3.60945e+06	5.69829e+06	5.24855e+06
MEDN0560	Marmesin	异紫花前胡内酯	Aldehyde,Ketones,Esters	醛、酮、酯类	Esters	酯类	C14H14O4	13849-08-6	314984	92836.4	159373	254111	255421	86291.1	217538	159376	179977	639116	264263	342965
MEDN0562	Indole 3-carbinol	吲哚-3-甲醇	Heterocyclic compounds	杂环化合物	Indole and Its derivatives	吲哚及其衍生物	C9H9NO	700-06-1	458238	414626	312100	532982	474847	385110	474798	482467	398157	414454	391838	565449
MEDN0566	2-Acetyl-5-tetrahydroxybutyl Imidazole	2-乙酰基-5-四羟基丁基咪唑	Heterocyclic compounds	杂环化合物	Heterocyclic compounds	杂环化合物	C9H14N2O5	94944-70-4	670582	400368	276944	871708	826146	408960	178027	397231	138163	856904	472289	895790
MEDN0568	2-Methylguanosine	2-甲基鸟苷	Nucleotide and Its metabolites	核苷酸及其代谢物	Nucleotide and Its metabolites	核苷酸及其代谢物	C11H15N5O5	2140-77-4	3.52744e+08	2.48516e+08	2.59004e+08	3.34998e+08	3.30077e+08	1.78133e+08	2.09081e+08	2.61804e+08	2.15629e+08	2.82055e+08	3.30039e+08	3.61171e+08
MEDN0570*006	Erythrulose	赤藓酮糖	Carbohydrates and Its metabolites	碳水化合物及其代谢物	Sugars	糖类	C4H8O4	533-50-6	932184	461252	578627	833370	571619	350527	627893	761639	593459	1.18804e+06	804955	1.18291e+06
MEDN0575	3-Hydroxypicolinic acid	3-羟基-2-吡啶甲酸	Heterocyclic compounds	杂环化合物	Pteridines and derivatives	蝶啶及其衍生物	C6H5NO3	874-24-8	752472	170455	128263	514320	296652	529092	307527	225104	271034	924088	739258	612745
MEDN0579	N-lactoyl-phenylalanine	N-乳酰基苯丙氨酸	Amino acid and Its metabolites	氨基酸及其代谢物	Amino acid derivatives	氨基酸衍生物	C12H15NO4	-	353049	60835.2	36448.9	104286	66772.5	73269.5	176269	81787.9	101581	230169	137741	166184
MEDN0589	Cyclamic acid	甜蜜素	Organic acid and Its derivatives	有机酸及其衍生物	Organic acid and Its derivatives	有机酸及其衍生物	C6H13NO3S	100-88-9	616819	97671.2	155463	287638	371614	262978	149931	134017	158619	265852	899963	968195
MEDN0602	Deoxyguanosine 5'-monophosphate(dGMP)	2'-脱氧鸟苷5'-一磷酸(dGMP)	Nucleotide and Its metabolites	核苷酸及其代谢物	Nucleotide and Its metabolites	核苷酸及其代谢物	C10H14N5O7P	902-04-5	175155	114716	230466	143038	159472	6482.61	31038.5	68532.7	56846.1	468464	126555	156605
MEDN0604	Tetradecanedioic acid	十四烷二酸	FA	脂肪酰类	FFA	游离脂肪酸	C14H26O4	821-38-5	109917	104861	89652.8	97628	67765.6	83877.6	81720.7	83952.8	64709.1	114851	82167.5	106308
MEDN0610	2,3-Dinor-TXB2	2,3-二氧血栓素B2	FA	脂肪酰类	FFA	游离脂肪酸	C18H30O6	63250-09-9	242505	184232	147648	232366	220245	174042	117609	194174	207548	196590	205678	296892
MEDN0615*014	Carbamoyl phosphate	氨基甲酸酯磷酸酯	Organic acid and Its derivatives	有机酸及其衍生物	Phosphoric acids	磷酸类化合物	CH4NO5P	590-55-6	120310	132870	131166	163096	131152	316850	100919	139886	103219	118447	119467	151118
MEDN0620	Glucotropaeolin	促肾上腺皮质激素	Benzene and substituted derivatives	苯及其衍生物	Benzene and substituted derivatives	苯及其衍生物	C14H19NO9S2	499-26-3	128065	104414	99031.2	98408.3	162497	110907	116586	155544	118886	74304.1	190295	113083
MEDN0621	Indoxylsulfuric acid	吲哚硫酸	Heterocyclic compounds	杂环化合物	Indole and Its derivatives	吲哚及其衍生物	C8H7NO4S	487-94-5	6.4599e+08	3.36377e+08	4.755e+08	5.02334e+08	4.79801e+08	3.45708e+08	3.85203e+08	4.19679e+08	3.37027e+08	5.34907e+08	5.43915e+08	5.65273e+08
MEDN0622HN	Porphobilinogen	紫质胆素原	Organic acid and Its derivatives	有机酸及其衍生物	Organic acid and Its derivatives	有机酸及其衍生物	C10H14N2O4	487-90-1	1.75405e+06	1.33214e+06	834124	1.64262e+06	916788	439299	1.65931e+06	980480	1.65631e+06	3.07133e+06	1.22186e+06	1.86596e+06
MEDN0624	5'-Adenylyl sulfate(APS)	5'-腺苷酸硫酸(APS)	Nucleotide and Its metabolites	核苷酸及其代谢物	Nucleotide and Its metabolites	核苷酸及其代谢物	C10H14N5O10PS	485-84-7	126537	28978.5	33209.2	80948.3	71500.9	8847.76	21391	70402.6	132827	369545	212776	93023.1
MEDN0641*173	Ribose 1-phosphate	核糖1-磷酸	Carbohydrates and Its metabolites	碳水化合物及其代谢物	Phosphate sugars	磷酸糖	C5H11O8P	14075-00-4	1.30133e+06	624698	2.58276e+06	1.15301e+06	1.20541e+06	512761	439046	377275	702549	4.78486e+06	799086	1.03351e+06
MEDN0647	Hydroquinone	对苯二酚	Benzene and substituted derivatives	苯及其衍生物	Phenolics	苯酚类	C6H6O2	123-31-9	1.42711e+08	4.48619e+07	6.80142e+07	8.22612e+07	7.76359e+07	5.01708e+07	7.62103e+07	8.40731e+07	9.14925e+07	1.6115e+08	1.24025e+08	1.39019e+08
MEDN0648	2,5-Dihydroxybenzaldehyde	2,5-二羟基苯甲醛	Benzene and substituted derivatives	苯及其衍生物	Benzene and substituted derivatives	苯及其衍生物	C7H6O3	1194-98-5	522105	232105	307426	323557	216409	159598	257478	288444	221980	732961	862839	457380
MEDN0649	Anthranilic acid	邻氨基苯甲酸	Benzene and substituted derivatives	苯及其衍生物	Phenolic acids	酚酸类	C7H7NO2	118-92-3	1.47348e+06	725671	2.14524e+06	998679	1.16129e+06	794694	900991	553899	404718	2.48099e+06	1.97269e+06	1.22114e+06
MEDN0651	Succinic anhydride	琥珀酸酐	Organic acid and Its derivatives	有机酸及其衍生物	Organic acid and Its derivatives	有机酸及其衍生物	C4H4O3	108-30-5	7.97748e+06	8.48854e+06	9.00576e+06	4.7576e+06	9.54767e+06	5.66559e+06	1.11975e+07	6.02739e+06	1.30308e+07	3.59525e+06	2.39263e+06	3.49797e+06
MEDN0654	3-Methylsalicylic acid	3-甲基水杨酸	Organic acid and Its derivatives	有机酸及其衍生物	Organic acid and Its derivatives	有机酸及其衍生物	C8H8O3	83-40-9	107226	70589.2	87510.9	101602	81842.6	73376.5	75456.9	61135.1	78803.5	106033	95521.1	155253
MEDN0655HN	Hydantoin-5-propionic acid	乙内酰脲-5-丙酸	Organic acid and Its derivatives	有机酸及其衍生物	Organic acid and Its derivatives	有机酸及其衍生物	C6H8N2O4	5624-26-0	3.3528e+07	2.42586e+07	2.04657e+07	2.86754e+07	2.8832e+07	2.27319e+07	2.23294e+07	2.6667e+07	1.98383e+07	2.39169e+07	3.42146e+07	4.22841e+07
MEDN0657*173	D-Xylulose 5-phosphate	D-木酮糖-5-磷酸	Carbohydrates and Its metabolites	碳水化合物及其代谢物	Phosphate sugars	磷酸糖	C5H11O8P	4212-65-1	1.30133e+06	624698	2.58276e+06	1.15301e+06	1.20541e+06	512761	439046	377275	702549	4.78486e+06	799086	1.03351e+06
MEDN0658	Hexadecanedioic acid	十六烷二酸	FA	脂肪酰类	FFA	游离脂肪酸	C16H30O4	505-54-4	136027	143300	139792	144624	146362	139788	153640	124835	150374	140169	158829	136132
MEDN0659N	Pyrophosphate	二磷酸	Organic acid and Its derivatives	有机酸及其衍生物	Phosphoric acids	磷酸类化合物	H4O7P2	206975	1.856e+06	1.32146e+06	1.58052e+06	1.63361e+06	1.54175e+06	919118	998210	962700	1.07991e+06	1.73705e+06	1.4394e+06	2.26298e+06
MEDN0662	Glu-Leu	γ-谷氨酸-亮氨酸	Amino acid and Its metabolites	氨基酸及其代谢物	Small Peptide	小肽	C11H20N2O5	2566-39-4	793276	162862	255146	464610	400453	215397	240450	329384	221321	607334	802034	992980
MEDN0675	Methylstearate	硬脂酸甲酯	Aldehyde,Ketones,Esters	醛、酮、酯类	Esters	酯类	C19H38O2	112-61-8	131876	78019.9	89522.4	238058	36490	27099.6	91653.5	82255.1	165803	40808.2	52153.7	21056.8
MEDN0678*192	Ethylsalicylate	水杨酸乙酯	Organic acid and Its derivatives	有机酸及其衍生物	Organic acid and Its derivatives	有机酸及其衍生物	C9H10O3	118-61-6	438564	471793	344230	506073	336551	405844	405066	447796	558477	307755	248542	200959
MEDN0682	Octadecanamide	硬脂酰胺	Alcohol and amines	醇、胺类	Amines	胺类	C18H37NO	124-26-5	149376	86165.6	76485	99524.6	99703.6	92854.8	71319.2	106962	83755.4	119346	96532.8	174391
MEDN0683*017	2-Naphthol	2-萘酚	Benzene and substituted derivatives	苯及其衍生物	Phenolics	苯酚类	C10H8O	135-19-3	55546.2	47740.3	56333.1	52431.1	68083.9	48519.1	54007.9	42400.5	48671.1	44077.6	67125.7	49305.8
MEDN0685	Undecanedioic acid	十一烷二酸	FA	脂肪酰类	FFA	游离脂肪酸	C11H20O4	1852-04-6	1.93838e+06	502995	474776	1.37823e+06	972934	734847	908957	1.13314e+06	958542	2.83595e+06	2.74951e+06	4.11747e+06
MEDN0698*017	1-Naphthol	1-萘酚	Benzene and substituted derivatives	苯及其衍生物	Phenolics	苯酚类	C10H8O	90-15-3	55546.2	47740.3	56333.1	52431.1	68083.9	48519.1	54007.9	42400.5	48671.1	44077.6	67125.7	49305.8
MEDN0701*008	Itaconic acid	衣康酸	Organic acid and Its derivatives	有机酸及其衍生物	Organic acid and Its derivatives	有机酸及其衍生物	C5H6O4	97-65-4	1.06335e+06	459415	343760	639462	829859	739231	702437	383718	225001	512333	840021	823889
MEDN0703	Glycerol 3-Phosphate	3-磷酸甘油	Organic acid and Its derivatives	有机酸及其衍生物	Phosphoric acids	磷酸类化合物	C3H9O6P	57-03-4	4.05784e+07	1.98422e+07	1.77627e+07	3.6532e+07	2.57797e+07	1.19932e+07	2.27058e+07	2.55842e+07	2.41648e+07	4.30699e+07	4.8986e+07	6.56873e+07
MEDN0720*037	2-Methylhippuric acid	2-甲基马尿酸	Organic acid and Its derivatives	有机酸及其衍生物	Organic acid and Its derivatives	有机酸及其衍生物	C10H11NO3	42013-20-7	9.48797e+06	4.82382e+06	7.47313e+06	8.43092e+06	8.33304e+06	4.17498e+06	4.45061e+06	4.92307e+06	4.01034e+06	6.7535e+06	7.11284e+06	6.14152e+06
MEDN0729	Phenoxyacetic acid	苯氧乙酸	Benzene and substituted derivatives	苯及其衍生物	Phenolic acids	酚酸类	C8H8O3	122-59-8	429690	66988.5	141883	470571	177514	34300.9	62717.6	82624.8	79257.6	108788	118897	168303
MEDN0730N	4-Ethylphenol	4-乙基苯酚	Benzene and substituted derivatives	苯及其衍生物	Phenolics	苯酚类	C8H10O	123-07-9	979783	474266	569939	846148	823274	1.16264e+06	865645	619795	857708	1.49358e+06	1.26985e+06	1.94676e+06
MEDN0739	4-Hydroxybenzyl alcohol	4-羟基苯甲醇	Benzene and substituted derivatives	苯及其衍生物	Benzene and substituted derivatives	苯及其衍生物	C7H8O2	623-05-2	618984	256722	278631	520376	450259	189348	264781	256183	225935	579855	365956	437421
MEDN0741	Methanesulfonic acid	甲磺酸	Organic acid and Its derivatives	有机酸及其衍生物	Sulfonic acids	磺酸类化合物	CH4O3S	75-75-2	2.49529e+07	1.7812e+07	1.49915e+07	2.39575e+07	2.13249e+07	1.98275e+07	1.77712e+07	2.1671e+07	2.35943e+07	2.21682e+07	3.13275e+07	3.82164e+07
MEDN0745	Propylparaben	4-羟基苯甲酸丙酯	Benzene and substituted derivatives	苯及其衍生物	Phenolic acids	酚酸类	C10H12O3	94-13-3	19088.5	21407.3	13071.1	29008.1	10724.7	11536.3	16036.8	9143.13	5334.26	16754	13710.1	15272.1
MEDN0748*021	Methylparaben	4-羟基苯甲酸甲酯	Benzene and substituted derivatives	苯及其衍生物	Phenolic acids	酚酸类	C8H8O3	99-76-3	176551	64776.6	83899.8	126770	114769	200792	86618.5	70435.1	57967.4	263826	170901	108453
MEDN0795*208	Prostaglandin F2α	前列腺素F2α	FA	脂肪酰类	Oxidized lipids	氧化脂质	C20H34O5	551-11-1	302123	109926	22321.5	176688	129936	101132	66797.1	47620.3	47601.9	104413	344897	264378
MEDN0798	PGK1	前列腺素K1	FA	脂肪酰类	Oxidized lipids	氧化脂质	C20H32O5	69413-73-6	18733.5	12161.4	13013.8	21949.9	30888	20944.8	21140.2	29195	37300.6	90566.1	389314	216836
MEDN0806	Nα-Acetyl-L-glutamine	N-乙酰-L-谷氨酰胺	Amino acid and Its metabolites	氨基酸及其代谢物	Amino acid derivatives	氨基酸衍生物	C7H12N2O4	2490-97-3	4.07303e+06	7.04128e+06	1.82309e+06	8.1623e+06	5.20684e+06	6.93383e+06	2.75079e+06	5.23931e+06	5.03025e+06	6.24324e+06	4.95655e+06	4.75489e+06
MEDN0808*033	Myoinositol	肌醇	Carbohydrates and Its metabolites	碳水化合物及其代谢物	Sugar alcohols	糖醇	C6H12O6	87-89-8	519284	291602	318248	525998	414515	389070	321853	337067	370453	581275	688253	780018
MEDN0811	FFA(9:0)	壬酸	FA	脂肪酰类	FFA	游离脂肪酸	C9H18O2	112-05-0	93955.3	102470	97442.2	95929.6	111963	111820	84313.6	100309	83970.8	85283.2	77316.1	91584.7
MEDN0822	Cysteine-glutathione disulfide	半胱氨酸二硫化谷胱甘肽	Amino acid and Its metabolites	氨基酸及其代谢物	Small Peptide	小肽	C13H22N4O8S2	13081-14-6	160276	86191.9	97569.7	112786	103213	64777.5	98245	138606	99959.9	181258	196710	217573
MEDN0824	7-ketodeoxycholic acid	7-酮脱氧胆酸	Hormones and hormone related compounds	激素及激素相关物质	Hormones and hormone related compounds	激素及激素相关物质	C24H38O5	911-40-0	38760.6	50066	6268.17	98487.3	39911.2	7049.39	1242.42	1242.42	1242.42	25760.4	1242.42	1242.42
MEDN0825	13-methylmyristic acid	13-甲基肉豆蔻酸	FA	脂肪酰类	FFA	游离脂肪酸	C15H30O2	2485-71-4	167686	109595	136433	160473	147392	318524	188625	131485	135432	155244	135241	201113
MEDN0839*195	N-Alpha-Acetyl-L-Asparagine	N-α-乙酰基-L-天冬酰胺	Amino acid and Its metabolites	氨基酸及其代谢物	Amino acid derivatives	氨基酸衍生物	C6H10N2O4	4033-40-3	5.91677e+06	4.40274e+06	4.07374e+06	5.80358e+06	5.0403e+06	3.23768e+06	4.32288e+06	4.93631e+06	4.08175e+06	8.03329e+06	5.36429e+06	8.20403e+06
MEDN0841	3-Ureidopropionate	3-脲基丙酸酯	Organic acid and Its derivatives	有机酸及其衍生物	Organic acid and Its derivatives	有机酸及其衍生物	C4H8N2O3	462-88-4	1.50195e+07	1.76332e+07	1.49908e+07	1.53514e+07	1.37999e+07	1.75649e+07	6.08557e+06	8.26087e+06	6.7413e+06	1.6372e+07	8.90579e+06	2.68805e+07
MEDN0851	Indole-3-Pyruvic Acid	吲哚-3-丙酮酸	Organic acid and Its derivatives	有机酸及其衍生物	Organic acid and Its derivatives	有机酸及其衍生物	C11H9NO3	392-12-1	67901.6	35774.8	56079.6	45780.4	42226.7	62492.2	24716.2	60480.8	28290.2	38458.6	80828.3	62025.9
MEDN0852*023	3-Amino-4-Hydroxybenzoic Acid	3-氨基-4-羟基苯甲酸	Benzene and substituted derivatives	苯及其衍生物	Phenolic acids	酚酸类	C7H7NO3	1571-72-8	367713	261150	209798	308551	287506	248326	185437	235755	227003	387950	325348	386976
MEDN0854	3-Methylglutaric acid	3-甲基戊二酸	Organic acid and Its derivatives	有机酸及其衍生物	Organic acid and Its derivatives	有机酸及其衍生物	C6H10O4	1501-27-5	846314	517520	256536	881878	698143	426920	863546	564722	503024	1.03494e+06	743588	812411
MEDN0856*021	2',4'-Dihydroxyacetophenone	2',4'-二羟基苯乙酮	Benzene and substituted derivatives	苯及其衍生物	Benzene and substituted derivatives	苯及其衍生物	C8H8O3	89-84-9	176551	64776.6	83899.8	126770	114769	200792	86618.5	70435.1	57967.4	263826	170901	108453
MEDN0861	1-Hydroxy-2-Naphthoate	1-羟基-2-萘甲酸	Organic acid and Its derivatives	有机酸及其衍生物	Organic acid and Its derivatives	有机酸及其衍生物	C11H8O3	86-48-6	71423.8	42070.6	49201.7	82982.1	80580.6	61427.4	47075	75854.9	68219.2	103535	66595.3	84180.5
MEDN1003	Inosine	肌苷	Nucleotide and Its metabolites	核苷酸及其代谢物	Nucleotide and Its metabolites	核苷酸及其代谢物	C10H12N4O5	58-63-9	2.05311e+07	1.26989e+07	9.18989e+06	1.27306e+07	1.24308e+07	1.57474e+06	3.26239e+06	3.72626e+06	5.01787e+06	6.17827e+06	5.93848e+06	5.41436e+06
MEDN1005	Phosphoenolpyruvate	磷酸烯醇丙酮酸盐	Organic acid and Its derivatives	有机酸及其衍生物	Phosphoric acids	磷酸类化合物	C3H5O6P	138-08-9	321153	162137	184161	201110	235148	155694	194932	175845	162257	346536	257435	145412
MEDN1009*070	3-Hydroxyphenylacetic acid	3-羟基苯乙酸	Organic acid and Its derivatives	有机酸及其衍生物	Organic acid and Its derivatives	有机酸及其衍生物	C8H8O3	621-37-4	8.64314e+06	3.18819e+06	4.70832e+06	7.3865e+06	6.65377e+06	3.58902e+06	6.1969e+06	8.64138e+06	6.53505e+06	1.2283e+07	5.07839e+06	8.34343e+06
MEDN1013	2'-Deoxyadenosine-5'-Monophosphate	5'-单磷酸-2'-脱氧腺苷	Nucleotide and Its metabolites	核苷酸及其代谢物	Nucleotide and Its metabolites	核苷酸及其代谢物	C10H14N5O6P	653-63-4	163.86	163.86	163.86	163.86	163.86	163.86	819.302	933.361	2693.72	120946	16681.5	2314.52
MEDN1015	Nicotinic Acid	烟酸	CoEnzyme and vitamins	辅酶和维生素	CoEnzyme and vitamins	辅酶和维生素	C6H5NO2	59-67-6	17350.4	33029.5	16715	31895.5	98094.5	34448.1	22877.1	10409.4	15563.8	480247	128709	50036.4
MEDN1022	5,6-Dimethylbenzimidazole	5,6-二甲基苯并咪唑	Heterocyclic compounds	杂环化合物	Heterocyclic compounds	杂环化合物	C9H10N2	582-60-5	121857	167376	59379.9	134869	89993.4	74941	97965.2	50839	94783.6	157796	156804	207964
MEDN1024*184	Piperidine acid	哌啶酸	Organic acid and Its derivatives	有机酸及其衍生物	Organic acid and Its derivatives	有机酸及其衍生物	C6H11NO2	3105-95-1	432769	380394	323115	1.1196e+06	458117	232841	306703	757584	326560	654929	327814	561912
MEDN1031	2,4-Dichlorophenoxyacetic Acid	2,4-二氯苯氧乙酸	Organic acid and Its derivatives	有机酸及其衍生物	Organic acid and Its derivatives	有机酸及其衍生物	C8H6Cl2O3	94-75-7	40674.9	24033	27139.7	59477.7	16485.1	6894.09	17224.1	15621.1	27321.2	39031.5	67173.2	29743.1
MEDN1035	13(R)-HODE	13R-羟基-9Z,11E-十八碳二烯酸	FA	脂肪酰类	Oxidized lipids	氧化脂质	C18H32O3	10219-69-9	98357.3	25361.9	46529.4	33308.3	61677.7	42180.1	23912.7	42170.8	71064.1	100300	407489	509174
MEDN1039*069	Indole-4-carboxaldehyde	4-甲酰基吲哚	Heterocyclic compounds	杂环化合物	Indole and Its derivatives	吲哚及其衍生物	C9H7NO	1074-86-8	1.34516e+06	1.20165e+06	846381	1.13906e+06	503608	1.07849e+06	816488	907183	730619	1.3528e+06	1.29092e+06	2.48867e+06
MEDN1045	2-Amino-4,6-pteridinediol	2-氨基-4,6-哌啶二醇	Nucleotide and Its metabolites	核苷酸及其代谢物	Nucleotide and Its metabolites	核苷酸及其代谢物	C6H5N5O2	119-44-8	647437	1.89213e+06	859713	1.75398e+06	756497	1.7723e+06	684680	568908	489999	1.68509e+06	308905	396178
MEDN1046	Pyrocatechol	邻苯二酚	Benzene and substituted derivatives	苯及其衍生物	Phenolics	苯酚类	C6H6O2	120-80-9	1.04086e+07	3.1268e+06	5.01582e+06	6.19087e+06	5.57845e+06	4.04493e+06	5.1925e+06	6.09635e+06	6.64065e+06	1.30802e+07	9.1308e+06	1.08446e+07
MEDN1052*019	2-Hydroxyglutaric acid	(S)-2-羟基戊二酸	Organic acid and Its derivatives	有机酸及其衍生物	Organic acid and Its derivatives	有机酸及其衍生物	C5H8O5	13095-48-2	3.72572e+07	1.78806e+07	1.8603e+07	2.69103e+07	2.78232e+07	1.24597e+07	1.82457e+07	1.87249e+07	1.92796e+07	3.17632e+07	3.10367e+07	3.15579e+07
MEDN1056	Iminodiacetic acid	亚氨基二乙酸	Organic acid and Its derivatives	有机酸及其衍生物	Organic acid and Its derivatives	有机酸及其衍生物	C4H7NO4	142-73-4	868410	252519	299122	876501	632253	159546	254563	568811	294313	1.10908e+06	1.07821e+06	667414
MEDN1057	2-Methyl-d-erythritol 2,4-cyclodiphosphate	2-甲基-d-赤藓糖醇2,4-环二磷酸	Carbohydrates and Its metabolites	碳水化合物及其代谢物	Phosphate sugars	磷酸糖	C5H12O9P2	143488-44-2	1.1025e+06	1.42373e+06	2.35606e+06	873431	1.46019e+06	933209	1.30828e+06	1.91075e+06	878996	410992	1.13293e+06	563062
MEDN1077*209	alpha-Muricholic acid	α-鼠胆酸	Bile acids	胆汁酸	Bile acids	胆汁酸	C24H40O5	2393-58-0	2.1886e+06	5.73961e+06	3.00634e+06	4.8423e+06	6.8189e+06	357920	243990	218162	223993	6.36883e+06	427048	706446
MEDN1104*075	7-ketolithocholic acid	7-酮基石胆酸	Bile acids	胆汁酸	Bile acids	胆汁酸	C24H38O4	4651-67-6	204051	402330	384109	229232	380514	97846.9	8281.41	44678.2	17367.8	3.73773e+06	6816.06	10973.1
MEDN1106	Flavanone	黄烷酮	Benzene and substituted derivatives	苯及其衍生物	Benzene and substituted derivatives	苯及其衍生物	C15H12O2	487-26-3	3.28866e+06	1.94538e+06	1.69201e+06	2.7252e+06	1.29392e+06	2.18385e+06	2.52389e+06	2.03259e+06	2.62985e+06	1.4355e+06	1.35178e+06	1.3291e+06
MEDN1111	12-Hydroxydodecanoic acid	12-羟基十二酸	FA	脂肪酰类	FFA	游离脂肪酸	C12H24O3	505-95-3	112579	41128.1	40101.9	67824.8	30141.9	45695.3	35694.5	43646.8	51166.9	128943	62165.6	48388.9
MEDN1113*075	12-ketolithocholic acid	12-酮基石胆酸	Bile acids	胆汁酸	Bile acids	胆汁酸	C24H38O4	5130-29-0	204051	402330	384109	229232	380514	97846.9	8281.41	44678.2	17367.8	3.73773e+06	6816.06	10973.1
MEDN1125	N,N′-dicyclohexylcarbodiimide	N,N‘-二环己基碳二亚胺	Alcohol and amines	醇、胺类	Polyamines	多胺	C13H22N2	538-75-0	9.21635e+06	6.86413e+06	5.58027e+06	5.80227e+06	5.99441e+06	8.83268e+06	4.69483e+06	1.02433e+07	1.1279e+07	1.38521e+07	6.79559e+06	9.90273e+06
MEDN1129*006	Erythrose	赤藓糖	Carbohydrates and Its metabolites	碳水化合物及其代谢物	Sugars	糖类	C4H8O4	583-50-6	932184	461252	578627	833370	571619	350527	627893	761639	593459	1.18804e+06	804955	1.18291e+06
MEDN1133	Butanone acid	丁酮酸	Organic acid and Its derivatives	有机酸及其衍生物	Organic acid and Its derivatives	有机酸及其衍生物	C4H6O3	600-18-0	17751.6	37206.1	13069	10090.5	4188.62	19886.7	27379.7	12650.1	11502.4	16967.8	34557	16262.7
MEDN1134	2-Hydroxy-3,5-dinitrobenzoic acid	2-羟基-3,5-二硝基苯甲酸	Organic acid and Its derivatives	有机酸及其衍生物	Organic acid and Its derivatives	有机酸及其衍生物	C7H4N2O7	609-99-4	573261	147854	162537	421630	473093	147856	202253	191487	247280	400408	312203	178064
MEDN1135	Heparin	1-O-十六烷基甘油	Alcohol and amines	醇、胺类	Alcohols	醇类	C19H40O3	6145-69-3	1.23303e+06	617631	711092	1.05579e+06	837968	201657	1.21828e+06	1.54501e+06	1.69233e+06	3.14442e+06	688228	859548
MEDN1141*075	Apocholic acid	原胆酸	Bile acids	胆汁酸	Bile acids	胆汁酸	C24H38O4	641-81-6	204051	402330	384109	229232	380514	97846.9	8281.41	44678.2	17367.8	3.73773e+06	6816.06	10973.1
MEDN1144	9(S)-HODE	（9S，10E，12Z）-9-羟基十八碳-10,12-二烯酸	FA	脂肪酰类	Oxidized lipids	氧化脂质	C18H32O3	73543-67-6	158700	38434.9	53289	43857.8	93734.4	55551.1	75463.2	123457	171437	269174	1.18994e+06	903849
MEDN1145	P-chlorophenylalanine	对氯苯丙氨酸	Benzene and substituted derivatives	苯及其衍生物	Phenolic acids	酚酸类	C9H10ClNO2	7424-00-2	164976	307601	254023	170896	196604	315799	251741	259652	272812	160741	147627	137552
MEDN1150	Indole-3-carboxylic acid	吲哚-3-羧酸	Heterocyclic compounds	杂环化合物	Indole and Its derivatives	吲哚及其衍生物	C9H7NO2	771-50-6	1.65992e+06	3.4485e+06	2.93118e+06	3.07766e+06	3.01033e+06	2.71864e+06	2.65712e+06	3.01202e+06	1.72535e+06	3.10973e+06	2.29125e+06	4.1847e+06
MEDN1160	Mevalonate 5-phosphate	甲戊酸 5-磷酸酯	Organic acid and Its derivatives	有机酸及其衍生物	Phosphoric acids	磷酸类化合物	C6H13O7P	73566-35-5	720324	357239	357219	278867	509667	216666	295093	309718	530813	279722	631909	171158
MEDN1164	5-nitrobenzimidazole	5-硝基苯并咪唑	Heterocyclic compounds	杂环化合物	Heterocyclic compounds	杂环化合物	C7H5N3O2	94-52-0	119219	25229.4	29648.9	163416	105686	8686.34	67212.3	102604	118319	97620.7	52018.2	76663.3
MEDN1179	8-Epidermal glycoside	8-表皮糖苷	Others	其他	Others	其它	C16H26O7	-	304773	87324.3	113377	323402	312067	42340.2	133080	108709	155519	2.07746e+06	300654	577265
MEDN1181	5-hydroxyindole acetaldehyde	5-羟基吲哚乙醛	Heterocyclic compounds	杂环化合物	Indole and Its derivatives	吲哚及其衍生物	C10H9NO2	1892-21-3	6.41336e+06	1.05764e+06	2.74409e+06	5.42657e+06	3.33826e+06	746513	2.34864e+06	2.48108e+06	2.17574e+06	4.77528e+06	1.62901e+06	6.9301e+06
MEDN1191	1,2-epoxy-3-(p-nitrophenoxy) propane	1,2-环氧-3-(对硝基苯氧基)丙烷	Benzene and substituted derivatives	苯及其衍生物	Benzene and substituted derivatives	苯及其衍生物	C9H9NO4	5255-75-4	7.2926e+07	3.05126e+07	4.99693e+07	4.10631e+07	3.62412e+07	3.29785e+06	4.76255e+07	5.279e+07	5.33914e+07	1.08237e+08	1.25858e+07	2.049e+07
MEDN1193	Acetaminophen	对乙酰氨基酚	Benzene and substituted derivatives	苯及其衍生物	Phenolics	苯酚类	C8H9NO2	103-90-2	462046	243686	280414	380796	385131	243722	218315	265657	227954	927520	302375	366262
MEDN1200	L-tyrosine methyl ester 4-sulfate	L-酪氨酸甲酯4-硫酸盐	Amino acid and Its metabolites	氨基酸及其代谢物	Amino acid derivatives	氨基酸衍生物	C10H13NO6S	-	4.54732e+06	1.18068e+06	1.22809e+06	2.37752e+06	2.00352e+06	1.47383e+06	1.87928e+06	2.93572e+06	3.10798e+06	7.00852e+06	3.56791e+06	7.18509e+06
MEDN1206N	3-Sulfocatechol	3-磺基可可醇	Benzene and substituted derivatives	苯及其衍生物	Benzene and substituted derivatives	苯及其衍生物	C6H6O5S	6917-79-9 | 35857-70-6	2.31673e+07	5.97299e+06	8.83142e+06	1.12999e+07	1.17128e+07	5.19036e+06	8.884e+06	9.90742e+06	1.09964e+07	2.75689e+07	1.54034e+07	1.89028e+07
MEDN1208*039	6-hydroxy-3-succinylpyridine	6-羟基-3-琥珀酰吡啶	Heterocyclic compounds	杂环化合物	Heterocyclic compounds	杂环化合物	C9H9NO4	15873-27-5	1.35457e+07	7.87235e+06	7.2924e+06	1.17125e+07	1.16497e+07	7.11322e+06	5.98993e+06	7.40904e+06	6.2732e+06	2.76989e+07	1.01601e+07	1.12664e+07
MEDN1209HN	Miraxanthin I	虾青素I	Nucleotide and Its metabolites	核苷酸及其代谢物	Nucleotide and Its metabolites	核苷酸及其代谢物	C14H18N2O7S	5296-79-7	1.96579e+07	1.81401e+06	2.61604e+06	7.15519e+06	7.17769e+06	7.99984e+06	721777	1.13642e+06	1.4236e+06	7.2755e+06	2.95354e+07	2.71922e+07
MEDN1224	Bis(1-inositol)-3,1'-phosphate 1-phosphate	双(1L-肌醇)-3,1'-磷酸1-磷酸	Alcohol and amines	醇、胺类	Alcohols	醇类	C12H24O17P2	-	98162.4	649674	363797	35824.3	125563	113315	1.32788e+06	507007	1.0605e+06	50537.3	556448	40888.7
MEDN1230	Diethyl sulfate	硫酸二乙酯	Aldehyde,Ketones,Esters	醛、酮、酯类	Esters	酯类	C4H10O4S	64-67-5	4.40649e+06	1.14278e+06	2.36826e+06	2.27267e+06	4.22356e+06	1.02031e+06	1.82398e+06	3.17597e+06	3.61458e+06	3.90864e+06	3.18369e+06	3.91203e+06
MEDN1235*200	L-2-amino-6-oximelic acid	L-2-氨基-6-氧庚二酸	Organic acid and Its derivatives	有机酸及其衍生物	Organic acid and Its derivatives	有机酸及其衍生物	C7H11NO5	75650-93-0	2.04331e+07	1.49741e+07	1.46107e+07	2.24852e+07	1.52124e+07	3.1744e+07	2.07576e+07	2.34502e+07	1.31319e+07	3.68103e+07	2.57192e+07	2.73233e+07
MEDN1236	Cyclic ADP ribose	环状ADP核糖	Nucleotide and Its metabolites	核苷酸及其代谢物	Nucleotide and Its metabolites	核苷酸及其代谢物	C15H21N5O13P2	119340-53-3	53303	10125.6	21320.4	22261.1	30945.3	10679.6	90263.5	22393.1	19680.5	56322.7	18024.9	10009.7
MEDN1239	5-O-(1-carboxyvinyl)-3-phosphate	5-O-(1-羧基乙烯基)-3-磷酸酯	Organic acid and Its derivatives	有机酸及其衍生物	Phosphoric acids	磷酸类化合物	C10H13O10P	89771-75-5	195844	151057	148636	150250	216891	76919.3	47061.4	40207.4	58566.6	918220	133353	108969
MEDN1242	1,6-Anhydro-N-acetyl-beta-muramate	1,6-脱水-N-乙酰基-苯甲酸酯	Others	其他	Others	其它	C11H17NO7	-	517789	198063	368136	435958	383442	146432	261073	287929	217069	528651	630100	469208
MEDN1245	2-Benzylmalate	2-苄基苹果酸	Organic acid and Its derivatives	有机酸及其衍生物	Organic acid and Its derivatives	有机酸及其衍生物	C11H12O5	16947-49-2	898845	246415	210233	582318	407267	200864	370058	463708	262727	1.86281e+06	692286	908006
MEDN1247	1-pyrroline-4-hydroxy-2-carboxylate	1-吡咯啉-4-羟基-2-羧酸盐	Heterocyclic compounds	杂环化合物	Heterocyclic compounds	杂环化合物	C5H7NO3	9054-77-7	340128	272315	250509	401357	302817	178838	266144	556147	338095	640822	286029	611572
MEDN1283*216	LPE(0:0/18:3)	LPE(0:0/18:3)	GP	甘油磷脂类	LPE	溶血磷脂酰乙醇胺	C23H42NO7P	-	20787.7	9389.03	12746.9	16899.8	31454.9	12741.7	18107	26419.8	13623.8	26425	215434	520921
MEDN1287*214	LPE(0:0/16:1)	LPE(0:0/16:1)	GP	甘油磷脂类	LPE	溶血磷脂酰乙醇胺	C21H42NO7P	-	44693	32376.7	37933.5	86966.4	41190.5	102469	15168.5	21402.3	27064.3	33798.6	86341.1	161113
MEDN1304N	Cyclohexanecarboxylic acid	环己烷羧酸	Organic acid and Its derivatives	有机酸及其衍生物	Organic acid and Its derivatives	有机酸及其衍生物	C7H12O2	98-89-5	873115	1.4012e+06	654271	2.8108e+06	1.25268e+06	1.68224e+06	269123	231590	505687	487773	751893	893749
MEDN1307	2-Aminobenzenesulfonic acid	2-氨基苯磺酸	Benzene and substituted derivatives	苯及其衍生物	Benzene and substituted derivatives	苯及其衍生物	C6H7NO3S	88-21-1	29326	7330.49	16410	24906.5	18112.2	10100.9	6793.09	14709.4	12534	15682.5	24410.5	16718.4
MEDN1310	5-Hydroxymethyl-2-furancarboxylic acid	5-羟甲基-2-呋喃甲酸	Organic acid and Its derivatives	有机酸及其衍生物	Organic acid and Its derivatives	有机酸及其衍生物	C6H6O4	6338-41-6	581034	217159	214650	325774	342751	193398	179194	203849	183356	415109	429489	432167
MEDN1311	2-Hydroxycaprylic acid	2-羟基辛酸	Organic acid and Its derivatives	有机酸及其衍生物	Organic acid and Its derivatives	有机酸及其衍生物	C8H16O3	617-73-2	269708	122849	147511	211785	219549	150430	336159	157240	123460	262470	331353	281971
MEDN1314*073	Mucic Acid	粘液酸（半乳糖酸）	Carbohydrates and Its metabolites	碳水化合物及其代谢物	Sugar acids	糖酸	C6H10O8	526-99-8	1.34523e+06	790401	2.42613e+06	1.33899e+06	2.37168e+06	6.76652e+06	2.66932e+06	6.63572e+06	2.33305e+06	3.62391e+06	3.4516e+06	1.67082e+06
MEDN1315*188	4-Hydroxy-3-methylbenzoic acid	4-羟基-3-甲基苯甲酸	Organic acid and Its derivatives	有机酸及其衍生物	Organic acid and Its derivatives	有机酸及其衍生物	C8H8O3	499-76-3	1.12192e+07	7.8269e+06	6.15546e+06	6.95645e+06	7.66265e+06	1.00496e+07	1.49081e+07	1.08006e+07	1.61154e+07	1.24313e+07	1.07999e+07	2.30704e+07
MEDN1317*026	3,3-Dimethylglutaric acid	3,3-二甲基戊二酸	Organic acid and Its derivatives	有机酸及其衍生物	Organic acid and Its derivatives	有机酸及其衍生物	C7H12O4	4839-46-7	2.03597e+07	1.41799e+07	1.34666e+07	1.91839e+07	1.99737e+07	1.04934e+07	1.39652e+07	1.74241e+07	1.98068e+07	2.19332e+07	1.84479e+07	2.03499e+07
MEDN1321	trans-trans-Muconic acid	反式,反式-1,3-丁二烯-1,4-二羧酸	Organic acid and Its derivatives	有机酸及其衍生物	Organic acid and Its derivatives	有机酸及其衍生物	C6H6O4	3588-17-8	334974	131022	114597	228215	216826	149409	110644	111857	116353	304652	311709	404707
MEDN1322*024	2,3-Dihydroxybenzoic acid	2,3-二羟基苯甲酸	Organic acid and Its derivatives	有机酸及其衍生物	Organic acid and Its derivatives	有机酸及其衍生物	C7H6O4	303-38-8	5.33452e+06	2.31943e+06	3.01878e+06	4.38578e+06	3.73021e+06	1.39073e+06	2.80357e+06	2.86726e+06	2.25526e+06	1.4247e+07	5.2842e+06	7.58399e+06
MEDN1326	2-Methylglutaric Acid	2-甲基戊二酸	Organic acid and Its derivatives	有机酸及其衍生物	Organic acid and Its derivatives	有机酸及其衍生物	C6H10O4	617-62-9	1.33605e+07	6.23005e+06	5.81628e+06	9.04633e+06	8.35442e+06	4.92912e+06	7.25977e+06	7.66202e+06	7.60337e+06	1.11013e+07	1.09083e+07	1.43663e+07
MEDN1329*078	Glycohyodeoxycholic acid	甘氨猪去氧胆酸	Bile acids	胆汁酸	Bile acids	胆汁酸	C26H43NO5	13042-33-6	103516	26901.1	60340.2	64383	53784.5	22921	52343.7	80368.6	50841.8	96783	115638	213628
MEDN1337HN	6-Methyl mercaptopurine	6-甲巯基嘌呤	Heterocyclic compounds	杂环化合物	Heterocyclic compounds	杂环化合物	C6H10O6	50-66-8	69090.1	49417.3	47559.3	70739.7	53644.5	40236.1	72895.9	62922.2	59759.9	60458	103639	120756
MEDN1394	3-Hydroxybenzoic Acid	间羟基苯甲酸	Organic acid and Its derivatives	有机酸及其衍生物	Organic acid and Its derivatives	有机酸及其衍生物	C7H6O3	99-06-9	1.60138e+06	817976	1.29977e+06	1.16945e+06	1.11162e+06	305420	1.1182e+06	1.5058e+06	584597	787655	462234	504943
MEDN1403	10-Hydroxy-2-Decenoic Acid	10-羟基-2-癸烯酸	Organic acid and Its derivatives	有机酸及其衍生物	Organic acid and Its derivatives	有机酸及其衍生物	C10H18O3	14113-05-4	114373	122371	86968.2	89276	101653	79103.1	71327.9	90768	63663.8	102752	115404	310932
MEDN1406	Tridecanedioic acid	十三烷二酸	FA	脂肪酰类	FFA	游离脂肪酸	C13H24O4	505-52-2	376059	285501	370213	405924	454549	224199	281957	283776	282145	420493	316450	241068
MEDN1422	8(S)-HETrE	8-羟基-9E,11Z,14Z-十八碳三烯酸	FA	脂肪酰类	Oxidized lipids	氧化脂质	C20H34O3	889573-69-7	67092	31962.2	37192	43674.9	22287.8	56450.5	43551.9	19957	22037.7	59665.7	64717.1	61642.8
MEDN1460*208	11β-Prostaglandin F2α	11-β-前列腺素PGF2a	FA	脂肪酰类	Oxidized lipids	氧化脂质	C20H34O5	38432-87-0	302123	109926	22321.5	176688	129936	101132	66797.1	47620.3	47601.9	104413	344897	264378
MEDN1467	Thromboxane B1	血栓素B1	FA	脂肪酰类	Oxidized lipids	氧化脂质	C20H36O6	64626-32-0	61908.6	14617.3	18586.3	45551.3	75410	4743.12	29866.9	21739.4	28130.1	105684	117971	66052.6
MEDN1476	Allantoic acid	尿囊酸	Amino acid and Its metabolites	氨基酸及其代谢物	Amino acid derivatives	氨基酸衍生物	C4H8N4O4	99-16-1	802158	589623	956656	989782	773142	730917	688362	667197	691280	642917	849678	1.03941e+06
MEDN1478*053	Glu-Gln	L-谷氨酰-L-谷氨酰胺	Amino acid and Its metabolites	氨基酸及其代谢物	Small Peptide	小肽	C10H17N3O6	-	247119	154146	118283	228326	162367	179736	170323	260819	82128.4	274356	329676	423908
MEDN1479	N-palmitoyl taurine	N-棕榈酰牛磺酸	Organic acid and Its derivatives	有机酸及其衍生物	Sulfonic acids	磺酸类化合物	C18H37NO4S	83982-06-3	75289.6	46625.4	37992.3	61518.4	50681.2	29850.2	38206.1	40894.3	69711.5	144238	87842	135417
MEDN1482	10-hydroxy capric acid	10-羟基癸酸	FA	脂肪酰类	FFA	游离脂肪酸	C10H20O3	1679-53-4	671970	249874	385057	502465	513003	202362	328878	479956	384049	614796	626173	751146
MEDN1483	Acetaminophen sulfate	对乙酰氨基酚硫酸盐	Benzene and substituted derivatives	苯及其衍生物	Benzene and substituted derivatives	苯及其衍生物	C8H9NO5S	10066-90-7	1.25747e+07	2.09046e+06	2.64413e+06	5.79919e+06	6.16961e+06	2.33932e+06	3.15037e+06	4.80839e+06	5.19967e+06	9.43021e+06	7.79524e+06	1.40998e+07
MEDN1484*192	Ethionamide	乙硫酰胺	Heterocyclic compounds	杂环化合物	Pteridines and derivatives	蝶啶及其衍生物	C8H10N2S	536-33-4	438564	471793	344230	506073	336551	405844	405066	447796	558477	307755	248542	200959
MEDN1491	Equol	(S)-雌马酚	Hormones and hormone related compounds	激素及激素相关物质	Hormones and hormone related compounds	激素及激素相关物质	C15H14O3	531-95-3	9.09845e+06	1.13719e+07	1.46647e+07	1.05244e+07	1.01343e+07	3.39349e+06	1.8497e+07	1.66059e+07	1.66901e+07	5.73529e+07	3.01457e+06	7.25783e+06
MEDN1492	(R)-(-)-Mandelic acid	(R)-(-)-扁桃酸	Organic acid and Its derivatives	有机酸及其衍生物	Organic acid and Its derivatives	有机酸及其衍生物	C8H8O3	611-71-2	1.39403e+08	3.89917e+07	6.25783e+07	1.10213e+08	9.59846e+07	3.5004e+07	5.38251e+07	5.31861e+07	4.28097e+07	1.39208e+08	1.11363e+08	1.14755e+08
MEDN1495	2,4-Dichlorophenol	2,4-二氯苯酚	Benzene and substituted derivatives	苯及其衍生物	Benzene and substituted derivatives	苯及其衍生物	C6H4Cl2O	120-83-2	4.81372e+06	5.67722e+06	6.10453e+06	4.75556e+06	7.3305e+06	2.95813e+06	2.44777e+06	4.71909e+06	4.11817e+06	3.71016e+06	2.84523e+06	1.48581e+07
MEDN1501	2'-O-methyluridine	2'-甲氧基尿苷	Nucleotide and Its metabolites	核苷酸及其代谢物	Nucleotide and Its metabolites	核苷酸及其代谢物	C10H14N2O6	2140-76-3	842900	531115	546575	726069	616307	456180	496818	672677	566317	667844	738751	983208
MEDN1502	3-phenylbutyric acid	3-苯基丁酸	Organic acid and Its derivatives	有机酸及其衍生物	Organic acid and Its derivatives	有机酸及其衍生物	C10H12O2	4593-90-2	107974	97411.9	121475	124433	116283	117594	104899	136658	85181.4	98284.2	79439.3	83771.6
MEDN1504	3-Hydroxycinnamic acid	3-羟基肉桂酸	Organic acid and Its derivatives	有机酸及其衍生物	Organic acid and Its derivatives	有机酸及其衍生物	C9H8O3	14755-02-3	1.54967e+07	2.16658e+06	3.11366e+06	6.5286e+06	5.55547e+06	3.3808e+06	5.56278e+06	6.41083e+06	4.4633e+06	1.69693e+07	7.34915e+06	9.59053e+06
MEDN1505	3-Methyl-2-Oxovaleric acid	3-甲基-2-氧代戊酸	Organic acid and Its derivatives	有机酸及其衍生物	Organic acid and Its derivatives	有机酸及其衍生物	C6H10O3	1460-34-0	339110	96202.9	171880	135240	139623	54322.7	133850	125806	103365	223985	148097	146437
MEDN1513	5-Hydroxy-2'-deoxyuridine	5-羟基-2'-脱氧尿苷	Nucleotide and Its metabolites	核苷酸及其代谢物	Nucleotide and Its metabolites	核苷酸及其代谢物	C9H12N2O6	5168-36-5	3.14897e+07	3.16758e+07	2.38278e+07	3.28902e+07	2.83914e+07	1.96314e+07	2.87798e+07	2.13956e+07	2.27594e+07	4.19775e+07	2.13813e+07	3.66875e+07
MEDN1514	5-hydroxyindole-2-carboxylic acid	5-羟基-2-吲哚羧酸	Heterocyclic compounds	杂环化合物	Indole and Its derivatives	吲哚及其衍生物	C9H7NO3	21598-06-1	207704	221099	258267	356158	213268	173645	197267	239892	192993	115117	146434	200772
MEDN1516	6-Hydroxyflavone (6-HF)	6-羟基黄酮	Benzene and substituted derivatives	苯及其衍生物	Benzene and substituted derivatives	苯及其衍生物	C15H10O3	6665-83-4	110422	42341	64281.9	72603.2	41583.7	7026.97	98302.9	140138	101282	266688	8291.94	12424
MEDN1527	Cyclo(his-pro)	环（L-组氨酸-L-脯氨酸）	Amino acid and Its metabolites	氨基酸及其代谢物	Small Peptide	小肽	C11H14N4O2	53109-32-3	5.86437e+07	1.33396e+07	1.45599e+07	2.94631e+07	23298172	1.71871e+07	2.38149e+07	2.1327e+07	1.62684e+07	1.27207e+08	3.47226e+07	6.4238e+07
MEDN1528N	Cyclohexaneacetic acid	环己烷乙酸	Organic acid and Its derivatives	有机酸及其衍生物	Organic acid and Its derivatives	有机酸及其衍生物	C8H14O2	5292-21-7	145543	140563	102541	195063	153020	136243	126923	162969	305073	268952	131903	307108
MEDN1532	Galacturonic acid	半乳糖醛酸	Carbohydrates and Its metabolites	碳水化合物及其代谢物	Sugar acids	糖酸	C6H10O7	685-73-4	7.04915e+06	1.09706e+07	1.07458e+07	8.73443e+06	8.14388e+06	8.64298e+06	1.07985e+07	9.62095e+06	9.65934e+06	1.36264e+07	1.01214e+07	1.15189e+07
MEDN1533*012	Dimethylmalonic acid	二甲基丙二酸	Organic acid and Its derivatives	有机酸及其衍生物	Organic acid and Its derivatives	有机酸及其衍生物	C5H8O4	595-46-0	1.80071e+07	5.35255e+06	6.17495e+06	1.36626e+07	8.70631e+06	4.44817e+06	1.151e+07	1.09399e+07	6.50483e+06	1.41181e+07	1.5109e+07	2.06904e+07
MEDN1534*033	Tagatose	塔格糖	Carbohydrates and Its metabolites	碳水化合物及其代谢物	Sugars	糖类	C6H12O6	87-81-0	519284	291602	318248	525998	414515	389070	321853	337067	370453	581275	688253	780018
MEDN1539	Genipin	京尼平	Others	其他	Medicine	药物	C11H14O5	6902-77-8	9598.26	14718.1	8318.37	12816.4	18549	29432.3	40307.3	43392.4	25846.2	21712.3	20411.7	15349.8
MEDN1542*063	Glycogen	糖原	Carbohydrates and Its metabolites	碳水化合物及其代谢物	Sugars	糖类	C24H42O21	9005-79-2	16094.5	8607.06	10953.8	6583.57	17066.2	8710.77	21202.6	18029.5	29404.8	20833.9	94257.2	34695.3
MEDN1549	Hydroumbellic acid	氢化伞形酸	Benzene and substituted derivatives	苯及其衍生物	Phenolics	苯酚类	C9H10O4	5631-68-5	2.05998e+07	9.40024e+06	9.87542e+06	1.96505e+07	1.65843e+07	7.46777e+06	6.26434e+06	7.10568e+06	7.14691e+06	1.30038e+07	1.46148e+07	1.83326e+07
MEDN1557	L-Ascorbic acid 2-phosphate	L-抗坏血酸 2-磷酸	Organic acid and Its derivatives	有机酸及其衍生物	Phosphoric acids	磷酸类化合物	C6H9O9P	23313-12-4	5.21419e+06	2.527e+06	3.10523e+06	5.40301e+06	4.45511e+06	1.82855e+06	2.32966e+06	2.68563e+06	2.35319e+06	5.24843e+06	7.26756e+06	1.06712e+07
MEDN1562	Monobutyl phthalate	邻苯二甲酸单丁酯	Aldehyde,Ketones,Esters	醛、酮、酯类	Esters	酯类	C12H14O4	131-70-4	956063	754680	436935	981179	665146	149114	533709	502499	324197	1.66065e+06	504560	816733
MEDN1565	Nitarsone	对硝基苯胂酸	Benzene and substituted derivatives	苯及其衍生物	Benzene and substituted derivatives	苯及其衍生物	C6H6AsNO5	98-72-6	131929	65828.5	84643.3	149354	146329	105181	69359.2	77578.5	46545.7	106825	162371	178885
MEDN1567	Phosphonoacetic acid	磷酰基乙酸	Organic acid and Its derivatives	有机酸及其衍生物	Phosphoric acids	磷酸类化合物	C2H5O5P	4408-78-0	200003	527387	345678	213105	301301	307410	157820	232682	247905	391796	119676	283897
MEDN1568	p-Hydroxymandelic acid	4-羟基扁桃酸	Organic acid and Its derivatives	有机酸及其衍生物	Organic acid and Its derivatives	有机酸及其衍生物	C8H8O4	1198-84-1	396051	147124	224782	262233	240363	164435	175686	208464	208186	354503	340822	427941
MEDN1571	Pregnenolone monosulfate	孕烯醇酮单硫酸	Hormones and hormone related compounds	激素及激素相关物质	Hormones and hormone related compounds	激素及激素相关物质	C21H32O5S	1247-64-9	32415.8	14623.3	12870.4	31576.1	42891.9	17062.8	19523.3	24204.7	25826.7	69400.8	61988.3	88239
MEDN1574	Pyrithioxin	吡啶硫辛	Others	其他	Others	其它	C16H20N2O4S2	1098-97-1	30530.9	37083.5	39262.9	49921.8	39816.6	35255.6	45423.7	33481.7	63708.1	36446.5	42256.9	24251.8
MEDN1575	Rhapontigenin	鼠尾草素	Organic acid and Its derivatives	有机酸及其衍生物	Organic acid and Its derivatives	有机酸及其衍生物	C15H14O4	500-65-2	7982.96	2698.72	10614.1	14622.8	12627.5	406.01	8648.49	3985.97	15928	29129.6	11949	30566.8
MEDN1581*059	Taurohyocholic acid	牛磺猪胆酸	Bile acids	胆汁酸	Bile acids	胆汁酸	C26H45NO7S	117997-17-8	3.38513e+06	1.52952e+06	66337.5	1.23389e+06	938279	25905.7	3056.18	3056.18	3056.18	475183	3056.18	3056.18
MEDN1590	Tricarballylic acid	三羰基丙酸	Organic acid and Its derivatives	有机酸及其衍生物	Organic acid and Its derivatives	有机酸及其衍生物	C6H8O6	99-14-9	1.99899e+07	1.21452e+07	9.50317e+06	2.55502e+07	1.43988e+07	9.02673e+06	1.45692e+07	1.67324e+07	1.60371e+07	4.34223e+07	2.10619e+07	2.08857e+07
MEDN1591	Uracil 5-carboxylic acid	尿嘧啶5-羧酸	Nucleotide and Its metabolites	核苷酸及其代谢物	Nucleotide and Its metabolites	核苷酸及其代谢物	C5H4N2O4	23945-44-0	148759	135932	152591	138956	123299	117849	97659.7	86698.5	101051	139407	147795	142366
MEDN1593	Vanillyl Alcohol	香草醇	Benzene and substituted derivatives	苯及其衍生物	Phenolics	苯酚类	C8H10O3	498-00-0	345617	158647	148150	252163	184207	159385	152325	142100	143861	338686	293309	323545
MEDN1602*051	3-Deoxyguanosine	3-脱氧鸟苷	Nucleotide and Its metabolites	核苷酸及其代谢物	Nucleotide and Its metabolites	核苷酸及其代谢物	C10H13N5O4	3608-58-0	302512	224023	98931.1	274408	277105	81038.7	151938	133199	99045	830539	377108	281942
MEDN1606	Acetanilide	乙酰苯胺	Benzene and substituted derivatives	苯及其衍生物	Benzene and substituted derivatives	苯及其衍生物	C8H9NO	103-84-4	129002	59414	74179.5	97389.8	77700.8	44860.9	75721.5	95715.4	64288	143484	69224.4	188799
MEDN1612	Cytidine 2',3'-Cyclic Monophosphoric Acid	胞苷2',3'-环一磷酸	Nucleotide and Its metabolites	核苷酸及其代谢物	Nucleotide and Its metabolites	核苷酸及其代谢物	C9H12N3O7P	633-90-9	140429	83732.2	106869	102500	116810	66240.3	100209	107371	73055.5	208494	325808	161300
MEDN1614*173	D-Arabinose 5-Phosphate	D-阿拉伯糖5-磷酸	Carbohydrates and Its metabolites	碳水化合物及其代谢物	Phosphate sugars	磷酸糖	C5H11O8P	13137-52-5	1.30133e+06	624698	2.58276e+06	1.15301e+06	1.20541e+06	512761	439046	377275	702549	4.78486e+06	799086	1.03351e+06
MEDN1616	Val-Pro-Leu	L-缬氨酸-L-脯氨酸-L-亮氨酸	Amino acid and Its metabolites	氨基酸及其代谢物	Small Peptide	小肽	C16H29N3O4	90614-49-6	8.35138e+06	2.82565e+06	4.04093e+06	4.35561e+06	4.67041e+06	3.21418e+06	3.04187e+06	4.15275e+06	5.02432e+06	6.44099e+06	7.8712e+06	1.00044e+07
MEDN1620	Glu-Val	谷氨酸-缬氨酸	Amino acid and Its metabolites	氨基酸及其代谢物	Small Peptide	小肽	C10H18N2O5	5879-06-1	1.14272e+06	320977	462999	698454	615959	393814	470003	571654	480948	1.07309e+06	1.01277e+06	1.60216e+06
MEDN1621*036	Isocitric acid	异柠檬酸	Organic acid and Its derivatives	有机酸及其衍生物	Organic acid and Its derivatives	有机酸及其衍生物	C6H8O7	320-77-4	7.69381e+07	5.23983e+08	4.99141e+08	7.19024e+08	6.2522e+08	7.69381e+07	5.22212e+08	6.30127e+08	7.69381e+07	8.16622e+08	1.23037e+09	7.69381e+07
MEDN1628N	2,4-Quinolinediol	2,4-喹啉二醇	Alcohol and amines	醇、胺类	Alcohols	醇类	C9H7NO2	86-95-3 | 70254-44-3 | 70254-43-2	5.18239e+06	6.78196e+06	6.64869e+06	1.62495e+07	1.08753e+07	2.11986e+06	1.21125e+07	2.1624e+07	2.12264e+07	6.59584e+06	8.27812e+06	5.25567e+06
MEDN1640	Glu-Tyr	谷氨酸-酪氨酸	Amino acid and Its metabolites	氨基酸及其代谢物	Small Peptide	小肽	C14H18N2O6	3422-39-7	504351	16625.5	42481.1	163323	51393.6	38317.1	126571	91212.4	61801.6	486403	4.82232e+06	2.51208e+06
MEDN1649N	Barbital	巴比妥	Heterocyclic compounds	杂环化合物	Heterocyclic compounds	杂环化合物	C8H12N2O3	-	5.05346e+06	2.86025e+06	1.66064e+06	2.93206e+06	2.52319e+06	1.47488e+06	1.98048e+06	1.91958e+06	3.50577e+06	3.86535e+06	2.84421e+06	3.07172e+06
MEDN1654	Gemfibrozil	吉非罗齐	Others	其他	Medicine	药物	C15H22O3	25812-30-0	237357	203474	205205	333992	192277	251728	204211	255709	206944	338220	252160	404600
MEDN1666HN	N-Acetyglutamic acid	N-乙酰-谷氨酸	Amino acid and Its metabolites	氨基酸及其代谢物	Amino acid derivatives	氨基酸衍生物	C7H11NO5	-	3.31067e+07	1.54489e+07	2.08524e+07	2.85891e+07	2.51181e+07	2.61755e+07	2.22967e+07	2.34993e+07	1.43125e+07	3.04293e+07	3.97894e+07	4.39905e+07
MEDN1675	2-Deoxy-D-ribofuranose 5-phosphate	2-脱氧核糖-5'-磷酸	Nucleotide and Its metabolites	核苷酸及其代谢物	Nucleotide and Its metabolites	核苷酸及其代谢物	C5H11O7P	102916-66-5	206132	134756	158078	283695	163418	128690	171336	138848	143204	297383	249322	233014
MEDN1677*057	2'-Aenylic Acid	腺苷-2'-磷酸	Nucleotide and Its metabolites	核苷酸及其代谢物	Nucleotide and Its metabolites	核苷酸及其代谢物	C10H14N5O7P	130-49-4	148377	121568	119263	138651	154047	12804.8	72107.6	101818	94238.7	257566	154918	141512
MEDN1679	2,3-Dimethylsuccinic acid	2,3-二甲基琥珀酸	Amino acid and Its metabolites	氨基酸及其代谢物	Amino acid derivatives	氨基酸衍生物	C6H8O4	13545-04-5	94276.4	15885.6	19289.3	49914.1	58501.5	19858.7	41405.7	26230	32498.2	95806.2	79814.4	93707.6
MEDN1681	3-(2-Naphthyl)-L-alanine	3-(2-萘基)-L-丙氨酸	Amino acid and Its metabolites	氨基酸及其代谢物	Amino acid derivatives	氨基酸衍生物	C13H13NO2	58438-03-2	1.10424e+07	2.67899e+06	5.97403e+06	6.49308e+06	5.65394e+06	2.89261e+06	3.23865e+06	4.49886e+06	2.77299e+06	8.74062e+06	7.39925e+06	9.52423e+06
MEDN1686*018	L-threo-3-Methylaspartate	L-苏式-3-甲基天冬氨酸	Amino acid and Its metabolites	氨基酸及其代谢物	Amino acid derivatives	氨基酸衍生物	C5H9NO4	6061-13-8	2.07146e+06	1.42895e+06	1.41759e+06	1.26506e+06	1.57243e+06	1.31465e+06	1.72022e+06	1.88493e+06	1.38081e+06	2.29794e+06	3.49584e+06	2.65343e+06
MEDN1691	His-Ser	组氨酸-丝氨酸	Amino acid and Its metabolites	氨基酸及其代谢物	Small Peptide	小肽	C9H14N4O4	21438-60-8	536837	276887	322969	397514	376828	292068	265089	300740	355184	472158	517265	494548
MEDN1695	3-Hydroxypyruvic acid	β-羟基丙酮酸	Organic acid and Its derivatives	有机酸及其衍生物	Organic acid and Its derivatives	有机酸及其衍生物	C3H4O4	1113-60-6	1.11598e+07	2.4355e+06	5.69886e+06	8.25964e+06	9.63796e+06	6.0708e+06	2.67463e+06	2.55064e+06	752605	4.17343e+06	6.61011e+06	6.66248e+06
MEDN1697	3-Hydroxybenzyl alcohol	3-羟基苄醇	Alcohol and amines	醇、胺类	Alcohols	醇类	C7H8O2	620-24-6	548941	207913	260030	452012	408833	257374	216260	281771	264725	589301	551831	400287
MEDN1698*008	Glutaconic acid	戊烯二酸	Amino acid and Its metabolites	氨基酸及其代谢物	Amino acids	氨基酸	C5H6O4	1724-02-3	6.37059e+06	694898	714703	279569	593425	579424	929101	751113	929438	593340	552235	6.4928e+06
MEDN1699*009	2-Methylhexanoic acid	2-甲基己酸	Organic acid and Its derivatives	有机酸及其衍生物	Organic acid and Its derivatives	有机酸及其衍生物	C7H14O2	4536-23-6	698443	332734	833628	577125	639651	291175	614009	729488	610776	1.00739e+06	743443	1.03854e+06
MEDN1701*024	3,5-Dihydroxybenzoic acid	3,5-二羟基苯甲酸	Organic acid and Its derivatives	有机酸及其衍生物	Organic acid and Its derivatives	有机酸及其衍生物	C7H6O4	99-10-5	5.33452e+06	2.31943e+06	3.01878e+06	4.38578e+06	3.73021e+06	1.39073e+06	2.80357e+06	2.86726e+06	2.25526e+06	1.4247e+07	5.2842e+06	7.58399e+06
MEDN1702	4-Methyloctanoic acid	4-甲基辛酸	Organic acid and Its derivatives	有机酸及其衍生物	Organic acid and Its derivatives	有机酸及其衍生物	C9H18O2	54947-74-9	86147.9	109820	113797	102346	89663.3	71613.7	79026.7	93239	99842.7	104464	92526.1	96517
MEDN1703*026	3-Methyladipic acid	3-甲基己二酸	Organic acid and Its derivatives	有机酸及其衍生物	Organic acid and Its derivatives	有机酸及其衍生物	C7H12O4	3058-01-3	2.03597e+07	1.41799e+07	1.34666e+07	1.91839e+07	1.99737e+07	1.04934e+07	1.39652e+07	1.74241e+07	1.98068e+07	2.19332e+07	1.84479e+07	2.03499e+07
MEDN1707	Dihydrocaffeic acid	二氢咖啡酸	Organic acid and Its derivatives	有机酸及其衍生物	Organic acid and Its derivatives	有机酸及其衍生物	C9H10O4	1078-61-1	2.14096e+07	8.47063e+06	8.84726e+06	1.78923e+07	1.49582e+07	6.29929e+06	5.97919e+06	6.01265e+06	6.63598e+06	1.31586e+07	1.43924e+07	1.81564e+07
MEDN1709	2-Octanamidoacetic acid	正辛基甘氨酸	Amino acid and Its metabolites	氨基酸及其代谢物	Amino acids	氨基酸	C10H19NO3	14246-53-8	7.21885e+07	1.36572e+07	3.00509e+07	4.06214e+07	4.71583e+07	9.02071e+06	2.20181e+07	5.41669e+07	2.68546e+07	5.27067e+07	9.97402e+07	1.32857e+08
MEDN1710	Palatinose	帕拉金糖	Heterocyclic compounds	杂环化合物	Heterocyclic compounds	杂环化合物	C12H22O11	58166-27-1	93850.1	88160.8	85316	78605.6	87295.3	63368.7	61047.2	108180	72326	74186	121642	116997
MEDN1712	Flavin Single Nucleotide(FMN)	黄素单核苷酸(FMN)	CoEnzyme and vitamins	辅酶和维生素	CoEnzyme and vitamins	辅酶和维生素	C17H21N4O9P	130-40-5	252338	73758.4	103986	260673	195157	83221.5	82668.8	244109	173707	387020	570741	519084
MEDN1722	Piperonylic acid	胡椒酸	Organic acid and Its derivatives	有机酸及其衍生物	Organic acid and Its derivatives	有机酸及其衍生物	C8H6O4	94-53-1	37602.5	24577.3	25295.4	39021.2	31096.5	20244.6	35431.7	39099.2	38162.6	19978.7	22832.7	19518.3
MEDN1726	α-Cyclohexylmandelic acid	α-环己基扁桃酸	Organic acid and Its derivatives	有机酸及其衍生物	Organic acid and Its derivatives	有机酸及其衍生物	C14H18O3	4335-77-7	60913.1	67592.9	72743.5	65360.2	43086.5	62963.7	57731	73623.5	66166.6	83295	76344.8	51705.7
MEDN1733	5-Methoxysalicylic Acid	5-甲氧基水杨酸	Benzene and substituted derivatives	苯及其衍生物	Benzene and substituted derivatives	苯及其衍生物	C8H8O4	2612-02-4	104592	28850.1	88176.7	92513.4	72863.2	23810.4	72277.5	123225	81296.8	237502	55847.8	59955.1
MEDN1740*009	4-Methylhexanoic acid	4-甲基己酸	Organic acid and Its derivatives	有机酸及其衍生物	Organic acid and Its derivatives	有机酸及其衍生物	C7H14O2	1561-11-1	698443	332734	833628	577125	639651	291175	614009	729488	610776	1.00739e+06	743443	1.03854e+06
MEDN1745	3-Methoxycatechol	3-甲氧基儿茶酚	Benzene and substituted derivatives	苯及其衍生物	Benzene and substituted derivatives	苯及其衍生物	C7H8O3	934-00-9	764977	245740	387072	437674	380818	197047	462911	577458	453838	1.22982e+06	484979	660530
MEDN1749	2-Hydroxy-3,4-dimethoxybenzoic acid	2-羟基-3,4-二甲氧基苯甲酸	Benzene and substituted derivatives	苯及其衍生物	Benzene and substituted derivatives	苯及其衍生物	C9H10O5	5653-46-3	151879	47264	78757.9	75562.6	90293	47161.9	43084.4	63471.2	126964	111047	148318	134583
MEDN1750	2-Naphthoic acid	2-萘甲酸	Organic acid and Its derivatives	有机酸及其衍生物	Organic acid and Its derivatives	有机酸及其衍生物	C11H8O2	93-09-4	400780	473817	408802	548577	533031	451902	466541	334331	370078	520477	630438	530631
MEDN1761*174	Talose	吡喃糖	Carbohydrates and Its metabolites	碳水化合物及其代谢物	Sugars	糖类	C6H12O6	2595-98-4	1.61308e+07	7.93149e+06	9.48329e+06	1.21649e+07	1.06963e+07	1.43625e+07	8.97199e+06	9.03009e+06	8.86887e+06	1.44373e+07	1.96208e+07	1.5136e+07
MEDN1763	DL-O-tyrosine	DL-邻酪氨酸	Amino acid and Its metabolites	氨基酸及其代谢物	Amino acid derivatives	氨基酸衍生物	C9H11NO3	2370-61-8	38215.7	15080.9	21097.7	18605.7	29164.5	7037.64	17605.8	23970.8	19983.3	35463.7	35955.9	53888.7
MEDN1770	2-Naphthalenesulfonic acid	2-萘磺酸	Benzene and substituted derivatives	苯及其衍生物	Benzene and substituted derivatives	苯及其衍生物	C10H8O3S	120-18-3	57234.6	135766	63759.3	150018	67377.9	100172	68947.2	86137.1	86939.9	70122.3	72832.2	104351
MEDN1771	4,4'-Dihydroxybenzophenone	4,4'-二羟基二苯甲酮	Benzene and substituted derivatives	苯及其衍生物	Benzene and substituted derivatives	苯及其衍生物	C13H10O3	611-99-4	51194.9	91837.2	70284.7	82235.8	98124.9	80329.5	67551.2	86184.8	79804.1	69921.3	64274.1	55295.1
MEDN1782	Tyrphostin B48	酪氨酸磷酸化抑制剂 B48	Benzene and substituted derivatives	苯及其衍生物	Benzene and substituted derivatives	苯及其衍生物	C16H12N2O3	133550-35-3	55289.2	44706.2	47230.7	65847.9	45450.1	16268	76406.4	56443.2	61525.3	92562.4	24956.7	20321.8
MEDN1795	5,6-Dichlorobenzimidazole 1-β-D-hypoxanthine	5,6-二氯苯并咪唑1-β-D-次黄嘌呤	Benzene and substituted derivatives	苯及其衍生物	Benzene and substituted derivatives	苯及其衍生物	C12H12Cl2N2O4	53-85-0	80146.2	30275.3	32396	60907.8	28859.5	35186.3	31772.8	56344.3	58345.8	100526	95607	88014.3
MEDN1807N	S-nitrosoglutathione	S-亚硝基谷胱甘肽	Amino acid and Its metabolites	氨基酸及其代谢物	Small Peptide	小肽	C10H16N4O7S	-	1.58008e+07	1.34032e+06	3.41429e+06	9.74139e+06	1.07043e+07	1.10411e+06	2.94509e+06	3.67332e+07	1.29122e+07	5.38901e+06	898768	1.82323e+06
MEDN1817	20-Hydroxy Prostaglandin F2α	20-羟基前列腺素F2α	FA	脂肪酰类	Oxidized lipids	氧化脂质	C20H34O6	57930-92-4	4.02036e+06	2.41805e+06	3.15116e+06	3.56384e+06	2.95638e+06	2.35468e+06	2.46199e+06	3.04077e+06	2.62288e+06	4.54531e+06	4.01176e+06	4.51374e+06
MEDN1819	Estradiol 17-(β-D-Glucuronide	雌二醇17-（β-D-葡糖醛酸）	Hormones and hormone related compounds	激素及激素相关物质	Hormones and hormone related compounds	激素及激素相关物质	C24H32O8	15087-02-2	283666	155925	92374.7	178403	112415	295091	359462	112006	83302.9	771031	606597	450139
MEDN1837	2,6-Di-tert-butyl-4-(hydroxymethyl)phenol	2,6-二叔丁基-4-(羟甲基)苯酚	Benzene and substituted derivatives	苯及其衍生物	Benzene and substituted derivatives	苯及其衍生物	C15H24O2	88-26-6	423451	440629	345797	337257	438509	402988	470090	397057	477318	487152	490852	414827
MEDN1854	9,10-dihydroxystearic acid	9,10-二羟基硬脂酸	FA	脂肪酰类	FFA	游离脂肪酸	C18H36O4	120-87-6	111370	64203.3	68328.6	62670.2	115862	80433.2	63039.4	57905.4	123954	92985.8	271351	162110
MEDN1857N	4,5beta-Dihydrocortisone	5β-氢化可的松	Hormones and hormone related compounds	激素及激素相关物质	Hormones and hormone related compounds	激素及激素相关物质	C21H30O5	68-54-2	293713	22780.1	36607.1	122868	116703	158590	30913.3	43637.5	63844.7	152760	371355	500233
MEDN1858	6,6'-Dihydroxy-5,5'-dimethoxybiphenyl-3,3'-dicarboxylic acid	6,6'-二羟基-5,5'-二甲氧基联苯-3,3'-二羧酸	Benzene and substituted derivatives	苯及其衍生物	Benzene and substituted derivatives	苯及其衍生物	C16H14O8	2134-90-9	43680.7	16967.7	24653.1	29541.6	43272.6	5694.58	20104.2	15127.4	11495.7	33225.2	25737.5	46364.3
MEDN1868	CAY-10583	CAY-10583	Benzene and substituted derivatives	苯及其衍生物	Benzene and substituted derivatives	苯及其衍生物	C25H25NO3	862891-27-8	14717.6	1471.97	4654.14	4698.86	6025.02	4689.25	3977.97	12000	12693.8	17450.1	4692.7	57560.8
MEDN1874	L-Canaline	L-刀豆酸	Organic acid and Its derivatives	有机酸及其衍生物	Organic acid and Its derivatives	有机酸及其衍生物	C4H10N2O3	496-93-5	64628.9	21607.8	22810	61196.1	69447.5	45602.9	41889.5	38308.9	38404.9	125683	99592.1	75408.2
MEDN1876	4-Hydroxy-3-methoxyphenyl glycol	4-羟基-3-甲氧基苯基乙二醇	Benzene and substituted derivatives	苯及其衍生物	Benzene and substituted derivatives	苯及其衍生物	C9H12O4	534-82-7	32838	48744.7	39201	38819.3	78361.8	19727.2	22749.5	34344.8	54870.9	125657	54451.6	46585.8
MEDN1880	Hydroferulic acid	二氢阿魏酸	Organic acid and Its derivatives	有机酸及其衍生物	Organic acid and Its derivatives	有机酸及其衍生物	C10H12O4	1135-23-5	268412	96620.2	287618	177976	172218	116071	173196	222707	125666	496337	393861	360138
MEDN1883	4-Methylsalicylic acid	4-甲基水杨酸	Organic acid and Its derivatives	有机酸及其衍生物	Organic acid and Its derivatives	有机酸及其衍生物	C8H8O3	50-85-1	391489	221577	245597	332866	288135	109365	127054	175030	158937	318702	321089	652122
MEDN1886	L-3-Phenyllactic acid	L-3-苯基乳酸	Organic acid and Its derivatives	有机酸及其衍生物	Organic acid and Its derivatives	有机酸及其衍生物	C9H10O3	20312-36-1	4.0454e+06	6.61782e+06	1.77207e+06	2.76803e+06	3.16534e+06	3.00835e+06	9.72496e+06	8.2551e+06	9.29572e+06	1.46627e+07	4.34913e+06	5.79158e+06
MEDN1890	L-Histidinol	L-组氨醇	Amino acid and Its metabolites	氨基酸及其代谢物	Amino acid derivatives	氨基酸衍生物	C6H11N3O	4836-52-6	1.41071e+06	308009	385035	857255	607914	253085	294245	337441	312972	927536	1.39679e+06	1.73749e+06
MEDN1895*068	Ethyl hydrogen malonate	丙二酸单乙酯	Aldehyde,Ketones,Esters	醛、酮、酯类	Esters	酯类	C5H8O4	1071-46-1	2.71551e+07	1.06871e+07	9.54664e+06	2.31203e+07	2.03676e+07	1.20546e+07	1.21373e+07	1.27181e+07	1.32155e+07	2.12908e+07	2.42075e+07	2.33293e+07
MEDN1897*174	L-Gulose	L-古洛糖	Carbohydrates and Its metabolites	碳水化合物及其代谢物	Carboxylic acids and derivatives	碳水化合物及其代谢物	C6H12O6	6027-89-0	1.61308e+07	7.93149e+06	9.48329e+06	1.21649e+07	1.06963e+07	1.43625e+07	8.97199e+06	9.03009e+06	8.86887e+06	1.44373e+07	1.96208e+07	1.5136e+07
MEDN1898	4-Nitrophenyl sulfate	4-硝基苯硫酸	Benzene and substituted derivatives	苯及其衍生物	Benzene and substituted derivatives	苯及其衍生物	C6H5NO6S	6217-68-1	100259	24577.3	24561.6	63466.7	75022.2	28917.8	43365.2	37452.2	43936.6	61639.5	45569	33896.4
MEDN1899	Deoxycholic acid	脱氧胆酸	Bile acids	胆汁酸	Bile acids	胆汁酸	C24H40O4	302-95-4	801584	829454	634270	444819	716516	422853	376902	373577	382328	4.63146e+06	559369	783633
MEDN1900*074	Isolithocholic acid	异石胆酸	Bile acids	胆汁酸	Bile acids	胆汁酸	C24H40O3	1534-35-6	2.97771e+06	5.27582e+06	2.03304e+06	4.11888e+06	2.58887e+06	708747	818875	1.00831e+06	1.17304e+06	2.85675e+06	1.85276e+06	2.68049e+06
MEDN1902*209	beta-Muricholic acid	β-鼠胆酸	Bile acids	胆汁酸	Bile acids	胆汁酸	C24H40O5	2393-59-1	2.1886e+06	5.73961e+06	3.00634e+06	4.8423e+06	6.8189e+06	357920	243990	218162	223993	6.36883e+06	427048	706446
MEDN1903	Glycine dehydrocholic acid	甘氨脱氢胆酸	Bile acids	胆汁酸	Bile acids	胆汁酸	C26H37NO6	3415-45-0	105952	27143.5	52305.9	71553.5	56426.4	28102.8	57861.7	58144.6	65727.7	115575	113165	242356
MEDN1907*059	Tauro-beta-muricholic acid	牛磺-β-鼠胆酸	Bile acids	胆汁酸	Bile acids	胆汁酸	C26H45NO7S	25696-60-0	3.38513e+06	1.52952e+06	66337.5	1.23389e+06	938279	25905.7	3056.18	3056.18	3056.18	475183	3056.18	3056.18
MEDN1908	5-Carboxyvanillic Acid	5-羧香草酸	Organic acid and Its derivatives	有机酸及其衍生物	Organic acid and Its derivatives	有机酸及其衍生物	C9H8O6	2134-91-0	684990	182666	344970	479020	381941	384954	266532	355730	292362	1.04253e+06	757479	915851
MEDN1909*186	4-Hydroxybenzoic Acid	4-羟基苯甲酸	Benzene and substituted derivatives	苯及其衍生物	Phenolic acids	酚酸类	C7H6O3	99-96-7	1.63101e+07	6.7503e+06	9.56585e+06	1.30127e+07	1.10275e+07	8.13618e+06	9.77591e+06	1.2527e+07	9.4561e+06	5.56817e+07	1.45223e+07	1.7956e+07
MEDN1910	Cys-Pro	L-半胱氨酸-L-脯氨酸	Amino acid and Its metabolites	氨基酸及其代谢物	Small Peptide	小肽	C8H14N2O3S	-	1.0978e+06	1.91981e+06	1.4114e+06	1.26109e+06	1.15552e+06	1.70302e+06	1.94762e+06	1.59958e+06	1.54613e+06	1.48375e+06	1.4219e+06	1.41016e+06
MEDN1924	N-2-hydroxyethylpiperazine-N''-2-ethanesulfonic acid	N-2-羟乙基哌嗪-N''-2-乙磺酸	Organic acid and Its derivatives	有机酸及其衍生物	Sulfonic acids	磺酸类化合物	C8H18N2O4S	7365-45-9	70920.1	41826.9	36762	57974.8	59852.8	38647	63435.1	48780.1	44299	77840.3	100477	136164
MEDN1928	Asn-Asp	L-天冬酰胺-L-天冬氨酸	Amino acid and Its metabolites	氨基酸及其代谢物	Small Peptide	小肽	C8H13N3O6	-	149994	144503	89871.6	114514	109683	87348	141172	162094	136204	198986	107821	128941
MEDN1929	Asn-Cys	L-天冬酰胺-L-半胱氨酸	Amino acid and Its metabolites	氨基酸及其代谢物	Small Peptide	小肽	C7H13N3O4S	-	63965.4	35984.7	48443.4	42214.6	54863.2	27272.2	25646.5	28740.8	31843.1	45395.8	46278.6	66153.3
MEDN1940*053	γ-Glu-Gln	γ-L-谷氨酸-L-谷氨酰胺	Amino acid and Its metabolites	氨基酸及其代谢物	Small Peptide	小肽	C10H17N3O6	10148-81-9	247119	154146	118283	228326	162367	179736	170323	260819	82128.4	274356	329676	423908
MEDN1942	Val-Thr	缬氨酸-苏氨酸	Amino acid and Its metabolites	氨基酸及其代谢物	Small Peptide	小肽	C9H18N2O4	72636-02-3	1.13749e+06	1.55758e+06	1.78906e+06	1.30297e+06	841574	2.03947e+06	3.12665e+06	2.32643e+06	2.35643e+06	1.40192e+06	1.98279e+06	1.55365e+06
MEDN1947*062	6'-Sialyllactose	6'-唾液乳糖	Nucleotide and Its metabolites	核苷酸及其代谢物	Nucleotide and Its metabolites	核苷酸及其代谢物	C23H39NO19	157574-76-0	255050	261908	202385	249440	207486	260931	261292	309085	318046	311445	306611	469734
MEDN1950	Met-Asp	L-蛋氨酸-L-天冬氨酸	Amino acid and Its metabolites	氨基酸及其代谢物	Small Peptide	小肽	C9H16N2O5S	14595-65-4	559816	200660	312423	277841	207516	39015.1	43917.2	81429.2	100953	615800	263110	953149
MEDN1955	D-Glucaro-1,4-lactone	D-蔗糖1,4-内酯	Carbohydrates and Its metabolites	碳水化合物及其代谢物	Sugars	糖类	C6H8O7	389-36-6	1.02224e+08	4.34199e+07	5.13792e+07	8.01308e+07	9.61274e+07	4.4814e+07	7.50403e+07	8.8866e+07	3.84995e+07	9.94112e+07	9.55369e+07	7.79332e+07
MEDN1962	Thr-Pro	L-苏氨酸-L-脯氨酸	Amino acid and Its metabolites	氨基酸及其代谢物	Small Peptide	小肽	C9H16N2O4	46398-79-2	31493	24559.9	15551.8	32864.3	29144.7	12249.5	13606	22210.5	24176.9	33539.2	24729.7	40797.5
MEDN1963	N-(2-hydroxyethyl) lactamide	N-(2-羟乙基)乳酰胺	Alcohol and amines	醇、胺类	Amines	胺类	C5H11NO3	5422-34-4	49157.8	42606.5	31240.9	52961.6	39298.6	32313.6	9341.56	26378.4	23268.9	51333	45841.5	41069.4
MEDN1964	Cis-ACCP	顺式-ACCP	Organic acid and Its derivatives	有机酸及其衍生物	Phosphoric acids	磷酸类化合物	C7H15N2O4P	777075-44-2	496796	145662	161768	304938	306168	127017	167859	200719	187867	356273	328153	435503
MEDN1967	P-sulfanilic acid	对氨基苯磺酸	Amino acid and Its metabolites	氨基酸及其代谢物	Amino acid derivatives	氨基酸衍生物	C6H7NO3S	121-57-3	43171.7	54830.6	42047.6	62497.7	49745	38746.8	69358.6	44710.9	62430.4	61817.9	64284.2	66364.4
MEDN1968	Homocitric acid	(±)-高柠檬酸	Organic acid and Its derivatives	有机酸及其衍生物	Organic acid and Its derivatives	有机酸及其衍生物	C7H10O7	3562-74-1	555217	72224.2	109463	400341	543438	102822	348861	264821	206723	1.56526e+06	1.21145e+06	873719
MEDN1970	cyclo(glu-glu)	环(谷氨酸-谷氨酸)	Amino acid and Its metabolites	氨基酸及其代谢物	Small Peptide	小肽	C10H14N2O6	16691-00-2	1.18651e+06	1.50985e+06	984118	2.78653e+06	954832	957975	698615	1.80846e+06	1.74504e+06	1.40206e+06	890111	1.08584e+06
MEDN1984	Hyp-Ile	L-羟脯氨酸-L-异亮氨酸	Amino acid and Its metabolites	氨基酸及其代谢物	Small Peptide	小肽	C11H20N2O4	-	356396	180347	167345	142985	214991	115651	165617	429398	282280	535910	293895	476933
MEDN1985	Met-Val	甲硫氨酸-缬氨酸	Amino acid and Its metabolites	氨基酸及其代谢物	Small Peptide	小肽	C10H20N2O3S	14486-13-6	295007	158052	98447.8	226489	209820	102582	86656.9	96476.7	47846.4	118714	293257	237685
MEDN1989	Phe-Ala-Gly	苯丙氨酸-丙氨酸-甘氨酸	Amino acid and Its metabolites	氨基酸及其代谢物	Small Peptide	小肽	C14H19N3O4	-	43061.8	18514.1	16497.7	47478.5	31485	11494.2	14029.4	12486.8	10493.5	27381.6	65950.3	78964.5
MEDN1991	Ile-Val	异亮氨酸-缬氨酸	Amino acid and Its metabolites	氨基酸及其代谢物	Small Peptide	小肽	C11H22N2O3	41017-96-3	126029	100392	70650.5	121159	98713.8	44313.9	62182.8	102881	91543.8	348394	127082	164344
MEDN1993	Phe-Ala-Asp	苯丙氨酸-丙氨酸-天冬氨酸	Amino acid and Its metabolites	氨基酸及其代谢物	Small Peptide	小肽	C16H21N3O6	-	34407.6	40464.8	47394.2	53510.8	56049.8	46740.3	60661.6	57886.9	62422	50558.3	47440.5	12686.3
MEDN1994	N-Butyrylglycine	正丁基甘氨酸	Amino acid and Its metabolites	氨基酸及其代谢物	Amino acid derivatives	氨基酸衍生物	C6H11NO3	20208-73-5	2.92524e+08	1.93828e+08	2.42636e+08	2.6586e+08	2.66657e+08	1.3313e+08	1.72842e+08	2.03708e+08	1.71789e+08	2.1952e+08	2.70725e+08	2.80667e+08
MEDN1996	F-amidine (trifluoroacetate)	F-脒（三氟乙酸盐）	Organic acid and Its derivatives	有机酸及其衍生物	Organic acid and Its derivatives	有机酸及其衍生物	C14H19FN4O2	877617-46-4	1.78371e+06	589346	719271	1.25021e+06	1.1464e+06	958506	700055	818297	592630	1.73049e+06	1.59458e+06	2.43044e+06
MEDN2002*200	N-Acetyl-L-Glutamic Acid	N-乙酰-L-谷氨酸	Amino acid and Its metabolites	氨基酸及其代谢物	Amino acid derivatives	氨基酸衍生物	C7H11NO5	1188-37-0	2.04331e+07	1.49741e+07	1.46107e+07	2.24852e+07	1.52124e+07	3.1744e+07	2.07576e+07	2.34502e+07	1.31319e+07	3.68103e+07	2.57192e+07	2.73233e+07
MEDN2006	Tyr-Ile	酪氨酸-异亮氨酸	Amino acid and Its metabolites	氨基酸及其代谢物	Small Peptide	小肽	C15H22N2O4	40829-32-1	158672	61064.4	77729.7	107045	142411	58153.7	51766.6	63696.8	63153.6	162917	133996	260086
MEDN2007	Trp-Gly	色氨酸-甘氨酸	Amino acid and Its metabolites	氨基酸及其代谢物	Small Peptide	小肽	C13H15N3O3	7360-09-0	110013	67297.5	34123.7	134186	77275.1	52742.2	74127.5	38502.1	65816.9	123909	138787	118287
MEDN2011	Salicylic acid β-D-O-glucuronic acid	水杨酸β-D-O-葡萄糖醛酸	Organic acid and Its derivatives	有机酸及其衍生物	Organic acid and Its derivatives	有机酸及其衍生物	C13H14O9	7695-70-7	7.17386e+06	2.99373e+06	4.10425e+06	3.59695e+06	2.57018e+06	419048	3.20497e+06	2.68435e+06	4.50202e+06	8.54329e+06	738184	849969
MEDN2012	2-pyrimidine acetic acid	2-嘧啶乙酸	Heterocyclic compounds	杂环化合物	Heterocyclic compounds	杂环化合物	C6H6N2O2	66621-73-6	2.88028e+07	7.24933e+06	8.21322e+06	1.98902e+07	1.6087e+07	7.50237e+06	8.1417e+06	8.31381e+06	9.08712e+06	3.69114e+07	1.78194e+07	2.443e+07
MEDN2014	DL-threo-3-isopropylmalic acid	DL-苏-3-异丙基苹果酸	Organic acid and Its derivatives	有机酸及其衍生物	Organic acid and Its derivatives	有机酸及其衍生物	C7H12O5	113473-21-5	472611	174871	171733	277405	284369	192927	179775	245711	252073	483604	361592	562332
MEDN2015	3-Aminosalicylic acid	3-氨基水杨酸	Benzene and substituted derivatives	苯及其衍生物	Phenolic acids	酚酸类	C7H7NO3	570-23-0	1.17535e+07	3.46964e+06	4.85971e+06	8.55241e+06	7.13877e+06	3.04668e+06	4.84824e+06	4.65578e+06	4.01501e+06	1.86724e+07	1.07444e+07	1.46325e+07
MEDN2017	cyclo(Pro-Tyr)	环(脯氨酸-酪氨酸)	Amino acid and Its metabolites	氨基酸及其代谢物	Small Peptide	小肽	C14H16N2O3	4549-02-4	164664	48238.1	73150.4	122010	100444	43666.8	41292.8	37421.2	38555.4	98132.4	137901	205445
MEDN2021N	Cys-Phe	半胱氨酸-苯丙氨酸	Amino acid and Its metabolites	氨基酸及其代谢物	Small Peptide	小肽	C12H16N2O3S	-	194766	72211.6	81083.8	171064	129564	36250.9	63912.3	62096	53843.9	279065	103916	168846
MEDN2023	Homovanillic Acid sulfate (sodium salt)	硫酸高香草酸（钠盐）	Organic acid and Its derivatives	有机酸及其衍生物	Organic acid and Its derivatives	有机酸及其衍生物	C9H10O7S	38339-06-9	1.27587e+08	6.04005e+07	5.56021e+07	1.13325e+08	1.06199e+08	4.77514e+07	4.15911e+07	4.83199e+07	4.46819e+07	8.71257e+07	1.03622e+08	1.1789e+08
MEDN2026*196	4-Acetylaminobenzoic acid	4-乙酰氨基苯甲酸	Organic acid and Its derivatives	有机酸及其衍生物	Organic acid and Its derivatives	有机酸及其衍生物	C9H9NO3	556-08-1	2.08128e+08	1.4791e+08	1.85205e+08	2.10679e+08	1.90141e+08	1.72664e+08	2.02495e+08	1.78865e+08	2.01038e+08	2.05518e+08	2.29372e+08	1.94752e+08
MEDN2028	4-toluenesulfonic acid	4-甲苯磺酸	Organic acid and Its derivatives	有机酸及其衍生物	Organic acid and Its derivatives	有机酸及其衍生物	C7H7SO3H	104-15-4	102873	35143.9	31134	69654	51206.1	26119.3	49745.9	49248.7	81883	87555.5	59580.4	45675.9
MEDN2029	2,2-Dimethylglutaric acid	2,2-二甲基戊二酸	Organic acid and Its derivatives	有机酸及其衍生物	Organic acid and Its derivatives	有机酸及其衍生物	C7H12O4	681-57-2	1.71684e+07	1.27387e+07	9.48278e+06	1.85205e+07	1.46246e+07	9.73962e+06	1.07879e+07	1.49963e+07	1.97358e+07	1.97215e+07	1.75236e+07	2.13426e+07
MEDN2032	(±)-Camphoric acid	(+)-樟脑酸	Organic acid and Its derivatives	有机酸及其衍生物	Organic acid and Its derivatives	有机酸及其衍生物	C10H16O4	124-83-4	5.49708e+06	3.66163e+06	3.68438e+06	3.26939e+06	4.75472e+06	2.79383e+06	2.48772e+06	3.79238e+06	4.34491e+06	4.64531e+06	5.0133e+06	5.95292e+06
MEDN2034	DL-phenylmercapto uric acid	DL-苯巯基尿酸	Benzene and substituted derivatives	苯及其衍生物	Benzene and substituted derivatives	苯及其衍生物	C11H13NO3S	20640-68-0	1.4185e+06	385741	470177	912397	810551	306233	722362	719555	795329	1.51558e+06	1.2853e+06	1.62274e+06
MEDN2039	N-heptanoylglycine	N-庚酰甘氨酸	Amino acid and Its metabolites	氨基酸及其代谢物	Amino acid derivatives	氨基酸衍生物	C9H17NO3	23783-23-5	2.67103e+08	1.51793e+08	2.0551e+08	2.41265e+08	2.51195e+08	1.18794e+08	2.05505e+08	1.84726e+08	1.80911e+08	2.16108e+08	2.25626e+08	2.7819e+08
MEDN2058*073	Glucaric acid	葡萄糖酸	Carbohydrates and Its metabolites	碳水化合物及其代谢物	Sugar acids	糖酸	C6H10O8	576-42-1	1.34523e+06	790401	2.42613e+06	1.33899e+06	2.37168e+06	6.76652e+06	2.66932e+06	6.63572e+06	2.33305e+06	3.62391e+06	3.4516e+06	1.67082e+06
MEDN2064	L-Cysteic acid	L-磺基丙氨酸	Organic acid and Its derivatives	有机酸及其衍生物	Organic acid and Its derivatives	有机酸及其衍生物	C3H7NO5S	498-40-8	353421	242313	266510	301653	237769	193245	385416	279567	263998	371703	279194	386540
MEDN2074	3,5-Dihydroxy-4-methoxybenzoic acid	3,5-二羟基-4-甲氧基苯甲酸	Organic acid and Its derivatives	有机酸及其衍生物	Organic acid and Its derivatives	有机酸及其衍生物	C8H8O5	4319-02-2	159733	56749.8	54470.3	125423	115075	101599	91729.4	68277.3	82523.1	479142	133997	407410
MEDN2076	4-chloro-3-sulfonylaminobenzoic acid	4-氯-3-磺酰氨基苯甲酸	Benzene and substituted derivatives	苯及其衍生物	Benzene and substituted derivatives	苯及其衍生物	C7H6ClNO4S	1205-30-7	375546	35448.4	17955.3	183225	125997	54768.2	54366.4	53494.4	54106.6	417851	311398	417817
MEDN2088	Imidazole-4-methanol	咪唑-4-甲醇	Heterocyclic compounds	杂环化合物	Heterocyclic compounds	杂环化合物	C4H6N2O	822-55-9	4.20159e+08	7.67559e+08	6.05266e+08	3.42572e+08	5.73151e+08	6.7661e+08	5.95693e+08	6.4353e+08	4.24448e+08	3.47762e+07	4.76085e+08	4.41866e+07
MEDN2090	3-Amino-3-oxopropanoic acid	3-氨基-3-氧丙烷酸	Amino acid and Its metabolites	氨基酸及其代谢物	Amino acid derivatives	氨基酸衍生物	C3H5NO3	2345-56-4	107069	68957.4	74401.2	110295	111895	32220.8	45103.3	50941.2	39389.3	71712.7	107557	189610
MEDN2091*004	(R)-2-Hydroxybutyric acid	(R)-2-羟基丁酸	Organic acid and Its derivatives	有机酸及其衍生物	Organic acid and Its derivatives	有机酸及其衍生物	C4H8O3	20016-85-7	1.1605e+07	2.77326e+06	3.38653e+06	5.40651e+06	4.38301e+06	1.76561e+06	3.65807e+06	4.47829e+06	3.17133e+06	6.47162e+06	6.51238e+06	8.49593e+06
MEDN2093	Levulinic acid	乙酰丙酸	Organic acid and Its derivatives	有机酸及其衍生物	Organic acid and Its derivatives	有机酸及其衍生物	C5H8O3	591-64-0	2.48949e+06	2.07662e+06	1.67326e+06	3.00019e+06	2.38719e+06	2.40575e+06	2.11708e+06	2.3527e+06	2.86279e+06	3.0118e+06	2.22305e+06	2.97031e+06
MEDN2094	3-Hydroxy-2-methylbutanoic acid	2-甲基-3-羟基丁酸	Organic acid and Its derivatives	有机酸及其衍生物	Organic acid and Its derivatives	有机酸及其衍生物	C5H10O3	473-86-9	555358	188153	201743	416773	539248	167537	396102	285490	253426	327522	508899	560069
MEDN2098	Tiglylglycine	甲基巴豆酰基甘胺酸	Amino acid and Its metabolites	氨基酸及其代谢物	Amino acid derivatives	氨基酸衍生物	C7H11NO3	35842-45-6	1.44648e+07	5.4787e+06	7.83116e+06	1.00507e+07	1.30842e+07	3.5764e+06	5.15682e+06	6.23462e+06	4.72e+06	6.81648e+06	1.06983e+07	1.11249e+07
MEDN2101*174	Aldehydo-D-altrose	（2S，3R，4R，5R）-2,3,4,5,6-五羟基己醛	Carbohydrates and Its metabolites	碳水化合物及其代谢物	Sugars	糖类	C6H12O6	1990-29-0	1.61308e+07	7.93149e+06	9.48329e+06	1.21649e+07	1.06963e+07	1.43625e+07	8.97199e+06	9.03009e+06	8.86887e+06	1.44373e+07	1.96208e+07	1.5136e+07
MEDN2102	Rhamnonic acid	鼠李糖酸	Carbohydrates and Its metabolites	碳水化合物及其代谢物	Sugar acids	糖酸	C6H12O6	6422-34-0	6.77914e+06	3.84641e+06	4.02381e+06	6.33636e+06	4.89306e+06	4.02196e+06	4.03753e+06	4.87723e+06	4.7242e+06	6.7082e+06	6.8567e+06	8.27242e+06
MEDN2103*198	3-Hydroxy-L-phenylalanine	3-羟基-L-苯丙氨酸	Amino acid and Its metabolites	氨基酸及其代谢物	Amino acid derivatives	氨基酸衍生物	C9H11NO3	587-33-7	323940	167488	169907	382843	262346	83715.9	265081	390776	239344	714171	324533	542562
MEDN2117	Hyp-Thr	L-羟脯氨酸-L-苏氨酸	Amino acid and Its metabolites	氨基酸及其代谢物	Small Peptide	小肽	C9H16N2O5	-	293264	150918	215392	255664	795599	120045	171961	189451	146656	234091	225396	365374
MEDN2120	Asn-Ile	L-天冬酰胺-L-异亮氨酸	Amino acid and Its metabolites	氨基酸及其代谢物	Small Peptide	小肽	C10H19N3O4	438533-59-6	59402.3	49919.2	18030	72851.7	37855.6	7114.29	39095.1	35139	34011.9	171491	43550.7	67537
MEDN2125N	Val-His	缬氨酸-组氨酸	Amino acid and Its metabolites	氨基酸及其代谢物	Small Peptide	小肽	C11H18N4O3	13589-07-6 | 51077-05-5	717572	296081	237007	517048	444678	212777	360579	367745	261344	589251	726830	860550
MEDN2126	Hyp-Lys	L-羟脯氨酸-L-赖氨酸	Amino acid and Its metabolites	氨基酸及其代谢物	Small Peptide	小肽	C11H21N3O4	-	457268	224269	223017	372943	293014	196589	149638	161908	91473	176332	363619	521182
MEDN2127	Asn-Gln	L-天冬酰胺-L-谷氨酰胺	Amino acid and Its metabolites	氨基酸及其代谢物	Small Peptide	小肽	C9H16N4O5	14608-83-4	208498	174093	204511	149681	171055	202891	176795	232387	155134	248685	241217	258811
MEDN2135	γ-Glu-Met	γ-L-谷氨酸-L-蛋氨酸	Amino acid and Its metabolites	氨基酸及其代谢物	Small Peptide	小肽	C10H18N2O5S	17663-87-5	1.27914e+06	416681	627858	1.17741e+06	906663	536612	767000	729415	651174	1.40635e+06	1.63247e+06	1.05308e+06
MEDN2150	2-O-α-D-glucopyranosyl-L-ascorbic acid	2-O-α-D-吡喃葡萄糖基-L-抗坏血酸	Carbohydrates and Its metabolites	碳水化合物及其代谢物	Sugar derivatives	糖衍生物	C12H18O11	129499-78-1	1.8463e+06	194711	225449	736791	320599	155603	191172	164152	324732	431183	1.63749e+06	2.2532e+06
MEDN2153*038	Isoferulic acid	(E)-3-(3-羟基-4-甲氧基苯基)丙烯酸	Benzene and substituted derivatives	苯及其衍生物	Benzene and substituted derivatives	苯及其衍生物	C10H10O4	25522-33-2	400613	258190	258931	428034	473275	163457	314845	225468	215104	4.09293e+06	1.27424e+06	793455
MEDN2166	2-((2-(2-Hydroxyethoxy)-4-nitrophenyl)amino)ethanol	N-[2-(2-羟基乙氧基)-4-硝基苯基]乙醇胺	Benzene and substituted derivatives	苯及其衍生物	Benzene and substituted derivatives	苯及其衍生物	C10H14N2O5	59820-43-8	1.01016e+06	769226	942881	1.36707e+06	1.26772e+06	721168	624302	1.1121e+06	1.56609e+06	1.71975e+06	1.23184e+06	3.07756e+06
MEDN2173	4-Acetylbutyric acid	4-乙酰丁酸	Organic acid and Its derivatives	有机酸及其衍生物	Organic acid and Its derivatives	有机酸及其衍生物	C6H10O3	3128-06-1	362339	175738	237498	303955	328974	343770	261077	276856	387362	812028	468161	1.10556e+06
MEDN2187N	4-Propylphenol	4-丙基苯酚	Benzene and substituted derivatives	苯及其衍生物	Benzene and substituted derivatives	苯及其衍生物	C9H12O	645-56-7	430848	154913	117124	189808	144300	147855	147919	199689	158582	446310	508918	821425
MEDN2189	4-Pentylphenol	4-戊基苯酚(5PO)	Benzene and substituted derivatives	苯及其衍生物	Benzene and substituted derivatives	苯及其衍生物	C11H16O	14938-35-3	45907.7	18474.4	15996.1	44400.6	22818.9	21853.1	22651.3	31370.4	30542.6	119060	31136.4	105308
MEDN2201	N-Phenylanthranilic acid	N-苯基邻氨基苯甲酸	Benzene and substituted derivatives	苯及其衍生物	Benzene and substituted derivatives	苯及其衍生物	C13H11NO2	91-40-7	135616	161121	137636	240486	130588	141642	121471	196191	204123	218264	210881	182106
MEDN2211	N-Benzoylanthranilic acid	2-(苯甲酰基氨基)苯甲酸	Benzene and substituted derivatives	苯及其衍生物	Benzene and substituted derivatives	苯及其衍生物	C14H11NO3	579-93-1	37136.9	34794.9	24658.5	61159.8	20338	11107.5	62343.8	52482	32859.4	121984	22639.8	31750.2
MEDN2218N	Ammelide	安美利德	Heterocyclic compounds	杂环化合物	Heterocyclic compounds	杂环化合物	C3H4N4O2	-	48260.4	35903.6	34143.6	51202.7	42196	35792.7	47081.4	64601.9	51891.8	70149.3	58650.4	105930
MEDN2227	(-)-Tylocrebrine	娃儿藤碱	Benzene and substituted derivatives	苯及其衍生物	Benzene and substituted derivatives	苯及其衍生物	C24H27NO4	61302-92-9	192314	85258.3	80218	277832	107127	91785.5	61429.1	230071	342286	169751	202544	239936
MEDN2252	3-Oxodecanoic acid	3-氧代癸酸	Organic acid and Its derivatives	有机酸及其衍生物	Organic acid and Its derivatives	有机酸及其衍生物	C10H18O3	13283-92-6	6.46976e+06	464222	1.4414e+06	2.8236e+06	3.10231e+06	302685	2.31377e+06	2.82859e+06	1.67198e+06	3.56397e+06	2.31362e+06	1.33557e+07
MEDN2264	Naphthalene-2,7-disulfonic acid	2,7-萘二磺酸	Benzene and substituted derivatives	苯及其衍生物	Benzene and substituted derivatives	苯及其衍生物	C10H8O6S2	92-41-1	4.37215e+07	1.60368e+07	1.17747e+07	3.22155e+07	2.82291e+07	8.01041e+06	1.58414e+07	6.20303e+06	1.12536e+07	3.40428e+07	5.1332e+07	6.85856e+07
MEDN2275N	10-Propoxydecanoic acid	10-丙氧基癸酸	FA	脂肪酰类	Oxidized lipids	氧化脂质	C13H26O3	119290-12-9 | 119290-00-5	283923	79767.3	97290.8	225619	161461	109967	123593	131337	141071	282055	395929	393626
MEDN2281	5-Hydroxyindolepyruvate	5-羟基吲哚丙酮酸	Heterocyclic compounds	杂环化合物	Indole and Its derivatives	吲哚及其衍生物	C11H9NO4	-	74118	67105.2	52425.1	87455.1	86698.5	60823.7	80475.4	76791.5	56808.9	70160	65581.6	107965
MEDN2283	2,4-Dihydroxyacetophenone 5-sulfate	2,4-二羟基苯乙酮 5-磺酸	Benzene and substituted derivatives	苯及其衍生物	Benzene and substituted derivatives	苯及其衍生物	C8H8O6S	-	3.35323e+07	3.57209e+07	2.98943e+07	3.93855e+07	6.04836e+07	2.97304e+07	2.23782e+07	2.81845e+07	3.26854e+07	7.69313e+07	2.16628e+07	9.70539e+07
MEDN2285	Chrysin-7-O-glucuronide	白杨素-7-O-葡糖苷酸	Benzene and substituted derivatives	苯及其衍生物	Benzene and substituted derivatives	苯及其衍生物	C21H18O10	35775-49-6	1.69749e+07	5.02618e+06	5.30425e+06	1.11652e+07	7.9329e+06	3.98747e+06	1.24945e+07	9.54505e+06	1.21862e+07	2.54153e+07	1.17383e+07	5.33999e+06
MEDN2292	Isopropyl 3-(3,4-dihydroxyphenyl)-2-hydroxypropanoate	3-(3,4-二羟基苯基)-2-羟基丙酸异丙酯	Benzene and substituted derivatives	苯及其衍生物	Benzene and substituted derivatives	苯及其衍生物	C12H16O5	-	1.04619e+07	8.95789e+06	1.17661e+07	7.75641e+06	7.91888e+06	1.18814e+07	1.84303e+07	1.06112e+07	1.04297e+07	1.70209e+07	1.03455e+07	1.32099e+07
MEDN2295	Estradiol cypionate	环己酸雌二醇	Hormones and hormone related compounds	激素及激素相关物质	Hormones and hormone related compounds	激素及激素相关物质	C26H36O3	313-06-4	43589.5	28182	38053.4	94668.1	65784.7	74664.2	39007.9	64073.5	64056.2	68288.7	74597.7	74328.4
MEDN2303	Gestrinone	孕三烯酮	Hormones and hormone related compounds	激素及激素相关物质	Hormones and hormone related compounds	激素及激素相关物质	C21H24O2	16320-04-0	225049	424911	537038	402578	579699	955443	355716	616181	1.11099e+06	146081	1.59555e+06	886350
MEDN2315	16,16-Dimethyl-PGE2	16,16-二甲基前列腺素E2	FA	脂肪酰类	Oxidized lipids	氧化脂质	C22H36O5	39746-25-3	526043	507828	564488	1.03592e+06	600012	1.10053e+06	354028	451709	450666	623922	562991	569813
MEDN2319*205	9,10-Epoxy-18-hydroxyoctadecanoic acid	9,10-环氧-18-羟基十八酸	FA	脂肪酰类	Oxidized lipids	氧化脂质	C18H34O4	3233-92-9	156863	33357.3	47298.2	61542.3	147150	132785	113407	57711.8	93429.6	211394	3.05573e+06	1.93144e+06
MEDN2325	5-Acetylamino-6-formylamino-3-methyluracil	5-乙酰氨基-6-甲酰氨基-3-甲基尿嘧啶	Benzene and substituted derivatives	苯及其衍生物	Benzene and substituted derivatives	苯及其衍生物	C8H10N4O4	85438-96-6	22600.3	11444.8	17984.2	18665.4	14391.7	15613.2	20217.4	19148.2	30514	18612.2	30395.4	15607.9
MEDN2326	5-Hydroxyisourate	5-羟基异尿酸	Organic acid and Its derivatives	有机酸及其衍生物	Organic acid and Its derivatives	有机酸及其衍生物	C5H4N4O4	6960-30-1	1.75393e+06	1.25273e+06	1.19529e+06	1.19488e+06	2.58638e+06	886688	1.76652e+06	2.9633e+06	1.14422e+07	2.37716e+06	1.79412e+06	2.08328e+06
MEDN2328	4-Phenylbutyrylglutamine	4-苯基丁基谷氨酰胺	Amino acid and Its metabolites	氨基酸及其代谢物	Amino acid derivatives	氨基酸衍生物	C15H20N2O4	491851-62-8	368733	94187.5	157700	335128	336444	162657	182945	264104	295716	572551	467178	832358
MEDN2329	1-Caffeoyl-beta-D-glucose	1-咖啡酰-β-D-葡萄糖	Organic acid and Its derivatives	有机酸及其衍生物	Organic acid and Its derivatives	有机酸及其衍生物	C15H18O9	14364-08-0	1.25749e+06	849187	432907	458205	681993	299705	1.18248e+06	888655	1.17575e+06	1.90231e+06	707321	993518
MEDN2334	Carbenoxolone	甘珀酸	Others	其他	Medicine	药物	C34H50O7	5697-56-3	4.06234e+07	1.35697e+07	2.31321e+07	3.6071e+07	2.08317e+07	3.89441e+06	2.2059e+07	5.80375e+06	6.69414e+06	2.36801e+07	2.70046e+07	1.17803e+07
MEDN2337	Gallicacid	没食子酸	Organic acid and Its derivatives	有机酸及其衍生物	Organic acid and Its derivatives	有机酸及其衍生物	C7H6O5	149-91-7	478806	220039	311926	461201	299208	174443	299914	367833	188877	619290	333313	541971
MEDN2347	Cinnabarinic acid	朱砂精酸	Benzene and substituted derivatives	苯及其衍生物	Benzene and substituted derivatives	苯及其衍生物	C14H8N2O6	606-59-7	614542	225582	196371	623820	374441	108073	352391	205542	298227	1.13969e+06	621837	773848
MEDN2350	phenol	苯酚	Benzene and substituted derivatives	苯及其衍生物	Phenolics	苯酚类	C6H6O	108-95-2	451429	179544	262805	359481	524010	226700	315869	338516	493188	1.48978e+06	436055	520806
MEDN2352*211	LPE(0:0/14:0)	LPE(0:0/14:0)	GP	甘油磷脂类	LPE	溶血磷脂酰乙醇胺	C19H40NO7P	-	14921.4	23929.4	11640.4	9653.52	6812.26	5430.78	1348.14	7564.1	2727.44	7492.3	36783.4	50263
MEDN2369*217	LPE(18:2/0:0)	LPE(18:2/0:0)	GP	甘油磷脂类	LPE	溶血磷脂酰乙醇胺	C23H44NO7P	85046-18-0	1.07119e+06	399399	626205	497724	646280	621947	488657	770430	539388	980904	4.66504e+06	1.84008e+07
MEDN2372*221	LPE(0:0/20:4)	LPE(0:0/20:4)	GP	甘油磷脂类	LPE	溶血磷脂酰乙醇胺	C25H44NO7P	-	532879	369174	386646	547294	443296	306219	195720	373931	341547	355519	377878	482507
MEDN2392	LPA(0:0/18:1)	溶血磷脂酸_LPA(0:0/18:1)	GP	甘油磷脂类	LPA	溶血磷脂酸	C21H41O7P	-	76381.3	31930.1	38254.4	49460.5	41531.1	46675.2	59388.7	33364.9	21569.3	163547	525837	720883
MEDP0002	DL-Homocysteine	D-高半胱氨酸	Amino acid and Its metabolites	氨基酸及其代谢物	Amino acids	氨基酸	C4H9NO2S	454-29-5	851329	217249	277725	528303	429349	181460	330325	291340	288356	688292	718889	615929
MEDP0026*110	L-Valine	L-缬氨酸	Amino acid and Its metabolites	氨基酸及其代谢物	Amino acids	氨基酸	C5H11NO2	72-18-4	2.29902e+07	7.14537e+06	8.86181e+06	2.37228e+07	3.04811e+07	2.88627e+07	1.77815e+07	1.14366e+07	2.41256e+07	2.41616e+07	3.42704e+07	3.77119e+07
MEDP0035	5-Hydroxy-L-Tryptophan	5-羟基-L-色氨酸	Amino acid and Its metabolites	氨基酸及其代谢物	Amino acid derivatives	氨基酸衍生物	C11H12N2O3	56-69-9	1.55834e+06	686395	668294	1.1451e+06	1.0053e+06	628171	707311	786964	659343	1.10919e+06	1.24025e+06	2.45476e+06
MEDP0037*252	Asp-Phe	L-冬胺基乙酸-L-苯丙胺基乙酸	Amino acid and Its metabolites	氨基酸及其代谢物	Small Peptide	小肽	C13H16N2O5	13433-09-5	2.87476e+07	6.96303e+06	9.59049e+06	1.51324e+07	1.55323e+07	5.48636e+06	1.58637e+07	2.0161e+07	1.63745e+07	3.80805e+07	1.61267e+07	3.73091e+07
MEDP0053	L-Dopa	L-多巴	Amino acid and Its metabolites	氨基酸及其代谢物	Amino acid derivatives	氨基酸衍生物	C9H11NO4	59-92-7	2.01762e+06	830855	796117	1.35032e+06	1.25713e+06	706252	697627	829904	926126	1.40944e+06	1.22015e+06	1.30391e+06
MEDP0063	N-Acetylaspartate	N-乙酰天冬氨酸	Amino acid and Its metabolites	氨基酸及其代谢物	Amino acid derivatives	氨基酸衍生物	C6H9NO5	997-55-7	2.93625e+06	1.31963e+06	1.35685e+06	1.67271e+06	2.28638e+06	434952	2.49363e+06	1.58468e+06	1.58134e+06	3.00473e+06	3.11792e+06	3.34901e+06
MEDP0067*137	N-Acetylmannosamine	N-乙酰-D-甘露糖胺	Carbohydrates and Its metabolites	碳水化合物及其代谢物	Sugars	糖类	C8H15NO6	3615-17-6	625130	712384	530816	1.03231e+06	688316	553127	437213	511464	605077	647248	865709	684768
MEDP0073	N-Phenylacetylglycine	N-苯基乙酰甘氨酸	Amino acid and Its metabolites	氨基酸及其代谢物	Amino acid derivatives	氨基酸衍生物	C10H11NO3	500-98-1	3.14328e+08	3.16643e+08	3.11757e+08	3.4085e+08	3.27315e+08	2.85696e+08	2.97315e+08	3.09481e+08	2.88738e+08	3.16021e+08	3.3147e+08	2.85681e+08
MEDP0081	Serotonin	五羟色胺	Tryptamines,Cholines,Pigments	色胺、胆碱、色素	Tryptamines	色胺	C10H12N2O	50-67-9	1.91753e+06	765489	592837	1.04795e+06	1.0029e+06	675001	734046	806599	744192	1.70092e+06	2.76563e+06	2.29782e+06
MEDP0084*101	Trimethylamine-N-Oxide	氧化三甲胺	Alcohol and amines	醇、胺类	Amines	胺类	C3H9NO	1184-78-7	4.23326e+07	5.1359e+07	4.67153e+07	2.88388e+07	3.4041e+07	4.68442e+07	4.46344e+07	4.19013e+07	5.08459e+07	5.94526e+07	5.84476e+07	6.78502e+07
MEDP0085*236	Tyramine	酪胺	Benzene and substituted derivatives	苯及其衍生物	Benzene and substituted derivatives	苯及其衍生物	C8H11NO	51-67-2	2.43102e+06	1.21944e+06	1.26674e+06	2.09647e+06	1.70377e+06	862533	820928	985511	1.01717e+06	1.80915e+06	2.33087e+06	3.40308e+06
MEDP0086	Urea	尿素	Alcohol and amines	醇、胺类	Amines	胺类	CH4N2O	57-13-6	4.54564e+08	2.64428e+08	2.66934e+08	4.4455e+08	4.32943e+08	3.76904e+08	3.28159e+08	4.05433e+08	3.30892e+08	4.47678e+08	4.44761e+08	4.59402e+08
MEDP0100	3-(4-hydroxyphenyl)acrylaldehyde	3-（4-羟苯基）丙烯醛	Benzene and substituted derivatives	苯及其衍生物	Benzene and substituted derivatives	苯及其衍生物	C9H8O2	2538-87-6	3.40254e+07	1.18416e+07	1.10054e+07	1.439e+07	2.31023e+07	1.48247e+07	2.33732e+07	1.65845e+07	1.80016e+07	1.6477e+07	3.23284e+07	3.04204e+07
MEDP0107	Methyl-Benzoate	苯甲酸甲酯	Benzene and substituted derivatives	苯及其衍生物	Phenolic acids	酚酸类	C8H8O2	93-58-3	2.07421e+06	1.06215e+06	1.42101e+06	1.65272e+06	1.54623e+06	1.6848e+06	1.64754e+06	2.09261e+06	1.90478e+06	3.13722e+06	1.37646e+06	3.37602e+06
MEDP0109	(3,4-Dimethoxyphenyl) Acetic Acid	3,4-二甲氧基苯乙酸	Benzene and substituted derivatives	苯及其衍生物	Phenolic acids	酚酸类	C10H12O4	93-40-3	1.05479e+06	911025	817157	1.26044e+06	1.22617e+06	839569	506213	629168	672340	986922	848653	1.08048e+06
MEDP0111	3-(4-Hydroxyphenyl)-Propionic Acid	3-(4-羟苯基)丙酸	Benzene and substituted derivatives	苯及其衍生物	Phenolic acids	酚酸类	C9H10O3	501-97-3	1.22422e+07	4.62434e+06	4.88182e+06	8.25947e+06	7.50103e+06	5.72436e+06	3.62122e+06	7.50224e+06	8.41636e+06	1.02883e+07	9.54432e+06	1.80049e+07
MEDP0115	1,4-Dihydro-1-Methyl-4-Oxo-3-Pyridinecarboxamide	1,4-二氢-1-甲基-4-氧代-3-吡啶甲酰胺	Heterocyclic compounds	杂环化合物	Pteridines and derivatives	蝶啶及其衍生物	C7H8N2O2	769-49-3	4.08869e+08	4.10661e+08	3.53737e+08	4.04146e+08	4.54866e+08	3.80187e+08	3.9645e+08	4.0803e+08	3.64628e+08	4.54468e+08	4.43015e+08	5.57637e+08
MEDP0143	Biotin	生物素	CoEnzyme and vitamins	辅酶和维生素	CoEnzyme and vitamins	辅酶和维生素	C10H16N2O3S	58-85-5	4.62281e+06	1.37342e+06	1.79556e+06	2.6513e+06	2.74055e+06	1.43472e+06	1.91039e+06	2.06764e+06	2.36184e+06	3.33238e+06	3.97092e+06	7.85412e+06
MEDP0145*129	1,7-Dimethylxanthine	1,7-二甲基黄嘌呤	Nucleotide and Its metabolites	核苷酸及其代谢物	Nucleotide and Its metabolites	核苷酸及其代谢物	C7H8N4O2	611-59-6	4.17444e+06	1.45746e+06	1.83677e+06	2.99708e+06	3.18288e+06	1.66774e+06	1.83303e+06	2.26951e+06	1.72098e+06	3.62756e+06	3.57171e+06	5.14765e+06
MEDP0152	3'-Adenylic acid	腺苷-3'-磷酸	Nucleotide and Its metabolites	核苷酸及其代谢物	Nucleotide and Its metabolites	核苷酸及其代谢物	C10H14N5O7P	84-21-9	148377	121568	119263	138651	154047	12804.8	72107.6	101818	94238.7	257566	154918	141512
MEDP0154	5,6-Dihydro-5-Methyluracil	5,6-二氢胸腺嘧啶	Nucleotide and Its metabolites	核苷酸及其代谢物	Nucleotide and Its metabolites	核苷酸及其代谢物	C5H8N2O2	696-04-8	2.20319e+06	1.36618e+06	1.5264e+06	1.90248e+06	1.63389e+06	1.50763e+06	1.14524e+06	1.45439e+06	1.16072e+06	2.33292e+06	2.09244e+06	4.04992e+06
MEDP0159*235	Adenine	腺嘌呤	Nucleotide and Its metabolites	核苷酸及其代谢物	Nucleotide and Its metabolites	核苷酸及其代谢物	C5H5N5	73-24-5	46724.1	26313.6	11581.8	34401.1	59828.3	13256.8	14457.6	10403.7	18122.6	181264	34661.1	26472.5
MEDP0163	Cytidine	胞苷	Nucleotide and Its metabolites	核苷酸及其代谢物	Nucleotide and Its metabolites	核苷酸及其代谢物	C9H13N3O5	65-46-3	1.23558e+06	364910	461625	932009	688026	368042	337599	602518	361773	2.22953e+06	1.56125e+06	1.49674e+06
MEDP0167*253	Guanosine	鸟苷	Nucleotide and Its metabolites	核苷酸及其代谢物	Nucleotide and Its metabolites	核苷酸及其代谢物	C10H13N5O5	118-00-3	6.90768e+06	2.97133e+06	1.90513e+06	5.01317e+06	4.04415e+06	511347	1.53668e+06	2.46152e+06	1.63302e+06	5.41139e+06	4.99663e+06	6.10146e+06
MEDP0174	Purine	嘌呤碱	Nucleotide and Its metabolites	核苷酸及其代谢物	Nucleotide and Its metabolites	核苷酸及其代谢物	C5H4N4	120-73-0	777355	299786	392096	607891	574102	161644	372523	348810	350354	1.01623e+06	915858	1.16251e+06
MEDP0175	Pyrimidine	嘧啶	Nucleotide and Its metabolites	核苷酸及其代谢物	Nucleotide and Its metabolites	核苷酸及其代谢物	C4H4N2	289-95-2	101288	76710	77824.6	90600.7	99605.6	36004.4	99293	69017.2	91935.5	81970.7	100610	136837
MEDP0177	Thymine	胸腺嘧啶	Nucleotide and Its metabolites	核苷酸及其代谢物	Nucleotide and Its metabolites	核苷酸及其代谢物	C5H6N2O2	65-71-4	1.62474e+06	1.19338e+06	1.62328e+06	1.31172e+06	1.79212e+06	8.36157e+06	1.04284e+06	706181	642951	2.58341e+06	1.39684e+06	2.51812e+06
MEDP0178	Uracil	尿嘧啶	Nucleotide and Its metabolites	核苷酸及其代谢物	Nucleotide and Its metabolites	核苷酸及其代谢物	C4H4N2O2	66-22-8	3.39147e+07	2.81573e+07	4.24154e+07	3.70397e+07	3.16087e+07	2.90382e+07	4.6309e+07	5.27937e+07	3.53721e+07	5.30958e+07	2.68614e+07	2.46404e+07
MEDP0180	Β-Nicotinamide Mononucleotide	β-烟酰胺单核苷酸	Nucleotide and Its metabolites	核苷酸及其代谢物	Nucleotide and Its metabolites	核苷酸及其代谢物	C11H15N2O8P	1094-61-7	2.12444e+06	1.77965e+06	2.37981e+06	2.02855e+06	1.73617e+06	129505	4.27641e+06	2.6615e+06	5.88005e+06	446327	2.96718e+06	2.34283e+06
MEDP0203	Trans-Cinnamaldehyde	反式肉桂醛	Benzene and substituted derivatives	苯及其衍生物	Benzene and substituted derivatives	苯及其衍生物	C9H8O	14371-10-9	216209	219428	266689	256740	214691	95566.3	367052	295023	305280	857349	104124	160191
MEDP0212	N-Acetyl-5-Hydroxytryptamine	N-乙酰基五羟色胺	Tryptamines,Cholines,Pigments	色胺、胆碱、色素	Tryptamines	色胺	C12H14N2O2	1210-83-9	282400	139723	109603	188566	161362	58339.1	93365.5	166647	98576.6	318829	305468	325767
MEDP0215P	Quininae	奎宁亚科	Others	其他	Others	其他	C20H24N2O2	130-95-0	1.34142e+06	78007.9	270471	774374	592786	122304	523461	456442	361592	1.13938e+06	1.62592e+06	2.27726e+06
MEDP0232*137	N-Acetyl-D-Glucosamine	N-乙酰氨基葡萄糖	Carbohydrates and Its metabolites	碳水化合物及其代谢物	Sugar derivatives	糖衍生物	C8H15NO6	7512-17-6	625130	712384	530816	1.03231e+06	688316	553127	437213	511464	605077	647248	865709	684768
MEDP0234*125	D-Glucono-1,5-Lactone	葡糖酸内酯	Carbohydrates and Its metabolites	碳水化合物及其代谢物	Sugar acids	糖酸	C6H10O6	90-80-2	16025	28480.6	19331.9	21755.9	12515	23935.3	15618.3	18736.5	24032	16284	31595.6	10540.5
MEDP0242	Nicotinamide	烟酰胺	CoEnzyme and vitamins	辅酶和维生素	CoEnzyme and vitamins	辅酶和维生素	C6H6N2O	98-92-0	1.94017e+08	1.01205e+08	1.0987e+08	1.55851e+08	1.511e+08	6.98758e+07	1.27244e+08	1.25363e+08	1.23561e+08	2.05556e+08	1.78644e+08	2.36636e+08
MEDP0245	Nicotinamide-N-Oxide	N-氧代烟酰胺	CoEnzyme and vitamins	辅酶和维生素	CoEnzyme and vitamins	辅酶和维生素	C6H6N2O2	1986-81-8	3.56352e+07	3.21688e+07	1.95599e+07	3.21896e+07	2.84818e+07	1.33961e+07	2.13255e+07	1.60039e+07	1.91353e+07	2.53583e+07	2.40391e+07	3.79084e+07
MEDP0248	N-Methylnicotinamide	N-甲基烟酰胺	CoEnzyme and vitamins	辅酶和维生素	CoEnzyme and vitamins	辅酶和维生素	C7H8N2O	114-33-0	250488	43640.7	108945	129237	202168	88218.9	43111.5	54657.9	41536.3	286655	264699	323025
MEDP0272	5-Hydroxyindole-3-Acetic Acid	5-羟基吲哚-3-乙酸	Heterocyclic compounds	杂环化合物	Indole and Its derivatives	吲哚及其衍生物	C10H9NO3	54-16-0	3.4979e+06	833917	916045	2.69883e+06	1.81428e+06	525223	1.02814e+06	1.23582e+06	791185	3.11239e+06	3.33943e+06	3.92908e+06
MEDP0273	5-Hydroxytryptophol	5-羟色胺	Heterocyclic compounds	杂环化合物	Indole and Its derivatives	吲哚及其衍生物	C10H11NO2	154-02-9	4.11648e+06	3.63329e+06	3.58585e+06	4.76133e+06	4.19196e+06	2.87944e+06	3.52701e+06	3.76482e+06	3.51672e+06	4.16138e+06	4.1983e+06	4.02825e+06
MEDP0276	Indole-3-Carboxaldehyde	吲哚-3-甲醛	Heterocyclic compounds	杂环化合物	Indole and Its derivatives	吲哚及其衍生物	C9H7NO	487-89-8	6.34784e+06	5.02788e+06	5.44295e+06	5.47188e+06	4.45544e+06	4.75381e+06	3.58658e+06	4.39399e+06	3.453e+06	7.14027e+06	7.18746e+06	1.02104e+07
MEDP0277	Methyl Indole-3-Acetate	吲哚-3-乙酸甲酯	Heterocyclic compounds	杂环化合物	Indole and Its derivatives	吲哚及其衍生物	C11H11NO2	1912-33-0	328387	682935	250572	254530	280256	414061	213098	210708	150846	431093	815726	561630
MEDP0281	1,3-Diaminopropane	1,3-二氨基丙烷	Alcohol and amines	醇、胺类	Amines	胺类	C3H10N2	109-76-2	555336	398788	420135	533316	658815	349662	416434	393118	550102	938745	647117	762011
MEDP0288	2-Furoic acid	2-呋喃甲酸	Organic acid and Its derivatives	有机酸及其衍生物	Organic acid and Its derivatives	有机酸及其衍生物	C5H4O3	88-14-2	824073	477912	599871	522567	524994	328537	401843	684397	502802	855921	1.20947e+06	553906
MEDP0295	4-Acetamidobutyric Acid	4-乙酰氨基丁酸	Organic acid and Its derivatives	有机酸及其衍生物	Organic acid and Its derivatives	有机酸及其衍生物	C6H11NO3	3025-96-5	6.65778e+07	2.41367e+07	3.84203e+07	5.43859e+07	5.41896e+07	3.41041e+07	4.00501e+07	4.09312e+07	4.79285e+07	8.5151e+07	5.58036e+07	8.71907e+07
MEDP0301	Azelaic Acid	壬二酸	Organic acid and Its derivatives	有机酸及其衍生物	Organic acid and Its derivatives	有机酸及其衍生物	C9H16O4	123-99-9	1.43284e+06	898417	1.19866e+06	1.21301e+06	1.35281e+06	1.5029e+06	1.01333e+06	1.23156e+06	1.43091e+06	1.73993e+06	1.82554e+06	2.26088e+06
MEDP0307	Dl-2-Aminooctanoic Acid	DL-2-氨基辛酸	Organic acid and Its derivatives	有机酸及其衍生物	Organic acid and Its derivatives	有机酸及其衍生物	C8H17NO2	644-90-6	290346	181781	190554	230421	279399	203323	307200	232156	274508	395547	363137	411348
MEDP0326	N'-Formylkynurenine	N’-甲酰基犬尿氨酸	Amino acid and Its metabolites	氨基酸及其代谢物	Amino acid derivatives	氨基酸衍生物	C11H12N2O4	1022-31-7	742526	150346	210189	486679	358193	489841	226827	170620	166519	377817	416600	804235
MEDP0336*268	LPC(0:0/14:0)	LPC(0:0/14:0)	GP	甘油磷脂类	LPC	溶血磷脂酰胆碱	C22H46NO7P	-	223589	62309.9	84831.7	106280	116867	67323.2	72963.7	41985	68296	86984.3	1.02535e+06	2.07151e+06
MEDP0338*272	LPC(16:0/0:0)	LPC(16:0/0:0)	GP	甘油磷脂类	LPC	溶血磷脂酰胆碱	C24H50NO7P	17364-16-8	1.02749e+06	700743	580791	513584	350290	363100	429342	322746	410178	643913	2.6754e+06	3.71952e+06
MEDP0362N	Neopterin	新蝶呤	Heterocyclic compounds	杂环化合物	Pteridines and derivatives	蝶啶及其衍生物	C9H11N5O4	2009-64-5	96905.4	480302	154565	73474	185626	85498.1	294993	179177	314028	56716.8	117978	56498.8
MEDP0365	Cotinine-N-Oxide	辅酶N氧化物	Heterocyclic compounds	杂环化合物	Heterocyclic compounds	杂环化合物	C10H12N2O2	36508-80-2	214236	136402	205694	288421	212245	116969	147208	203956	141723	270849	364629	247860
MEDP0379*132	3-Hydroxyhippuric Acid	3-羟基马尿酸	Organic acid and Its derivatives	有机酸及其衍生物	Organic acid and Its derivatives	有机酸及其衍生物	C9H9NO4	1637-75-8	3.69919e+06	2.26852e+06	2.2281e+06	3.16109e+06	3.22738e+06	1.87976e+06	1.81671e+06	2.14578e+06	1.76936e+06	6.68525e+06	2.81806e+06	3.04947e+06
MEDP0380	2-(Dimethylamino)Guanosine	2-（二甲氨基）鸟苷	Nucleotide and Its metabolites	核苷酸及其代谢物	Nucleotide and Its metabolites	核苷酸及其代谢物	C12H17N5O5	2140-67-2	1.33891e+08	6.53528e+07	7.42652e+07	1.67687e+08	1.07043e+08	8.07096e+07	6.0315e+07	1.10861e+08	6.7993e+07	1.42213e+08	1.67463e+08	1.44639e+08
MEDP0381*124	7-Methylguanine	7-甲基鸟嘌呤	Nucleotide and Its metabolites	核苷酸及其代谢物	Nucleotide and Its metabolites	核苷酸及其代谢物	C6H7N5O	578-76-7	2.66265e+08	1.88053e+08	1.91343e+08	3.04093e+08	2.30246e+08	1.58899e+08	1.59739e+08	2.05627e+08	1.66231e+08	2.38452e+08	2.39105e+08	2.50297e+08
MEDP0382*253	8-Hydroxy-2-Deoxyguanosine	8-羟基-2-脱氧鸟苷	Nucleotide and Its metabolites	核苷酸及其代谢物	Nucleotide and Its metabolites	核苷酸及其代谢物	C10H13N5O5	88847-89-6	5.75064e+07	2.70841e+07	1.50805e+07	3.8125e+07	3.17197e+07	3.80199e+06	1.21733e+07	1.93197e+07	1.38158e+07	4.13941e+07	3.64957e+07	4.21926e+07
MEDP0384	Isoxanthopterin	異黃喋呤	Heterocyclic compounds	杂环化合物	Pteridines and derivatives	蝶啶及其衍生物	C6H5N5O2	529-69-1	1.06271e+07	7.44466e+06	6.34794e+06	7.76446e+06	6.98861e+06	6.55914e+06	4.29836e+06	4.53016e+06	4.92917e+06	8.40972e+06	6.31908e+06	3.34349e+06
MEDP0385	L-Sepiapterin	墨喋呤	Heterocyclic compounds	杂环化合物	Pteridines and derivatives	蝶啶及其衍生物	C9H11N5O3	17094-01-8	797257	265870	221703	720212	372999	128394	233647	313431	159483	1.23811e+06	1.26311e+06	2.33568e+06
MEDP0387	L-Homoarginine	L-高精氨酸	Amino acid and Its metabolites	氨基酸及其代谢物	Amino acids	氨基酸	C7H16N4O2	156-86-5	1.0874e+06	554116	1.25579e+06	1.10105e+06	1.75981e+06	1.62536e+06	2.03192e+06	811020	2.00745e+06	1.64884e+06	1.6646e+06	1.78306e+06
MEDP0401	5'-Deoxy-5'-(Methylthio) Adenosine	5-脱氧-5-甲硫腺苷	Nucleotide and Its metabolites	核苷酸及其代谢物	Nucleotide and Its metabolites	核苷酸及其代谢物	C11H15N5O3S	2457-80-9	2.58549e+08	8.09064e+07	1.27862e+08	2.05533e+08	1.66168e+08	8.02422e+07	1.13666e+08	1.22628e+08	1.07234e+08	1.17682e+08	1.92498e+08	2.22217e+08
MEDP0409	Cys-Gly	半胱氨酰甘氨酸	Amino acid and Its metabolites	氨基酸及其代谢物	Small Peptide	小肽	C5H10N2O3S	19246-18-5	253791	68805.4	80179	86310.7	88616.5	64545.5	34183.4	114771	91683.4	271533	139364	259910
MEDP0426	Xanthurenic Acid	黄尿酸	Organic acid and Its derivatives	有机酸及其衍生物	Organic acid and Its derivatives	有机酸及其衍生物	C10H7NO4	59-00-7	3.9719e+06	2.34508e+06	2.9793e+06	1.96516e+06	4.3296e+06	1.91772e+06	3.04926e+06	2.27081e+06	2.44502e+06	3.54816e+06	3.99486e+06	2.70016e+06
MEDP0437	Ergothioneine	麦角硫酮	Organic acid and Its derivatives	有机酸及其衍生物	Organic acid and Its derivatives	有机酸及其衍生物	C9H15N3O2S	497-30-3	277809	133229	160638	196262	135905	55132.8	103808	181901	73457.5	325951	509140	515633
MEDP0450	P-Aminobenzoate	对-氨基苯甲酸	Benzene and substituted derivatives	苯及其衍生物	Phenolic acids	酚酸类	C7H7NO2	150-13-0	265353	66502	157631	193785	232814	63832.2	94919.5	152749	136617	3.05723e+06	313773	251447
MEDP0453	Indole	吲哚	Heterocyclic compounds	杂环化合物	Indole and Its derivatives	吲哚及其衍生物	C8H7N	120-72-9	3.54364e+06	1.9762e+06	1.39893e+06	2.5891e+06	2.2908e+06	962519	1.61697e+06	1.60015e+06	1.46002e+06	2.92266e+06	6.33141e+06	3.20283e+06
MEDP0454	Isoquinoline	异喹啉	Heterocyclic compounds	杂环化合物	Heterocyclic compounds	杂环化合物	C9H7N	119-65-3	6.50016e+06	1.56031e+06	3.41703e+06	5.11944e+06	4.57723e+06	1.81094e+06	3.32741e+06	4.8546e+06	4.32912e+06	7.30944e+06	2.55684e+06	5.32641e+06
MEDP0456	Piperidine	哌啶	Heterocyclic compounds	杂环化合物	Heterocyclic compounds	杂环化合物	C5H11N	110-89-4	5.93356e+06	1.586e+06	3.30981e+06	4.47522e+06	4.01574e+06	2.44044e+06	2.92772e+06	3.50695e+06	2.9137e+06	6.92054e+06	4.69812e+06	7.72614e+06
MEDP0494*269	LPC(15:0/0:0)	LPC(15:0/0:0)	GP	甘油磷脂类	LPC	溶血磷脂酰胆碱	C23H48NO7P	-	188621	95414.1	55114.2	168324	173732	107599	96058.2	101396	51147	88972.2	630407	948038
MEDP0526	6-Dimethylaminopurine	6-二甲基氨基嘌呤	Nucleotide and Its metabolites	核苷酸及其代谢物	Nucleotide and Its metabolites	核苷酸及其代谢物	C7H9N5	938-55-6	5.06471e+06	3.55651e+06	3.9588e+06	3.97088e+06	4.53239e+06	3.75678e+06	4.18235e+06	4.82482e+06	3.82098e+06	5.42222e+06	8.5112e+06	3.37295e+06
MEDP0528	5-Aminosalicylic Acid	5-氨基水杨酸	Organic acid and Its derivatives	有机酸及其衍生物	Organic acid and Its derivatives	有机酸及其衍生物	C7H7NO3	89-57-6	1.53238e+06	1.20066e+06	885020	1.61695e+06	1.36897e+06	1.00733e+06	805086	894286	801363	1.29977e+06	1.50603e+06	1.98409e+06
MEDP0529	Indole-3-acetamide	吲哚-3-乙酰胺	Heterocyclic compounds	杂环化合物	Indole and Its derivatives	吲哚及其衍生物	C10H10N2O	879-37-8	6.45601e+06	3.0994e+06	3.1571e+06	5.09394e+06	5.41536e+06	3.10966e+06	3.10514e+06	3.55003e+06	3.0652e+06	4.49577e+06	5.07142e+06	9.20701e+06
MEDP0535	Triethyl-phosphate	磷酸三乙酯	Organic acid and Its derivatives	有机酸及其衍生物	Phosphoric acids	磷酸类化合物	C6H15O4P	78-40-0	562889	392304	384622	629221	502656	383642	409132	438195	493842	560430	512462	688038
MEDP0539	Ubiquinone-1	辅酶Q1	CoEnzyme and vitamins	辅酶和维生素	CoEnzyme and vitamins	辅酶和维生素	C14H18O4	727-81-1	110032	129175	75196.7	414241	92261.3	92504	78779.8	89820.4	227505	129416	105830	164682
MEDP0541	δ-Valerolactam	δ-戊内胺	Alcohol and amines	醇、胺类	Amines	胺类	C5H9NO	675-20-7	3.98378e+07	1.78554e+07	2.24139e+07	3.06516e+07	3.49858e+07	1.52033e+07	3.35304e+07	2.63653e+07	4.93057e+07	5.7158e+07	3.16078e+07	5.14144e+07
MEDP0545	2-Pyrrolidinone	2-吡咯烷酮	Heterocyclic compounds	杂环化合物	Heterocyclic compounds	杂环化合物	C4H7NO	616-45-5	4.87172e+07	1.78668e+07	2.89425e+07	3.94871e+07	3.74394e+07	2.41958e+07	2.81901e+07	3.17369e+07	3.48345e+07	6.13788e+07	4.02302e+07	6.25091e+07
MEDP0556	Herniarin	7-甲氧基香豆素	Benzene and substituted derivatives	苯及其衍生物	Benzene and substituted derivatives	苯及其衍生物	C10H8O3	531-59-9	80500.1	43064.5	47601.7	58893.5	57335.5	25435.4	31944	21040.2	30054.4	88716.5	79066.7	43186.3
MEDP0560	Dihydrouracil	二氢尿嘧啶	Nucleotide and Its metabolites	核苷酸及其代谢物	Nucleotide and Its metabolites	核苷酸及其代谢物	C4H6N2O2	504-07-4	1.46087e+07	1.18582e+07	1.05515e+07	1.33456e+07	1.10497e+07	1.12534e+07	5.89246e+06	8.89701e+06	6.77654e+06	1.23929e+07	1.097e+07	2.15059e+07
MEDP0574	Oleamide	油酸酰胺	Alcohol and amines	醇、胺类	Amines	胺类	C18H35NO	301-02-0	68916.7	50983.1	73630.4	201347	169158	222513	19698.1	62198	27486.8	33658.5	127649	224716
MEDP0576	N1-Acetylspermine	N1-乙酰精胺	Organic acid and Its derivatives	有机酸及其衍生物	Organic acid and Its derivatives	有机酸及其衍生物	C12H28N4O	25593-72-0	4.98626e+06	1.75746e+06	2.06022e+06	2.8996e+06	2.82888e+06	1.34007e+06	1.79404e+06	2.8325e+06	1.95014e+06	3.34556e+06	4.55734e+06	5.14186e+06
MEDP0577*140	Carnitine isoC4:0	异丁酰肉碱	FA	脂肪酰类	CAR	酰基肉碱	C11H21NO4	25518-49-4	3.0186e+07	7.24282e+06	1.09133e+07	1.83188e+07	1.53482e+07	5.40362e+06	1.56044e+07	1.45303e+07	1.20756e+07	1.76776e+07	1.91903e+07	2.44632e+07
MEDP0584	Pterine	2-氨基-4-羟基蝶啶	Heterocyclic compounds	杂环化合物	Pteridines and derivatives	蝶啶及其衍生物	C6H5N5O	2236-60-4	2.69763e+07	9.49421e+06	1.07595e+07	2.11867e+07	2.21123e+07	7.79655e+06	9.1586e+06	1.06169e+07	1.26195e+07	1.12586e+07	2.22686e+07	1.9547e+07
MEDP0587HN	N-Alpha-acetyllysine	N-α-乙酰赖氨酸	Amino acid and Its metabolites	氨基酸及其代谢物	Amino acid derivatives	氨基酸衍生物	C8H16N2O3	152473-69-3	2.69439e+07	1.13914e+07	1.34627e+07	1.88797e+07	1.6853e+07	1.22595e+07	1.4007e+07	1.4826e+07	1.24597e+07	2.36906e+07	1.70199e+07	3.115e+07
MEDP0588	Ritalinic acid	利他宁酸	Organic acid and Its derivatives	有机酸及其衍生物	Organic acid and Its derivatives	有机酸及其衍生物	C13H17NO2	19395-41-6	92406	32557.2	66257.8	55177.6	70645.8	53683.4	69767.2	41525.9	63367.5	77503.8	74394.9	91830.6
MEDP0606	2-(3,4-dimethoxyphenyl)ethanamine	2-(3,4-二甲氧基苯基)乙胺	Benzene and substituted derivatives	苯及其衍生物	Benzene and substituted derivatives	苯及其衍生物	C10H15NO2	120-20-7	167852	130616	134728	193104	159119	114014	80884.3	60867.5	74398.7	87504.3	127641	157801
MEDP0611	N-Acetyl-L-Histidine	N-乙酰-L-组氨酸	Amino acid and Its metabolites	氨基酸及其代谢物	Amino acid derivatives	氨基酸衍生物	C8H11N3O3	2497-02-1	4.18817e+07	3.2986e+07	4.41283e+07	3.56906e+07	4.37903e+07	3.93818e+07	4.3586e+07	2.99067e+07	4.26855e+07	4.7673e+07	4.81965e+07	5.73509e+07
MEDP0617	2-Furoylglycine	N-(2-糠酰)甘氨酸	Amino acid and Its metabolites	氨基酸及其代谢物	Amino acid derivatives	氨基酸衍生物	C7H7NO4	5657-19-2	1.0471e+07	3.69739e+06	2.99894e+06	5.36068e+06	5.19355e+06	4.70925e+06	3.79918e+06	4.55161e+06	5.50307e+06	8.68993e+06	1.11159e+07	6.79787e+06
MEDP0618*146	Carnitine-2-methyl-C4	2-甲基丁酰肉碱	FA	脂肪酰类	CAR	酰基肉碱	C12H23NO4	31023-25-3	7.17555e+06	1.1937e+06	2.07887e+06	4.54498e+06	3.75601e+06	974263	1.86123e+06	2.02851e+06	1.5805e+06	3.01037e+06	4.22799e+06	7.39156e+06
MEDP0636	Furfural	糠醛	Aldehyde,Ketones,Esters	醛、酮、酯类	Aldehydes	醛类	C5H4O2	98-01-1	149427	86714.6	79131.5	113033	81834.1	65481.9	115810	99006.6	109808	346303	136632	125044
MEDP0637	Phe-Pro	L-苯丙氨酸-L-脯氨酸	Amino acid and Its metabolites	氨基酸及其代谢物	Amino acid derivatives	氨基酸衍生物	C14H18N2O3	7669-65-0	8.57493e+07	4.33682e+07	3.84077e+07	7.56645e+07	6.56734e+07	9.08983e+06	4.37225e+07	5.52018e+07	5.19593e+07	1.08593e+08	9.88428e+07	1.37973e+08
MEDP0646P	2,3-Dihydrobenzofuran	2,3-二氢苯并呋喃	Benzene and substituted derivatives	苯及其衍生物	Benzene and substituted derivatives	苯及其衍生物	C8H8O	496-16-2	3.95152e+06	1.72298e+06	2.29258e+06	3.09146e+06	2.59265e+06	794801	1.83748e+06	1.84005e+06	1.57244e+06	5.4254e+06	5.61186e+06	6.28586e+06
MEDP0647	Anisic acid	茴香酸	Benzene and substituted derivatives	苯及其衍生物	Phenolic acids	酚酸类	C8H8O3	100-09-4	421139	182792	261329	378003	317250	217007	148645	223730	355824	373168	267104	655128
MEDP0650P	4,4'-Methylenedianiline	4，4-二氨基二苯甲烷	Benzene and substituted derivatives	苯及其衍生物	Benzene and substituted derivatives	苯及其衍生物	C13H14N2	101-77-9	1.34874e+07	6.79062e+06	8.70621e+06	1.98308e+07	1.16212e+07	3.26823e+06	4.16511e+06	6.2045e+06	4.80709e+06	5.52853e+06	9.78662e+06	1.02795e+07
MEDP0653	Benzylcinnamate	肉桂酸苯甲酯	Aldehyde,Ketones,Esters	醛、酮、酯类	Esters	酯类	C16H14O2	103-41-3	172475	64411.1	58425.3	193982	107954	80206.1	58179.6	158248	105502	157882	230665	366910
MEDP0658	Ethyl-dodecanoate	月桂酸乙酯	Alcohol and amines	醇、胺类	Amines	胺类	C14H28O2	106-33-2	3.79125e+06	3.92255e+06	3.67437e+06	3.50227e+06	4.08999e+06	3.95479e+06	3.75455e+06	3.87126e+06	3.83384e+06	3.92532e+06	3.43948e+06	3.76321e+06
MEDP0668	m-Cresol	间甲酚	Benzene and substituted derivatives	苯及其衍生物	Phenolics	苯酚类	C7H8O	108-39-4	1.64573e+07	1.24701e+07	8.8691e+06	2.63741e+07	1.63371e+07	9.57229e+06	1.02464e+07	1.35536e+07	1.97686e+07	2.56164e+07	2.62234e+07	2.74643e+07
MEDP0670	2,6-Dimethylpyridine	2,6-二甲基吡啶	Heterocyclic compounds	杂环化合物	Pteridines and derivatives	蝶啶及其衍生物	C7H9N	108-48-5	236665	129105	81129.5	67874.3	90640.5	74302.9	136289	118919	39247.5	139929	118926	150293
MEDP0675	2-Picoline	2-甲基吡啶	Heterocyclic compounds	杂环化合物	Pteridines and derivatives	蝶啶及其衍生物	C6H7N	109-06-8	464094	308017	250645	417395	436132	304577	405734	260604	421886	526000	704878	633961
MEDP0677*229	Butylamine	正丁胺	Alcohol and amines	醇、胺类	Amines	胺类	C4H11N	109-73-9	1.20301e+06	1.04291e+06	985224	1.19864e+06	1.56414e+06	1.18241e+06	1.24793e+06	917104	1.38951e+06	1.04123e+06	1.36945e+06	1.84527e+06
MEDP0682	Hydroxyacetone	羟基丙酮	Aldehyde,Ketones,Esters	醛、酮、酯类	Ketones	酮类	C3H6O2	116-09-6	5.18569e+06	2.80633e+06	4.08169e+06	3.98906e+06	4.53702e+06	1.74656e+06	3.8081e+06	3.10254e+06	3.21892e+06	6.62373e+06	2.7103e+06	3.68767e+06
MEDP0683	succinylsulfathiazole	丁二酰磺胺噻唑水合物	Heterocyclic compounds	杂环化合物	Sulfanilamides	磺胺类化合物	C13H13N3O5S2	116-43-8	71317.2	56981.5	53519.6	84992.7	78818.6	43442.7	117676	101555	70435.5	75867.3	29978.3	32433.3
MEDP0687	2-Acetyl-5-methylfuran	2-乙酰基-5-甲基呋喃	Heterocyclic compounds	杂环化合物	Heterocyclic compounds	杂环化合物	C7H8O2	1193-79-9	732806	479267	457908	597341	568514	328124	283556	320322	985004	334299	552208	551911
MEDP0707	2-Pentadecanone	2-十五烷酮	Aldehyde,Ketones,Esters	醛、酮、酯类	Ketones	酮类	C15H30O	2345-28-0	1.36133e+06	1.02967e+06	1.12363e+06	1.17232e+06	908658	1.14475e+06	1.19094e+06	943185	1.25541e+06	1.17578e+06	1.30102e+06	1.74379e+06
MEDP0711	4-Ethyl-2-methoxyphenol	2-甲氧基-4-乙基苯酚	Benzene and substituted derivatives	苯及其衍生物	Phenolics	苯酚类	C9H12O2	2785-89-9	433379	165140	185093	262455	224658	128966	143524	193318	148810	207468	373577	454922
MEDP0715	2-Methylfuran	2-甲基呋喃	Heterocyclic compounds	杂环化合物	Heterocyclic compounds	杂环化合物	C5H6O	534-22-5	3.56042e+06	2.1443e+06	2.13011e+06	3.05566e+06	2.31518e+06	2.26536e+06	2.49112e+06	2.42752e+06	2.73755e+06	5.41893e+06	2.86872e+06	2.92725e+06
MEDP0758	2-Methyl-5-nitroimidazole-1-ethanol	2-甲基-5-硝基咪唑-1-乙醇	Alcohol and amines	醇、胺类	Alcohols	醇类	C6H9N3O3	443-48-1	162242	65866.4	125907	188674	121642	10954.9	411785	402997	484855	713091	34592.1	43739
MEDP0760	9-Fluorenone	9-芴酮	Aldehyde,Ketones,Esters	醛、酮、酯类	Ketones	酮类	C13H8O	486-25-9	148956	141320	165020	216302	216540	154466	165775	127698	156066	153266	151389	195782
MEDP0765	3-(Methylthio)-1-propanol	甲硫基丙醇	Alcohol and amines	醇、胺类	Alcohols	醇类	C4H10OS	505-10-2	1.75606e+07	7.89133e+06	1.4199e+07	1.44615e+07	1.6131e+07	9.96234e+06	1.89324e+07	2.35314e+07	1.53374e+07	2.83265e+07	1.27037e+07	2.30114e+07
MEDP0781	2-Undecanone	2-十一烷酮	Aldehyde,Ketones,Esters	醛、酮、酯类	Ketones	酮类	C11H22O	112-12-9	4.51917e+06	3.10796e+06	2.59033e+06	3.76111e+06	4.20892e+06	4.45551e+06	2.57582e+06	3.30536e+06	5.10456e+06	9.41954e+06	4.43173e+06	6.74011e+06
MEDP0785	2,6,6-Trimethyl-2-cyclohexene-1,4-dione	2,6,6-三甲基-2-环己烯-1,4-二酮	Aldehyde,Ketones,Esters	醛、酮、酯类	Ketones	酮类	C9H12O2	1125-21-9	287265	249004	190005	294344	204670	200882	246088	194085	190958	259927	329769	505572
MEDP0790	4-Methoxybenzaldehyde	对甲氧基苯甲醛	Benzene and substituted derivatives	苯及其衍生物	Benzene and substituted derivatives	苯及其衍生物	C8H8O2	123-11-5	865839	422310	469819	831587	676392	396788	563223	438477	524686	1.38709e+06	734386	1.7821e+06
MEDP0792P	Pyrrolidine	四氢吡咯	Heterocyclic compounds	杂环化合物	Heterocyclic compounds	杂环化合物	C4H9N	123-75-1	2.22896e+06	992247	1.01191e+06	1.87966e+06	1.50341e+06	243443	935406	1.28714e+06	1.02276e+06	2.89922e+06	3.04558e+06	3.95552e+06
MEDP0798	1-Naphthylamine	1-萘胺	Benzene and substituted derivatives	苯及其衍生物	Benzene and substituted derivatives	苯及其衍生物	C10H9N	134-32-7	55021.2	53352.7	34246.8	37399.5	39361.3	61667.8	30452.1	36303.5	37242.1	46888.8	84284.8	37985.2
MEDP0821	6-Methylnicotinamide	6-甲基烟酰胺	Heterocyclic compounds	杂环化合物	Pteridines and derivatives	蝶啶及其衍生物	C7H8N2O	6960-22-1	2.36048e+07	7.16237e+06	6.4974e+06	9.51675e+06	1.00028e+07	1.1577e+06	2.75574e+06	3.57435e+06	5.21074e+06	4.94674e+06	7.41395e+06	6.5738e+06
MEDP0823	(R)-2-Hydroxy-3-phenylpropionic acid	(R)-2-羟基-3-苯基丙酸	Organic acid and Its derivatives	有机酸及其衍生物	Organic acid and Its derivatives	有机酸及其衍生物	C9H10O3	7326-19-4	1.76642e+06	997583	1.19256e+06	2.18052e+06	2.33633e+06	871551	1.07493e+06	1.18794e+06	1.12195e+06	1.71201e+06	1.55473e+06	1.99462e+06
MEDP0825	N-Cyclohexylformamide	N-环己基甲酰胺	Alcohol and amines	醇、胺类	Amines	胺类	C7H13NO	766-93-8	172999	251898	612217	254560	253271	166007	646003	317795	542126	539591	312760	593619
MEDP0831*101	1-Aminopropan-2-ol	DL-1-氨基-2-丙醇	Alcohol and amines	醇、胺类	Alcohols	醇类	C3H9NO	78-96-6	4.23326e+07	5.1359e+07	4.67153e+07	2.88388e+07	3.4041e+07	4.68442e+07	4.46344e+07	4.19013e+07	5.08459e+07	5.94526e+07	5.84476e+07	6.78502e+07
MEDP0836	Dibutyl-phthalate	邻苯二甲酸二丁酯	Aldehyde,Ketones,Esters	醛、酮、酯类	Esters	酯类	C16H22O4	84-74-2	8.28345e+07	8.28443e+07	9.11812e+07	1.15601e+08	9.58483e+07	9.7374e+07	5.29225e+07	7.62719e+07	1.05513e+08	1.15417e+08	102385710	9.47417e+07
MEDP0846	4-Methylbenzoic acid	对甲基苯甲酸	Benzene and substituted derivatives	苯及其衍生物	Phenolic acids	酚酸类	C8H8O2	99-94-5	973033	760383	741158	1.21113e+06	751245	734370	722398	606939	642238	837059	629847	780143
MEDP0859*245	Gly-Phe	甘氨酰-苯丙氨酸	Amino acid and Its metabolites	氨基酸及其代谢物	Amino acid derivatives	氨基酸衍生物	C11H14N2O3	3321-03-7	6.0863e+06	2.59887e+06	2.6511e+06	4.57951e+06	3.75876e+06	935227	4.17058e+06	5.73335e+06	4.98353e+06	1.47135e+07	4.10376e+06	4.77878e+06
MEDP0871	SPH(d18:0)	鞘氨醇_SPH(d18:0)	SL	鞘脂类	SPH	鞘氨醇	C18H39NO2	764-22-7	532022	425251	528915	718645	469819	432315	556407	473614	438222	672215	517487	522798
MEDP0874	Hypaphorine	刺桐碱	Organic acid and Its derivatives	有机酸及其衍生物	Organic acid and Its derivatives	有机酸及其衍生物	C14H18N2O2	487-58-1	268984	82815.1	53193	400352	163552	52919.9	229380	97485.4	101516	528482	297195	303809
MEDP0876	O-Succinyl-L-Homoserine	O-琥珀酰-L-高丝氨酸	Amino acid and Its metabolites	氨基酸及其代谢物	Amino acid derivatives	氨基酸衍生物	C8H13NO6	1492-23-5	674913	447675	362477	677090	873416	385328	405965	459467	376876	157766	745119	1.10676e+06
MEDP0881	Phosphocholine	磷酸胆碱	Nucleotide and Its metabolites	核苷酸及其代谢物	Nucleotide and Its metabolites	核苷酸及其代谢物	C5H15NO4P+	107-73-3	607106	437545	593559	487359	560180	896292	609892	577319	1.1546e+06	712538	1.07555e+06	905158
MEDP0882	Thiamine-Monophosphate	硫胺素单磷酸盐	Heterocyclic compounds	杂环化合物	Heterocyclic compounds	杂环化合物	C12H18N4O4PS+	273724-21-3	357400	719580	320323	312241	285876	307848	1.19112e+06	808580	1.03218e+06	473634	510821	599027
MEDP0883	2,4-Dihydroxypteridine	2,4-二羟基蝶呤	Heterocyclic compounds	杂环化合物	Pteridines and derivatives	蝶啶及其衍生物	C6H4N4O2	487-21-8	623010	366791	519141	609336	556405	415949	499983	515996	335596	551132	524278	500895
MEDP0889	Cortisol	皮质醇	Hormones and hormone related compounds	激素及激素相关物质	Hormones and hormone related compounds	激素及激素相关物质	C21H30O5	50-23-7	3.1399e+06	859626	515584	1.19572e+06	1.39867e+06	2.28041e+06	190694	269562	198308	296299	704162	1.30815e+06
MEDP0894	3-Methoxytyramine	3-甲氧基酪胺	Benzene and substituted derivatives	苯及其衍生物	Phenolics	苯酚类	C9H13NO2	1477-68-5	313403	209942	333404	243516	392429	89120.2	194877	127548	125895	222208	271804	558242
MEDP1002*237	Acetylcholine	乙酰胆碱	Alcohol and amines	醇、胺类	Polyamines	多胺	C7H15NO2	60-31-1	9.33157e+07	3.90052e+07	4.76695e+07	4.37651e+07	4.10462e+07	1.3126e+07	4.17575e+07	6.06243e+07	5.93916e+07	9.42023e+07	8.13839e+07	1.03613e+08
MEDP1003*113	1-Hydroxylamino-2-phenylethane	1-羟基氨基-2-苯基乙烷	Benzene and substituted derivatives	苯及其衍生物	Benzene and substituted derivatives	苯及其衍生物	C8H11NO	3217-93-4	2.1373e+06	848497	1.20615e+06	1.61345e+06	1.5345e+06	368975	1.05236e+06	1.18713e+06	901541	2.99209e+06	2.91646e+06	3.07331e+06
MEDP1007P	Dopamine	多巴胺	Alcohol and amines	醇、胺类	Polyamines	多胺	C8H11NO2	62-31-7	1.11769e+08	3.29331e+07	5.29312e+07	6.76004e+07	7.42622e+07	3.06677e+07	3.73653e+07	6.65487e+07	4.08556e+07	5.30388e+07	9.92182e+07	1.58438e+08
MEDP1020*132	4-Hydroxyhippurate	4-羟基马尿酸	Organic acid and Its derivatives	有机酸及其衍生物	Organic acid and Its derivatives	有机酸及其衍生物	C9H9NO4	2482-25-9	4.99934e+07	3.55294e+07	3.39413e+07	4.26374e+07	4.65856e+07	3.2633e+07	3.13146e+07	2.7639e+07	2.92397e+07	1.05748e+08	4.00904e+07	4.92272e+07
MEDP1022*153	Thr-Phe	L-苏氨酸-L-苯丙氨酸	Amino acid and Its metabolites	氨基酸及其代谢物	Small Peptide	小肽	C13H18N2O4	16875-27-7	476381	470331	155755	855926	764680	66475.8	115449	204090	162715	1.395e+06	606358	676072
MEDP1023	Trp-Glu	色氨酰-谷氨酸	Amino acid and Its metabolites	氨基酸及其代谢物	Small Peptide	小肽	C16H19N3O5	36099-95-3	354113	105087	89962.6	212116	206636	87936.1	143833	113832	142363	497446	348809	533916
MEDP1025P	2-[(2-Amino-3-phenylpropanoyl)amino]-3-methylbutanoic acid	苯丙氨酰-缬氨酸	Amino acid and Its metabolites	氨基酸及其代谢物	Amino acid derivatives	氨基酸衍生物	C14H20N2O3	-	7.59476e+06	2.59065e+06	3.53323e+06	5.47117e+06	4.46627e+06	2.07486e+06	2.88852e+06	3.15033e+06	2.47487e+06	4.38244e+06	5.77608e+06	4.85935e+06
MEDP1027	3-Hydroxy-2-methyl-4H-pyran-4-one	3-羟基-2-甲基-4-吡喃酮	Heterocyclic compounds	杂环化合物	Heterocyclic compounds	杂环化合物	C6H6O3	118-71-8	1.47473e+06	1.01718e+06	1.0827e+06	1.26817e+06	1.25522e+06	573693	642256	782157	925069	2.3087e+06	1.68555e+06	1.77564e+06
MEDP1029	Hispidol	(Z)-4',6-二羟基呋喃酮	Heterocyclic compounds	杂环化合物	Heterocyclic compounds	杂环化合物	C15H10O4	5786-54-9	1.41145e+07	1.43602e+07	1.09086e+07	1.61178e+07	1.27358e+07	6.77649e+06	2.37255e+07	1.50672e+07	1.28075e+07	5.99458e+07	1.17305e+07	1.75159e+07
MEDP1032	Salicylaldehyde	水杨醛	Benzene and substituted derivatives	苯及其衍生物	Benzene and substituted derivatives	苯及其衍生物	C7H6O2	90-02-8	3.58965e+08	2.85019e+08	3.05282e+08	2.95791e+08	3.28246e+08	3.07614e+08	3.00462e+08	3.07215e+08	2.96343e+08	3.0591e+08	3.17032e+08	3.08897e+08
MEDP1033	Benzaldehyde	苯甲醛	Benzene and substituted derivatives	苯及其衍生物	Benzene and substituted derivatives	苯及其衍生物	C7H6O	100-52-7	8.83498e+06	2.09918e+06	5.50713e+06	8.18006e+06	6.13421e+06	3.23637e+06	5.23554e+06	5.30725e+06	5.66434e+06	8.46376e+06	9.45833e+06	9.62999e+06
MEDP1045	Biliverdin	去氢胆红素	Tryptamines,Cholines,Pigments	色胺、胆碱、色素	Pigments	色素	C33H34N4O6	114-25-0	16835	513.23	2577.81	12091.6	6616.91	37647.6	22150.5	48502.1	19089.5	18496.7	7788.72	26805.9
MEDP1052	N,N-diacetyl-O-methylhydroxylamine	N,N-二乙酰基-O-甲基羟胺	Alcohol and amines	醇、胺类	Polyamines	多胺	C5H9NO3	128459-09-6	291538	315497	301971	393378	378367	238226	305101	311979	314611	311276	298550	292970
MEDP1059	2-Picolinic Acid	2-吡啶甲酸	Heterocyclic compounds	杂环化合物	Pteridines and derivatives	蝶啶及其衍生物	C6H5NO2	98-98-6	722342	411630	211802	465850	703421	364499	53074.8	49674.5	85345.8	3.25355e+06	1.01183e+06	892191
MEDP1063	Indole-5-carboxylic acid	吲哚-5-羧酸	Heterocyclic compounds	杂环化合物	Indole and Its derivatives	吲哚及其衍生物	C9H7NO2	1670-81-1	1.34721e+06	2.76987e+06	2.28601e+06	2.16525e+06	2.10251e+06	2.66177e+06	2.09754e+06	2.23717e+06	1.37664e+06	2.24622e+06	1.68961e+06	2.8184e+06
MEDP1072*159	7-Methylguanosine	7-甲基鸟苷	Nucleotide and Its metabolites	核苷酸及其代谢物	Nucleotide and Its metabolites	核苷酸及其代谢物	C11H15N5O5	20244-86-4	3.52744e+08	2.48516e+08	2.59004e+08	3.34998e+08	3.30077e+08	1.78133e+08	2.09081e+08	2.61804e+08	2.15629e+08	2.82055e+08	3.30039e+08	3.61171e+08
MEDP1073*124	6-O-methylguanine	6-O-甲基鸟嘌呤	Nucleotide and Its metabolites	核苷酸及其代谢物	Nucleotide and Its metabolites	核苷酸及其代谢物	C6H7N5O	20535-83-5	2.83194e+08	1.66193e+08	1.72284e+08	2.79403e+08	2.31001e+08	1.22929e+08	1.65417e+08	2.0548e+08	1.84202e+08	2.05459e+08	2.08405e+08	2.6562e+08
MEDP1076*162	Kojibiose	曲二糖	Others	其他	Others	其它	C12H22O11	2140-29-6	43474.2	49257.2	45290.1	63538.1	68312.7	62120.7	29703.4	20134.6	63396.1	67877.5	184096	136717
MEDP1077	2'-O-methyladenosine	2'-O-甲基腺苷	Nucleotide and Its metabolites	核苷酸及其代谢物	Nucleotide and Its metabolites	核苷酸及其代谢物	C11H15N5O4	2140-79-6	225131	95352.9	92245.4	171534	173979	31734.7	71504.8	74037.6	35380.1	63762.8	140845	166122
MEDP1080	Gly-Trp	甘氨酰-色氨酸	Amino acid and Its metabolites	氨基酸及其代谢物	Small Peptide	小肽	C13H15N3O3	2390-74-1	248943	95884.3	149875	231050	177192	126461	229048	181844	279849	721187	673967	293835
MEDP1083*238	Oxypurinol	奥昔嘌醇	Nucleotide and Its metabolites	核苷酸及其代谢物	Nucleotide and Its metabolites	核苷酸及其代谢物	C5H4N4O2	2465-59-0	2.09229e+06	1.29639e+06	2.51401e+06	353189	2.0091e+06	905449	1.50153e+06	375031	712781	3.05001e+06	2.05837e+06	74605.7
MEDP1086	Ethylazine	乙基氮磷	Alcohol and amines	醇、胺类	Polyamines	多胺	C12H16N3O3PS2	2642-71-9	4.94694e+06	4.65744e+06	3.64014e+06	7.70497e+06	5.94409e+06	2.91986e+06	2.70148e+06	2.93062e+06	2.0808e+06	7.34205e+06	7.5144e+06	7.53528e+06
MEDP1093	Allopurinol	别嘌醇	Nucleotide and Its metabolites	核苷酸及其代谢物	Nucleotide and Its metabolites	核苷酸及其代谢物	C5H4N4O	315-30-0	5.17148e+07	1.88217e+07	1.84407e+07	1.76847e+07	2.38049e+07	5.4161e+06	7.17052e+06	8.15251e+06	1.05098e+07	9.61019e+06	1.376e+07	1.283e+07
MEDP1100	2-Aminomethylpyrimidine	2-氨基甲基嘧啶	Nucleotide and Its metabolites	核苷酸及其代谢物	Nucleotide and Its metabolites	核苷酸及其代谢物	C5H7N3	372118-67-7	2.33244e+06	1.15246e+06	1.17641e+06	2.45802e+06	1.66237e+06	2.21493e+06	2.08596e+06	1.783e+06	2.13163e+06	2.56202e+06	2.39276e+06	2.46825e+06
MEDP1117	7,12-Dioxolithocholic acid	7,12-二酮石胆酸	Bile acids	胆汁酸	Bile acids	胆汁酸	C24H36O5	517-33-9	53985.8	123163	53183.6	236102	193509	38101.9	62474.1	65620.9	56564.4	196180	211048	311582
MEDP1126*113	(R)-(-)-2-Phenylglycinol	(R)-(-)-2-苯基甘氨醇	Amino acid and Its metabolites	氨基酸及其代谢物	Amino acid derivatives	氨基酸衍生物	C8H11NO	56613-80-0	2.1373e+06	848497	1.20615e+06	1.61345e+06	1.5345e+06	368975	1.05236e+06	1.18713e+06	901541	2.99209e+06	2.91646e+06	3.07331e+06
MEDP1127	1-acetylindole	1-乙酰吲哚	Heterocyclic compounds	杂环化合物	Indole and Its derivatives	吲哚及其衍生物	C10H9NO	576-15-8	343707	330559	334810	387724	449683	176267	368375	342684	350582	309113	1.27824e+06	562781
MEDP1137	Malvidin	马维丁	Others	其他	Others	其它	C17H14O7	10463-84-0	482009	260592	292956	436558	367248	383529	344545	326476	218453	2.67725e+06	776593	3.71574e+06
MEDP1152	4-Vinylguaiacol	4-乙烯基愈创木酚	Benzene and substituted derivatives	苯及其衍生物	Benzene and substituted derivatives	苯及其衍生物	C9H10O2	7786-61-0	4.15587e+06	2.61511e+06	2.64901e+06	3.90499e+06	3.72458e+06	3.20584e+06	1.78325e+06	3.04298e+06	1.69763e+06	4.06569e+06	3.90272e+06	5.80135e+06
MEDP1162P	1-Methylguanine	1-甲基鸟嘌呤	Nucleotide and Its metabolites	核苷酸及其代谢物	Nucleotide and Its metabolites	核苷酸及其代谢物	C6H7N5O	938-85-2	2.83194e+08	1.66193e+08	1.72284e+08	2.79403e+08	2.31001e+08	1.22929e+08	1.65417e+08	2.0548e+08	1.84202e+08	2.05459e+08	2.08405e+08	2.6562e+08
MEDP1183	N-Acetylcadaverine	N-乙酰尸胺	Alcohol and amines	醇、胺类	Polyamines	多胺	C7H16N2O	32343-73-0	871133	486499	547957	648573	700242	293545	758770	636679	728168	1.27457e+06	505274	773364
MEDP1190	Adenylocuccinic Acid	腺苷酸基琥珀酸	Organic acid and Its derivatives	有机酸及其衍生物	Organic acid and Its derivatives	有机酸及其衍生物	C14H18N5O11P	19046-78-7	97656.7	54197.8	30267.5	100722	52751.5	37713.6	27392.9	25920	40927.8	134226	109501	138583
MEDP1196	Biotinamide	生物素酰胺	Alcohol and amines	醇、胺类	Polyamines	多胺	C10H17N3O2S	6929-42-6	687748	180096	229201	425765	350170	265271	321636	361471	251536	481912	673251	744122
MEDP1197	Hypotaurocyamine	亚牛磺酸胺	Alcohol and amines	醇、胺类	Polyamines	多胺	C3H9N3O2S	1119-54-6	1.96193e+07	9.92881e+06	6.44143e+06	1.39308e+07	1.28718e+07	2.08352e+06	5.24233e+06	6.57055e+06	5.12654e+06	1.72535e+07	1.57381e+07	1.64615e+07
MEDP1201	8,8a-deoxy-oleane	8,8a-脱氧油烷	Others	其他	Others	其它	C20H36O6	53428-54-9	1.09167e+07	6.56412e+06	1.90593e+06	7.51533e+06	4.57497e+06	1.22413e+06	1.45537e+06	1.77324e+06	2.264e+06	6.6133e+06	1.98683e+06	4.75732e+06
MEDP1215	Indole-3-phosphate	吲哚3-磷酸	Heterocyclic compounds	杂环化合物	Indole and Its derivatives	吲哚及其衍生物	C8H8NO4P	13822-19-0	70757	313296	307276	197135	245411	199540	532780	425860	323141	191408	232568	101763
MEDP1216*131	3-Methylequuric acid	3-甲基马尿酸	Organic acid and Its derivatives	有机酸及其衍生物	Organic acid and Its derivatives	有机酸及其衍生物	C10H11NO3	27115-49-7	7.33414e+06	4.55768e+06	5.24591e+06	6.77096e+06	4.80964e+06	3.11372e+06	3.95207e+06	4.57961e+06	3.65643e+06	5.50583e+06	5.71384e+06	4.50026e+06
MEDP1218	3-Amino-2-naphthoic acid	3-氨基-2-甲萘甲酸	Benzene and substituted derivatives	苯及其衍生物	Phenolic acids	酚酸类	C11H9NO2	5959-52-4	9.66786e+06	2.06299e+06	2.60792e+06	5.97284e+06	4.74124e+06	3.24756e+06	4.29662e+06	4.12536e+06	4.09321e+06	1.1573e+07	1.00171e+07	1.44849e+07
MEDP1228*248	Heterodendrin	（2S）-3-甲基-2-[（2R，3R，4S，5S，6R）-3,4,5-三羟基-6-（羟甲基）氧杂-2-基]氧基丁烷腈	Others	其他	Others	其它	C11H19NO6	66465-22-3	9.61257e+06	703204	1.50673e+06	3.37537e+06	2.99087e+06	761023	6.64511e+06	6.58765e+06	5.04048e+06	5.30585e+06	9.55203e+06	9.00053e+06
MEDP1234	Dopaquinone	多巴醌	Benzene and substituted derivatives	苯及其衍生物	Benzene and substituted derivatives	苯及其衍生物	C9H9NO4	4430-97-1	1.89367e+06	646451	1.06966e+06	1.00575e+06	1.06862e+06	374304	875685	872960	972732	2.20627e+06	1.3116e+06	2.56448e+06
MEDP1236	Diglycidyl-resorcinol	二缩水甘油间苯二酚醚	Benzene and substituted derivatives	苯及其衍生物	Benzene and substituted derivatives	苯及其衍生物	C12H14O4	101-90-6	1.75664e+06	876761	1.37177e+06	1.73868e+06	1.63012e+06	622641	1.32152e+06	1.2057e+06	1.131e+06	1.14485e+06	550361	603372
MEDP1237	Coniferol	松柏醇	Alcohol and amines	醇、胺类	Alcohols	醇类	C10H12O3	458-35-5	2.12649e+06	1.25801e+06	1.33668e+06	1.94151e+06	1.75604e+06	1.06184e+06	852401	1.20266e+06	1.46467e+06	1.27923e+06	1.1827e+06	1.47152e+06
MEDP1243	4-Hydroxytryptamine	4-羟基色胺	Tryptamines,Cholines,Pigments	色胺、胆碱、色素	Tryptamines	色胺	C10H12N2O	570-14-9	112891	16799.8	39736	73504.6	53779.9	61562.2	32509.9	29536.1	38884.5	76833.3	155398	168706
MEDP1246*147	2,4-diacetamino-2,4,6-triphenoxy-D-mannopyranose	2,4-二乙酰氨基-2,4,6-三苯氧基-D-甲基吡喃糖	Carbohydrates and Its metabolites	碳水化合物及其代谢物	Sugar derivatives	糖衍生物	C10H18N2O5	-	3.10266e+07	6.62939e+06	1.26556e+07	2.04047e+07	1.52163e+07	3.53535e+06	1.7912e+07	2.49303e+07	2.07097e+07	4.11532e+07	1.2606e+07	1.71899e+07
MEDP1255	Urobilin	尿胆素	Tryptamines,Cholines,Pigments	色胺、胆碱、色素	Pigments	色素	C33H42N4O6	1856-98-0	334748	112982	146626	237270	413782	49513	54364.8	138171	75963.6	3.29845e+06	109862	105581
MEDP1272	20,26-dihydroxyecdysone	20,26-二羟基蜕皮激素	Hormones and hormone related compounds	激素及激素相关物质	Hormones and hormone related compounds	激素及激素相关物质	C27H44O8	19458-46-9	262199	260657	234186	481048	387802	120412	119897	245154	183210	403467	1.20855e+06	6.13994e+06
MEDP1274	(4Z,7Z,10Z,13Z,16Z,19Z)-Eicosahexaenoate	(4Z,7Z,10Z,13Z,16Z,19Z)-二十二碳六烯酸乙酯	Aldehyde,Ketones,Esters	醛、酮、酯类	Esters	酯类	C24H36O2	81926-94-5	50792.5	75233.8	74151.1	36344.2	80515.3	40199.6	14957	19546.2	17619.4	361313	48876.9	53451.7
MEDP1276	Guanine	鸟嘌呤	Nucleotide and Its metabolites	核苷酸及其代谢物	Nucleotide and Its metabolites	核苷酸及其代谢物	C5H5N5O	73-40-5	8.31608e+06	3.2128e+06	3.49139e+06	5.02571e+06	5.97645e+06	3.53182e+06	1.51447e+06	1.65928e+06	1.29552e+06	6.82536e+06	5.9131e+06	4.38476e+06
MEDP1288	Chrysophanol	大黄酚	Benzene and substituted derivatives	苯及其衍生物	Benzene and substituted derivatives	苯及其衍生物	C15H10O4	481-74-3	2.1314e+07	2.2376e+07	1.66107e+07	2.49702e+07	1.93453e+07	1.07339e+07	3.9372e+07	2.27086e+07	1.92187e+07	9.28243e+07	1.83003e+07	2.74877e+07
MEDP1292P	3'-Dephosphocoenzyme A	3'-磷酸辅酶A	CoEnzyme and vitamins	辅酶和维生素	CoEnzyme and vitamins	辅酶和维生素	C21H35N7O13P2S	-	67914.6	33057.5	27520.7	30303.4	43763.9	12638.4	14768.6	32154.7	11967.6	29485.2	51803.2	51718.8
MEDP1295	Cytarabine	阿糖胞苷	Nucleotide and Its metabolites	核苷酸及其代谢物	Nucleotide and Its metabolites	核苷酸及其代谢物	C9H13N3O5	147-94-4	891504	303311	239133	451428	548072	382883	308146	309687	401562	484233	725129	698532
MEDP1303	5-Phenyl-1,3-oxazinane-2,4-dione	5-苯基-1,3-恶嗪烷-2,4-二酮	Aldehyde,Ketones,Esters	醛、酮、酯类	Ketones	酮类	C10H9NO3	-	248906	135411	78816.6	155761	132787	128028	136218	121558	150592	296342	226211	290257
MEDP1307*127	(2S,3S)-3-methylphenylalanine	(2S,3S)-3-甲基苯丙氨酸	Amino acid and Its metabolites	氨基酸及其代谢物	Amino acid derivatives	氨基酸衍生物	C10H13NO2	25488-25-9	90170.6	29782.3	53029	89599.9	73285.2	41862	69906.9	68581.4	85624.3	140799	57961.3	95663.6
MEDP1310P	4-Hydroxy-l-tryptophan	4-羟基-L-色氨酸	Amino acid and Its metabolites	氨基酸及其代谢物	Amino acid derivatives	氨基酸衍生物	C11H12N2O3	25242-90-4	2.50974e+06	915291	776037	1.76849e+06	1.68968e+06	1.0118e+06	1.06109e+06	1.12786e+06	1.00443e+06	2.26302e+06	1.6989e+06	2.99881e+06
MEDP1316	MG(0:0/16:0/0:0)	MG(0:0/16:0/0:0)	GL	甘油脂类	MG	单甘油酯	C19H38O4	23470-00-0	441887	394043	495077	432143	287269	409006	387443	311696	322254	309247	369185	358280
MEDP1322*286	LPC(22:5/0:0)	LPC(22:5/0:0)	GP	甘油磷脂类	LPC	溶血磷脂酰胆碱	C30H52NO7P	-	152432	116577	70557.3	108273	91666.8	57114.6	20404.8	58743	7979.28	51569.6	111071	230134
MEDP1333*280	LPC(0:0/20:4)	LPC(0:0/20:4)	GP	甘油磷脂类	LPC	溶血磷脂酰胆碱	C28H50NO7P	-	373857	322209	216739	321393	231446	88916.1	34090.2	65883.3	74277.7	92697	154695	384474
MEDP1336*279	LPC(0:0/20:5)	LPC(0:0/20:5)	GP	甘油磷脂类	LPC	溶血磷脂酰胆碱	C28H48NO7P	112667-21-7	76614.2	41245.8	35426	59815.6	39102.2	45545	38470.7	28705.3	20894.7	29086.5	533557	1.36909e+06
MEDP1343*274	LPC(0:0/18:3)	LPC(0:0/18:3)	GP	甘油磷脂类	LPC	溶血磷脂酰胆碱	C26H48NO7P	-	386946	78853.7	122537	191676	161961	162566	206909	157783	83104.7	177365	2.58965e+06	7.18852e+06
MEDP1348*271	LPC(16:1/0:0)	LPC(16:1/0:0)	GP	甘油磷脂类	LPC	溶血磷脂酰胆碱	C24H48NO7P	76790-27-7	948899	783225	800217	491096	265917	280762	483146	265202	495955	719383	1.8983e+06	2.54082e+06
MEDP1367	Ala-Tyr	丙氨酸酪氨酸	Amino acid and Its metabolites	氨基酸及其代谢物	Small Peptide	小肽	C12H16N2O4	-	649795	137777	177033	449626	344859	228151	236036	203800	216787	466226	492959	555637
MEDP1387	Carnitine C19:2	肉碱 C19:2	FA	脂肪酰类	CAR	酰基肉碱	C26H47NO4	-	34418	22825.3	27125.3	31504.6	36672.3	28993.8	28061.2	23896.7	26529	45479.7	33538.4	36424.2
MEDP1390	Carnitine C18:1	肉碱 C18:1	FA	脂肪酰类	CAR	酰基肉碱	C25H47NO4	-	60932	160568	51557.7	63406.7	82930.8	101818	31544.9	36532.6	37363.1	43692.4	61810.1	323479
MEDP1410*260	Carnitine C11:DC	肉碱 C11:DC	FA	脂肪酰类	CAR	酰基肉碱	C18H33NO6	-	135065	44078.6	56373.7	109612	76084.6	36593.7	31685	19955.3	31783.6	41746.4	58475.4	94628.5
MEDP1416	Carnitine C11:0	肉碱 C11:0	FA	脂肪酰类	CAR	酰基肉碱	C18H35NO4	-	143116	24035.1	45153.7	96344.3	82483.8	25840.1	35762.8	64280.8	39650.8	103052	69523.9	141846
MEDP1418	Carnitine C11:1	肉碱 C11:1	FA	脂肪酰类	CAR	酰基肉碱	C18H33NO4	-	511723	127668	156622	274974	236557	63614	95454.3	110094	105940	183906	179431	414090
MEDP1420	Carnitine C9:2-OH	肉碱 C9:2-OH	FA	脂肪酰类	CAR	酰基肉碱	C16H27NO5	-	1.75178e+06	1.03197e+06	945171	2.13639e+06	1.81355e+06	603264	3.39321e+06	9.40622e+06	2.16397e+07	5.2049e+06	1.72725e+06	3.53515e+06
MEDP1422	Carnitine C8-OH	肉碱 C8-OH	FA	脂肪酰类	CAR	酰基肉碱	C15H29NO5	-	1.46203e+06	536120	694004	1.21109e+06	1.01065e+06	363968	578544	710562	672366	260805	686009	695565
MEDP1425	Carnitine C7-OH	肉碱 C7-OH	FA	脂肪酰类	CAR	酰基肉碱	C14H27NO5	-	189241	84801.3	87854	110081	86714.5	44964.1	80468.7	87429.9	99717.9	224769	215523	186196
MEDP1427	Carnitine C8:0	肉碱 C8:0	FA	脂肪酰类	CAR	酰基肉碱	C15H29NO4	3671-77-0	314301	128653	174995	277556	206240	126146	193173	183109	162809	249258	274106	397444
MEDP1429	Carnitine C5:DC	肉碱 C5:DC	FA	脂肪酰类	CAR	酰基肉碱	C12H21NO6	-	704745	148069	197138	359915	319832	134808	496382	403764	328041	370777	821151	907783
MEDP1430	Carnitine C7:0	肉碱 C7:0	FA	脂肪酰类	CAR	酰基肉碱	C14H27NO4	-	272435	212372	297738	460696	440669	152850	326065	398276	216572	465849	220752	692420
MEDP1431	Carnitine C7:1 Isomer1	肉碱 C7:1 Isomer1	FA	脂肪酰类	CAR	酰基肉碱	C14H25NO4	-	370548	91976.8	106497	228013	184297	79702.2	207848	179746	131448	179488	304596	361859
MEDP1432	Carnitine C7:1	肉碱 C7:1	FA	脂肪酰类	CAR	酰基肉碱	C14H25NO4	-	378259	77954	129251	261450	189921	66052.3	161716	188802	153085	165546	305671	366724
MEDP1433	Carnitine ph-C1	肉碱 ph-C1	FA	脂肪酰类	CAR	酰基肉碱	C14H19NO4	105450-08-6	1.16496e+06	143720	274840	383071	367337	150979	550143	258926	254855	526069	868785	703184
MEDP1434	Carnitine C4:DC	肉碱 C4:DC	FA	脂肪酰类	CAR	酰基肉碱	C11H19NO6	-	1.12308e+07	3.66032e+06	4.11476e+06	8.55019e+06	5.9574e+06	4.36881e+06	4.92668e+06	5.29781e+06	6.10164e+06	8.5223e+06	1.01196e+07	9.72284e+06
MEDP1438	Carnitine C6:1	肉碱 C6:1	FA	脂肪酰类	CAR	酰基肉碱	C13H23NO4	-	71689.9	29763.8	27409.5	50388.1	58474.1	20237.3	38319.1	55278.9	56817.2	87868	48071.2	82181.7
MEDP1440*146	Carnitine C5:0	肉碱 C5:0	FA	脂肪酰类	CAR	酰基肉碱	C12H23NO4	-	7.17555e+06	1.1937e+06	2.07887e+06	4.54498e+06	3.75601e+06	974263	1.86123e+06	2.02851e+06	1.5805e+06	3.01037e+06	4.22799e+06	7.39156e+06
MEDP1441	Carnitine C5:1	肉碱 C5:1	FA	脂肪酰类	CAR	酰基肉碱	C12H21NO4	-	101539	67325.9	65763.3	91057.6	84508.8	32887.2	48905.9	92761.6	109694	151337	85093.8	122428
MEDP1444	FFA(18:5)	十八碳五烯酸	FA	脂肪酰类	FFA	游离脂肪酸	C18H26O2	-	29318.3	23001.4	37232.9	35841.8	37240	68664	34324.6	45620.8	41965.6	39679	39667.5	37537.6
MEDP1467	5-Methyl-2'-deoxycytidine	5-甲基-2'-脱氧胞苷	Nucleotide and Its metabolites	核苷酸及其代谢物	Nucleotide and Its metabolites	核苷酸及其代谢物	C10H15N3O4	838-07-3	1.05938e+07	420448	1.07334e+06	3.90785e+06	2.7948e+06	254537	996530	3.2041e+06	1.7512e+06	4.8336e+06	7.62351e+06	6.66167e+06
MEDP1469	Isoprenaline	盐酸异丙肾上腺素	Hormones and hormone related compounds	激素及激素相关物质	Hormones and hormone related compounds	激素及激素相关物质	C11H17NO3	7683-59-2	2.36609e+06	891648	1.12107e+06	1.30583e+06	1.08794e+06	985192	764507	1.1945e+06	995113	2.13443e+06	2.84817e+06	2.57274e+06
MEDP1472	N'-Methyl-2-pyridone-5-carboxamide	N’-甲基-2-吡啶酮-5-甲酰胺	Heterocyclic compounds	杂环化合物	Pteridines and derivatives	蝶啶及其衍生物	C7H8N2O2	701-44-0	2.88542e+08	2.49491e+08	1.89595e+08	2.88526e+08	2.77953e+08	2.30301e+08	1.77707e+08	1.91822e+08	1.82872e+08	2.52204e+08	2.89487e+08	3.91204e+08
MEDP1473	DL-Mevalonic-Acid-Lactone	DL-甲戊酸内酯	Aldehyde,Ketones,Esters	醛、酮、酯类	Esters	酯类	C6H10O3	674-26-0	2.51612e+06	2.0792e+06	1.85695e+06	2.65974e+06	2.85815e+06	2.0447e+06	1.48584e+06	2.71487e+06	2.10889e+06	2.68923e+06	2.40442e+06	3.88207e+06
MEDP1475	1-Methyl-hydantoin	甲酰乙内脲	Heterocyclic compounds	杂环化合物	Heterocyclic compounds	杂环化合物	C4H6N2O2	616-04-6	1.07249e+06	707060	647063	781518	737167	745669	361575	393640	409882	669566	890550	1.43435e+06
MEDP1476	5-Methoxytryptamine	5-甲氧基色胺	Alcohol and amines	醇、胺类	Amines	胺类	C11H14N2O	608-07-1	965671	79939.7	156319	442899	550048	680216	282959	400141	281739	1.2362e+06	1.44332e+06	1.95228e+06
MEDP1479*129	Theophylline	茶碱	Heterocyclic compounds	杂环化合物	Heterocyclic compounds	杂环化合物	C7H8N4O2	58-55-9	4.17444e+06	1.45746e+06	1.83677e+06	2.99708e+06	3.18288e+06	1.66774e+06	1.83303e+06	2.26951e+06	1.72098e+06	3.62756e+06	3.57171e+06	5.14765e+06
MEDP1484	Quinoline-4-carboxylic acid	4-喹啉羧酸	Heterocyclic compounds	杂环化合物	Pteridines and derivatives	蝶啶及其衍生物	C10H7NO2	486-74-8	1.97216e+06	1.26924e+06	1.19745e+06	1.86461e+06	1.4858e+06	783592	934324	1.0801e+06	777241	2.1703e+06	1.52863e+06	1.91886e+06
MEDP1486	trans-2-Butene-1,4-dicarboxylic Acid	反-2-丁烯-1,4-二甲酸	Organic acid and Its derivatives	有机酸及其衍生物	Organic acid and Its derivatives	有机酸及其衍生物	C6H8O4	4436-74-2	1.68718e+06	986415	1.24173e+06	1.53043e+06	1.46645e+06	1.09859e+06	941768	1.15947e+06	1.25956e+06	1.07465e+06	1.47775e+06	1.98593e+06
MEDP1491*229	Methylguanidine	甲基胍	Alcohol and amines	醇、胺类	Amines	胺类	C2H7N3	21770-81-0	1.20301e+06	1.04291e+06	985224	1.19864e+06	1.56414e+06	1.18241e+06	1.24793e+06	917104	1.38951e+06	1.04123e+06	1.36945e+06	1.84527e+06
MEDP1493*155	N6-methyladenosine	N6-甲基腺苷	Nucleotide and Its metabolites	核苷酸及其代谢物	Nucleotide and Its metabolites	核苷酸及其代谢物	C11H15N5O4	1867-73-8	2.52112e+07	5.93562e+06	1.48765e+07	1.91884e+07	1.43768e+07	7.81111e+06	1.08415e+07	1.10352e+07	9.69755e+06	8.24133e+06	2.74601e+07	1.7987e+07
MEDP1494*137	N-Acetyl-D-Galactosamine	N-乙酰基-D-半乳糖胺	Alcohol and amines	醇、胺类	Amines	胺类	C8H15NO6	1811-31-0	625130	712384	530816	1.03231e+06	688316	553127	437213	511464	605077	647248	865709	684768
MEDP1495	3-Methoxyphenylacetic acid	3-甲氧基苯乙酸	Organic acid and Its derivatives	有机酸及其衍生物	Organic acid and Its derivatives	有机酸及其衍生物	C9H10O3	1798-09-0	1.66167e+07	6.60275e+06	9.68701e+06	1.39912e+07	1.18647e+07	4.36355e+06	7.45928e+06	1.02111e+07	7.97588e+06	1.08554e+07	7.80557e+06	1.03243e+07
MEDP1496	L-2-Aminobutyric acid	L-2-氨基丁酸	Organic acid and Its derivatives	有机酸及其衍生物	Organic acid and Its derivatives	有机酸及其衍生物	C4H9NO2	1492-24-6	2.34225e+06	1.32205e+06	1.07953e+06	528155	894708	635140	771096	638604	1.06257e+06	2.20184e+06	1.96557e+06	2.43437e+06
MEDP1498*238	8-Azaguanine	8-氮鸟嘌呤	Nucleotide and Its metabolites	核苷酸及其代谢物	Nucleotide and Its metabolites	核苷酸及其代谢物	C4H4N6O	134-58-7	2.25687e+08	2.20388e+08	1.6905e+08	1.54555e+08	2.69481e+08	1.94681e+08	1.71428e+08	1.24134e+08	1.67736e+08	2.47543e+08	2.76699e+08	3.94785e+08
MEDP1505HN	5-Methoxy-L-Tryptophan	5-甲氧基色氨酸	Amino acid and Its metabolites	氨基酸及其代谢物	Amino acid derivatives	氨基酸衍生物	C12H14N2O3	2504-22-5	6.68843e+07	1.52487e+07	1.92386e+07	3.73247e+07	3.3212e+07	1.5606e+07	2.02396e+07	2.2162e+07	1.62565e+07	1.52212e+08	5.51227e+07	7.09883e+07
MEDP1506	Leu-Val	L-亮氨酰-L-缬氨酸	Amino acid and Its metabolites	氨基酸及其代谢物	Small Peptide	小肽	C11H22N2O3	13588-95-9	6.02201e+06	2.54631e+06	3.18293e+06	3.5483e+06	3.02737e+06	937064	2.67697e+06	4442514	3.8436e+06	7.91142e+06	5.22475e+06	6.12958e+06
MEDP1507	Phe-Asn	L-苯丙氨酰-L-天冬酰胺	Amino acid and Its metabolites	氨基酸及其代谢物	Small Peptide	小肽	C13H17N3O4	-	3.13545e+06	1.08618e+06	1.30783e+06	2.12391e+06	2.08934e+06	1.2276e+06	1.11282e+06	1.25326e+06	1.27638e+06	3.01873e+06	2.51665e+06	4.13756e+06
MEDP1508	Phe-Met	L-苯丙氨酰-L-蛋氨酸	Amino acid and Its metabolites	氨基酸及其代谢物	Small Peptide	小肽	C14H20N2O3S	15080-84-9	456407	75507.8	209912	238709	228431	177727	69763.4	159671	95138.2	386963	494212	426065
MEDP1509	Glu-Met	L-谷氨酰-L-蛋氨酸	Amino acid and Its metabolites	氨基酸及其代谢物	Small Peptide	小肽	C10H18N2O5S	4423-22-7	2.58255e+06	892904	1.37452e+06	1.43111e+06	741981	200858	2.25345e+06	2.36959e+06	1.65452e+06	4.20867e+06	847284	669595
MEDP1511	Met-Glu	L-蛋氨酸-L-谷氨酸	Amino acid and Its metabolites	氨基酸及其代谢物	Small Peptide	小肽	C10H18N2O5S	14517-44-3	889338	336549	457425	438092	235394	87863.9	823034	876581	642780	1.51181e+06	355163	387803
MEDP1512	Phe-Val	苯丙氨酰-缬氨酸	Amino acid and Its metabolites	氨基酸及其代谢物	Small Peptide	小肽	C14H20N2O3	3918-90-9	3.74746e+06	2.43046e+06	1.25783e+06	3.43142e+06	2.46707e+06	440903	1.39041e+06	2.04039e+06	2.22685e+06	4.59257e+06	4.20549e+06	3.95492e+06
MEDP1516	Carnitine C12:3	肉碱 C12:3	FA	脂肪酰类	CAR	酰基肉碱	C19H31NO4	-	1.17193e+06	164700	182077	402842	478662	288668	200015	346480	251658	499997	1.16578e+06	1.85286e+06
MEDP1529	Carnitine C14:2:DC	肉碱 C14:2:DC	FA	脂肪酰类	CAR	酰基肉碱	C21H35NO6	-	38557.5	93794.4	45857.7	54066.2	34654.9	44611	34724.3	39953.8	22659.6	39301.8	34140.5	186072
MEDP1592HN	Citicoline	胞苷-5'-二磷酸胆碱	Nucleotide and Its metabolites	核苷酸及其代谢物	Nucleotide and Its metabolites	核苷酸及其代谢物	C14H26N4O11P2	987-78-0	625576	13928.3	136912	434449	357127	24545.5	241826	210026	178138	542283	653155	378373
MEDP1620*154	17a-Estradiol	17α-雌二醇	Hormones and hormone related compounds	激素及激素相关物质	Hormones and hormone related compounds	激素及激素相关物质	C18H24O2	57-91-0	72219	45880.7	89499.2	80693.1	69964.6	19615.9	51841.1	59934.5	49212.7	308719	114707	104003
MEDP1621*154	17β-Estradiol	17β-雌二醇	Hormones and hormone related compounds	激素及激素相关物质	Hormones and hormone related compounds	激素及激素相关物质	C18H24O2	50-28-2	72219	45880.7	89499.2	80693.1	69964.6	19615.9	51841.1	59934.5	49212.7	308719	114707	104003
MEDP1636	Hydroxyprogesterone	17a-羟孕酮	Hormones and hormone related compounds	激素及激素相关物质	Hormones and hormone related compounds	激素及激素相关物质	C21H30O3	68-96-2	2046.74	2046.74	15215.6	36082.8	2046.74	2046.74	46318	10233.7	34209.7	83121.5	811215	284655
MEDP1644	Aniline	苯胺	Alcohol and amines	醇、胺类	Amines	胺类	C6H7N	62-53-3	163699	146414	84858.5	127780	137589	71591	123108	134084	90716.5	196605	227134	192397
MEDP1645	Benzamide	苯甲酰胺	Alcohol and amines	醇、胺类	Amines	胺类	C7H7NO	55-21-0	2.34126e+06	1.06756e+06	1.43822e+06	1.31023e+06	1.67955e+06	1.05772e+06	936277	850769	862546	1.52031e+06	1.44801e+06	1.70448e+06
MEDP1647*236	2-Amino-1-phenylethanol	2-氨基-1-苯基乙醇	Alcohol and amines	醇、胺类	Alcohols	醇类	C8H11NO	7568-93-6	2.43102e+06	1.21944e+06	1.26674e+06	2.09647e+06	1.70377e+06	862533	820928	985511	1.01717e+06	1.80915e+06	2.33087e+06	3.40308e+06
MEDP1652	10-Formyl-7,8-dihydrofolic acid	10-甲酰基-7,8-二氢叶酸	Heterocyclic compounds	杂环化合物	Pteridines and derivatives	蝶啶及其衍生物	C20H21N7O7	28459-40-7	205036	17823.1	32191.7	62688.9	105362	13325.7	115349	13134.8	33258.5	175498	129168	687189
MEDP1653	Glu-Glu	L-谷氨酰-L-谷氨酸	Amino acid and Its metabolites	氨基酸及其代谢物	Small Peptide	小肽	C10H16N2O7	1116-22-9	394017	104693	220136	484459	328328	136441	344770	265250	324275	663513	596787	621793
MEDP1654*155	1-Methyladenosine	1-甲基腺苷	Nucleotide and Its metabolites	核苷酸及其代谢物	Nucleotide and Its metabolites	核苷酸及其代谢物	C11H15N5O4	15763-06-1	2.52112e+07	5.93562e+06	1.48765e+07	1.91884e+07	1.43768e+07	7.81111e+06	1.08415e+07	1.10352e+07	9.69755e+06	8.24133e+06	2.74601e+07	1.7987e+07
MEDP1662	N6,N6,N6-Trimethyl-L-lysine	NE，NE，NE-三甲基赖氨酸	Amino acid and Its metabolites	氨基酸及其代谢物	Amino acid derivatives	氨基酸衍生物	C9H20N2O2	-	6.70548e+07	2.12801e+07	2.52058e+07	5.64375e+07	5.79154e+07	4.99943e+07	4.3664e+07	4.50323e+07	2.24067e+07	8.66035e+07	7.61012e+07	9.09621e+07
MEDP1664	Glu-Leu-Arg	谷氨酸-亮氨酸-精氨酸	Amino acid and Its metabolites	氨基酸及其代谢物	Small Peptide	小肽	C17H32N6O6	-	254511	110432	128468	202025	136736	106496	138224	180033	179175	268261	311801	518930
MEDP1666	Leu-Val-Ser	亮氨酸-缬氨酸-丝氨酸	Amino acid and Its metabolites	氨基酸及其代谢物	Small Peptide	小肽	C14H27N3O5	-	3.49486e+06	3.10199e+06	2.0001e+06	3.67814e+06	2.59946e+06	84928.3	538391	1.61255e+06	882358	4.56799e+06	3.17519e+06	3.87543e+06
MEDP1667*158	Phe-Glu	苯丙氨酸-谷氨酸	Amino acid and Its metabolites	氨基酸及其代谢物	Small Peptide	小肽	C14H18N2O5	3617-45-6	1.18707e+06	401646	354199	834001	642626	153433	416366	585387	481944	3.35235e+06	1.16999e+06	1.43195e+06
MEDP1668	Leu-Ala-Val	亮氨酸-丙氨酸-缬氨酸	Amino acid and Its metabolites	氨基酸及其代谢物	Small Peptide	小肽	C14H27N3O4	-	2.18686e+06	1.00681e+06	975189	1.65458e+06	1.30697e+06	580958	1.24384e+06	1.69747e+06	1.32039e+06	3.41372e+06	2.24172e+06	4.32939e+06
MEDP1670	Gly-Gly-Phe	甘氨酸-甘氨酸-苯丙氨酸	Amino acid and Its metabolites	氨基酸及其代谢物	Small Peptide	小肽	C13H17N3O4	6234-26-0	1.09775e+07	5.82616e+06	5.29927e+06	9.38432e+06	7.71889e+06	3.07618e+06	5.47544e+06	6.64531e+06	4.25878e+06	1.15234e+07	1.04619e+07	1.6882e+07
MEDP1671	Glu-Glu-Ile	谷氨酸-谷氨酸-异亮氨酸	Amino acid and Its metabolites	氨基酸及其代谢物	Small Peptide	小肽	C16H27N3O8	-	251211	129432	149774	193802	193441	20676.8	59401.6	92361.7	68762.8	249408	236742	335045
MEDP1672	Leu-Leu-Glu	亮氨酸-亮氨酸-谷氨酸	Amino acid and Its metabolites	氨基酸及其代谢物	Small Peptide	小肽	C17H31N3O6	20274-83-3	817131	287582	481217	521858	552231	203696	270179	392981	323661	1.81585e+06	702059	1.22192e+06
MEDP1673	Ile-Ile-Thr	异亮氨酸-异亮氨酸-苏氨酸	Amino acid and Its metabolites	氨基酸及其代谢物	Small Peptide	小肽	C16H31N3O5	-	406867	180117	134832	276827	277731	81709	123451	205606	221235	927394	314855	389879
MEDP1676	Phe-Val-Asp	苯丙氨酸-缬氨酸-天冬氨酸	Amino acid and Its metabolites	氨基酸及其代谢物	Small Peptide	小肽	C18H25N3O6	-	774170	743216	399659	708628	679682	122782	355504	403551	586050	2.00636e+06	735767	795458
MEDP1678	Thr-Val-Leu	苏氨酸-缬氨酸-亮氨酸	Amino acid and Its metabolites	氨基酸及其代谢物	Small Peptide	小肽	C15H29N3O5	-	861376	403280	337133	550464	483469	45813.5	239927	220036	189296	1.60273e+06	651718	896379
MEDP1681	Leu-Gly-Leu	亮氨酸-甘氨酸-亮氨酸	Amino acid and Its metabolites	氨基酸及其代谢物	Small Peptide	小肽	C14H27N3O4	19408-48-1	6.78475e+06	2.55075e+06	2.62912e+06	5.50323e+06	4.73665e+06	1.27947e+06	1.34799e+06	2.75082e+06	3.14978e+06	2.67428e+06	5.02584e+06	7.85193e+06
MEDP1682	Leu-Gly-Phe	亮氨酸-甘氨酸-苯丙氨酸	Amino acid and Its metabolites	氨基酸及其代谢物	Small Peptide	小肽	C17H25N3O4	-	196567	100287	68175.6	231852	142662	65198.5	301300	235878	484723	1.16439e+06	343972	353679
MEDP1684	Leu-Leu-Phe	亮氨酸-亮氨酸-苯丙氨酸	Amino acid and Its metabolites	氨基酸及其代谢物	Small Peptide	小肽	C21H33N3O4	74479-02-0	542673	260917	160746	396897	290646	98413.9	173737	164718	174266	983110	712779	680846
MEDP1692*269	LPC(0:0/15:0)	LPC(0:0/15:0)	GP	甘油磷脂类	LPC	溶血磷脂酰胆碱	C23H48NO7P	108273-89-8	315947	230847	179030	232851	175654	198087	167568	165522	159125	213757	994727	1.80817e+06
MEDP1699*271	LPC(0:0/16:1)	LPC(0:0/16:1)	GP	甘油磷脂类	LPC	溶血磷脂酰胆碱	C24H48NO7P	-	349358	167337	121164	178805	192832	159976	157049	147435	118803	180550	1.02434e+06	2.53529e+06
MEDP1713	1-Methylinosine	1-甲基肌苷	Nucleotide and Its metabolites	核苷酸及其代谢物	Nucleotide and Its metabolites	核苷酸及其代谢物	C11H14N4O5	2140-73-0	4.48285e+07	2.4422e+07	2.38647e+07	3.95694e+07	4.04943e+07	2.54283e+07	2.57089e+07	2.45383e+07	3.09302e+07	4.77086e+07	3.99991e+07	5.62181e+07
MEDP1719	2'-O-Methylguanosine	2'-O-甲基鸟苷	Nucleotide and Its metabolites	核苷酸及其代谢物	Nucleotide and Its metabolites	核苷酸及其代谢物	C11H15N5O5	2140-71-8	3.24362e+07	1.58406e+07	1.71265e+07	2.67355e+07	2.36789e+07	1.06072e+07	1.12092e+07	1.54405e+07	1.41447e+07	2.00823e+07	2.69318e+07	4.05793e+07
MEDP1724	3-Amino-4-methylpentanoic acid	3-氨基-4-甲基戊酸	Organic acid and Its derivatives	有机酸及其衍生物	Organic acid and Its derivatives	有机酸及其衍生物	C6H13NO2	5699-54-7	4.33217e+06	1.318e+06	1.95968e+06	3.17167e+06	2.59018e+06	3.95541e+06	1.71464e+06	2.49945e+06	2.39071e+06	3.66446e+06	3.32392e+06	7.96264e+06
MEDP1735	2,6-Diamino-5-hydroxyhexanoic acid	2,6-二氨基-5-羟基己酸	Amino acid and Its metabolites	氨基酸及其代谢物	Amino acid derivatives	氨基酸衍生物	C6H14N2O3	13204-98-3	235039	286464	177105	254113	239522	196019	177853	243482	205183	319764	231891	241925
MEDP1736	5-Methylcytidine	5-甲基胞苷	Nucleotide and Its metabolites	核苷酸及其代谢物	Nucleotide and Its metabolites	核苷酸及其代谢物	C10H15N3O5	2140-61-6	9.79912e+06	3.61588e+06	3.61335e+06	1.35652e+07	8.40107e+06	4.89248e+06	3.21609e+06	3.83851e+06	2.76189e+06	6.05784e+06	9.51281e+06	1.11661e+07
MEDP1740*228	Acrylamide	丙烯酰胺	Alcohol and amines	醇、胺类	Amines	胺类	C3H5NO	79-06-1	2.22896e+06	992247	1.01191e+06	1.87966e+06	1.50341e+06	243443	935406	1.28714e+06	1.02276e+06	2.89922e+06	3.04558e+06	3.95552e+06
MEDP1741	Agmatine	胍基丁胺	Alcohol and amines	醇、胺类	Polyamines	多胺	C5H14N4	306-60-5	4.04356e+06	3.37662e+06	3.23041e+06	6.04328e+06	4.45128e+06	6.1199e+06	4.05517e+06	4.0616e+06	3.59899e+06	4.59765e+06	4.04482e+06	5.12134e+06
MEDP1742	Ala-Phe	L-丙氨酰-L-苯丙氨酸	Amino acid and Its metabolites	氨基酸及其代谢物	Small Peptide	小肽	C12H16N2O3	3061-90-3	1.36057e+06	513805	644785	917492	889226	577965	1.0944e+06	1.11098e+06	1.01942e+06	1.90609e+06	1.03662e+06	1.35611e+06
MEDP1748	Cyromazine	环丙基三聚氰胺	Heterocyclic compounds	杂环化合物	Heterocyclic compounds	杂环化合物	C6H10N6	66215-27-8	2.09248e+07	9.23594e+06	9.64829e+06	1.71363e+07	1.46626e+07	6.88436e+06	8.06902e+06	1.01329e+07	9.38707e+06	1.43394e+07	1.49497e+07	2.06311e+07
MEDP1765	Hexylresorcinol	己基间苯二酚	Benzene and substituted derivatives	苯及其衍生物	Phenolics	苯酚类	C12H18O2	136-77-6	356257	259250	297317	327937	350705	224962	228703	206052	292297	239862	329658	181960
MEDP1766	Val-Tyr	L-缬氨酰基-L-酪氨酸	Amino acid and Its metabolites	氨基酸及其代谢物	Small Peptide	小肽	C14H20N2O4	3061-91-4	591803	1.16654e+06	325558	1.02045e+06	568201	64098	190599	275211	167397	1.43884e+06	1.07368e+06	679545
MEDP1770	Jasmone	茉莉酮	Aldehyde,Ketones,Esters	醛、酮、酯类	Ketones	酮类	C11H16O	488-10-8	425831	397406	428016	477313	427641	562351	548412	422067	396168	698985	517055	502008
MEDP1776	Leu-Ala	L-亮氨酸-L-丙氨酸	Amino acid and Its metabolites	氨基酸及其代谢物	Small Peptide	小肽	C9H18N2O3	7298-84-2	3.17256e+06	1.59067e+06	1.18858e+06	2.37215e+06	2.20593e+06	254887	749317	1.04115e+06	924613	5.16719e+06	3.98296e+06	3.91272e+06
MEDP1778*110	L-Norvaline	L-正缬氨酸	Amino acid and Its metabolites	氨基酸及其代谢物	Amino acids	氨基酸	C5H11NO2	6600-40-4	2.29902e+07	7.14537e+06	8.86181e+06	2.37228e+07	3.04811e+07	2.88627e+07	1.77815e+07	1.14366e+07	2.41256e+07	2.41616e+07	3.42704e+07	3.77119e+07
MEDP1781	L-Thyronine	左甲状腺素	Hormones and hormone related compounds	激素及激素相关物质	Hormones and hormone related compounds	激素及激素相关物质	C15H15NO4	1596-67-4	521205	267727	337231	677075	599432	289039	262298	346102	636153	673541	672098	1.47614e+06
MEDP1787	N4-Acetylcytidine	N4-乙酰基胞苷	Nucleotide and Its metabolites	核苷酸及其代谢物	Nucleotide and Its metabolites	核苷酸及其代谢物	C11H15N3O6	3768-18-1	6.40292e+07	2.82646e+07	3.45343e+07	5.47532e+07	4.80168e+07	1.10888e+07	2.64104e+07	3.39193e+07	3.10579e+07	4.56213e+07	4.57967e+07	8.62858e+07
MEDP1789	N6-methyl-2'-deoxyadenosine	N6-甲基-2'-脱氧腺苷	Nucleotide and Its metabolites	核苷酸及其代谢物	Nucleotide and Its metabolites	核苷酸及其代谢物	C11H15N5O3	2002-35-9	569190	255681	217673	530771	335258	153308	868513	230639	315826	3.48284e+06	2.23552e+06	929424
MEDP1790	Gly-Ile	L-甘氨酸-L-异亮氨酸	Amino acid and Its metabolites	氨基酸及其代谢物	Small Peptide	小肽	C8H16N2O3	19461-38-2	1.44268e+06	456745	656910	809262	973726	100719	295693	418771	424594	5.68223e+06	918158	968085
MEDP1796	Perillyl-alcohol	紫苏醇	Alcohol and amines	醇、胺类	Alcohols	醇类	C10H16O	536-59-4	447741	282015	199424	416802	464283	606933	271923	335482	399717	531399	443912	738753
MEDP1799	Quinoline-2-carboxylic acid	2-喹啉羧酸	Heterocyclic compounds	杂环化合物	Pteridines and derivatives	蝶啶及其衍生物	C10H7NO2	93-10-7	2.03763e+06	869546	1.24721e+06	2.94197e+06	2.32105e+06	792473	1.11754e+06	1.32233e+06	1.4864e+06	1.38991e+06	3.02977e+06	1.32648e+06
MEDP1802	Proline betaine	脯氨酸甜菜碱	Amino acid and Its metabolites	氨基酸及其代谢物	Amino acid derivatives	氨基酸衍生物	C7H13NO2	471-87-4	7.06031e+06	5.38283e+06	5.89501e+06	6.85718e+06	1.06818e+07	7.10047e+06	6.95842e+06	5.6689e+06	7.39921e+06	6.67927e+06	7.27859e+06	6.07449e+06
MEDP1807	Thymoquinone	百里醌	Benzene and substituted derivatives	苯及其衍生物	Benzene and substituted derivatives	苯及其衍生物	C10H12O2	490-91-5	2.06222e+07	1.21945e+07	1.33167e+07	1.7916e+07	1.78231e+07	1.05827e+07	1.18613e+07	1.59355e+07	1.92099e+07	2.32194e+07	1.65384e+07	2.36288e+07
MEDP1808	Trans-Zeatin	反式玉米素	Heterocyclic compounds	杂环化合物	Heterocyclic compounds	杂环化合物	C10H13N5O	1637-39-4	235014	66478.7	95190.8	122548	198430	77900.5	106648	106747	89651.6	248068	169348	182553
MEDP1810	TriacetonaMine	三乙酰胺	Heterocyclic compounds	杂环化合物	Heterocyclic compounds	杂环化合物	C9H17NO	826-36-8	161654	160293	203225	169374	210955	200083	225796	230783	303663	164658	266647	66352.1
MEDP1812	Urolithin A	尿石素 A	Benzene and substituted derivatives	苯及其衍生物	Benzene and substituted derivatives	苯及其衍生物	C13H8O4	1143-70-0	272280	111878	86267.3	150714	195429	64669	168217	433684	149517	229872	330964	236837
MEDP1814	2,5-Dimethyl-2,3-dihydrofuran-3-one	2,5-二甲基-2,3-二氢呋喃-3-酮	Heterocyclic compounds	杂环化合物	Heterocyclic compounds	杂环化合物	C6H8O2	14400-67-0	1.79126e+06	691045	961744	1.06936e+06	1.02123e+06	646955	596053	674243	572398	813258	1.13214e+06	1.08719e+06
MEDP1818*240	Bicine	N,N-二羟乙基甘氨酸	Organic acid and Its derivatives	有机酸及其衍生物	Organic acid and Its derivatives	有机酸及其衍生物	C6H13NO4	150-25-4	335871	199754	183413	110139	25852.9	299295	91660.8	237448	416964	142065	335624	235161
MEDP1819	alpha-Asarone	α-细辛脑	Others	其他	Medicine	药物	C12H16O3	2883-98-9	311923	337099	334095	440558	365852	285065	355682	370832	372380	390043	308435	353231
MEDP1820	Apraclonidine	安普乐定	Benzene and substituted derivatives	苯及其衍生物	Benzene and substituted derivatives	苯及其衍生物	C9H10Cl2N4	73218-79-8	250014	36509.4	156481	227587	194804	642678	129298	177006	231471	380036	349767	571051
MEDP1823	Damascenone	大马酮	Aldehyde,Ketones,Esters	醛、酮、酯类	Ketones	酮类	C13H18O	23696-85-7	680776	407093	437986	597055	539628	368595	391659	494503	724453	368323	814533	1.2486e+06
MEDP1831	Ethyl-acetoacetate	乙酰乙酸乙酯	Aldehyde,Ketones,Esters	醛、酮、酯类	Esters	酯类	C6H10O3	141-97-9	8508.74	22339.8	12185.5	10246.5	25972.7	25367.7	30383.8	32757	18720.6	22586.5	18942.6	21387.1
MEDP1833	Galangin 3-methyl ether	高良姜素3-甲醚	Benzene and substituted derivatives	苯及其衍生物	Benzene and substituted derivatives	苯及其衍生物	C16H12O5	6665-74-3	51940	31711.8	33620.3	35733.9	31878.5	26071.8	32365	17146.9	24324	161452	35117.3	63969.2
MEDP1839	3,4-Dimethoxybenzaldehyde	3,4-二甲氧基苯甲醛	Benzene and substituted derivatives	苯及其衍生物	Benzene and substituted derivatives	苯及其衍生物	C9H10O3	120-14-9	79690.6	57483.4	66362.4	98596.2	86971.3	75585.8	55234.9	20274.1	51176.1	70972.3	94695.7	96546.8
MEDP1849	Ala-Val-Ala	丙氨酰-缬氨酸-丙氨酸	Amino acid and Its metabolites	氨基酸及其代谢物	Small Peptide	小肽	C11H21N3O4	-	88218.6	29386.7	25153.7	84530.9	86183.8	23526.6	53492.9	28065.4	31386.3	215599	191307	72314.5
MEDP1850	Arg-Leu	精氨酸-亮氨酸	Amino acid and Its metabolites	氨基酸及其代谢物	Small Peptide	小肽	C12H25N5O3	1188-24-5	310702	96216.8	94318.3	346372	206486	32820	123127	117241	128443	1.0976e+06	342919	507679
MEDP1851	Asp-Tyr	天冬氨酸-酪氨酸	Amino acid and Its metabolites	氨基酸及其代谢物	Small Peptide	小肽	C13H16N2O6	22840-03-5	7.33312e+06	2.09571e+06	2.26865e+06	4.35551e+06	3.40433e+06	1.33173e+06	4.01752e+06	4.7967e+06	3.86123e+06	9.36944e+06	4.14459e+06	7.06689e+06
MEDP1857	Eicosanoyl-EA	花生四烯酸乙醇酰胺	Organic acid and Its derivatives	有机酸及其衍生物	Organic acid and Its derivatives	有机酸及其衍生物	C22H45NO2	94421-69-9	4.71281e+07	5.01229e+07	5.25177e+07	8.12284e+07	4.2095e+07	4.91943e+07	4.74516e+07	4.3256e+07	4.49309e+07	5.58889e+07	5.31532e+07	5.21673e+07
MEDP1859	Gln-Phe	谷氨酰胺苯丙氨酸	Amino acid and Its metabolites	氨基酸及其代谢物	Small Peptide	小肽	C14H19N3O4	92327-75-8	239188	210301	77067.2	193516	204761	56012.6	120565	129441	125848	197490	344698	541860
MEDP1863	Gly-His	甘氨酸-组氨酸	Amino acid and Its metabolites	氨基酸及其代谢物	Small Peptide	小肽	C8H12N4O3	-	105953	33546.4	30038.6	58713.2	71813.7	71823.1	7461.75	35825.8	30386.3	91532.5	70559.2	97704.2
MEDP1864	Gly-Leu-Ala	甘氨酸-亮氨酸-丙氨酸	Amino acid and Its metabolites	氨基酸及其代谢物	Small Peptide	小肽	C11H21N3O4	-	334437	220251	141818	266139	305074	132863	138562	191062	109885	830656	334428	448257
MEDP1869*251	His-Leu	组氨酸-亮氨酸	Amino acid and Its metabolites	氨基酸及其代谢物	Small Peptide	小肽	C12H20N4O3	7763-65-7	5.03595e+06	2.54238e+06	2.57774e+06	3.00642e+06	3.91205e+06	2.10472e+06	3.04805e+06	3.57288e+06	3.47161e+06	6.89524e+06	5.79735e+06	9.65884e+06
MEDP1871*249	Ile-Met	异亮氨酸-甲硫氨酸	Amino acid and Its metabolites	氨基酸及其代谢物	Small Peptide	小肽	C11H22N2O3S	42384-14-5	1.07577e+06	945744	453468	826493	1.20624e+06	114607	407760	458913	477689	2.72061e+06	1.3318e+06	1.19798e+06
MEDP1887	S(-)-Cathinone	S(-)-丹参酮	Benzene and substituted derivatives	苯及其衍生物	Benzene and substituted derivatives	苯及其衍生物	C9H11NO	71031-15-7	34026.5	7851.88	17729.2	35446.9	36166.5	4578.39	34002.8	23505.8	16374.8	82450.2	17669.6	24255.5
MEDP1888	Ser-Leu	丝氨酸-亮氨酸	Amino acid and Its metabolites	氨基酸及其代谢物	Small Peptide	小肽	C9H18N2O4	6665-16-3	1.05358e+06	683428	260555	736696	683683	20752.7	97393.4	233278	215895	2.35855e+06	1.11925e+06	1.22913e+06
MEDP1894	Tyr-Leu	酪氨酸-亮氨酸	Amino acid and Its metabolites	氨基酸及其代谢物	Small Peptide	小肽	C15H22N2O4	17355-10-1	1.84272e+06	883518	712739	2.42788e+06	1.10987e+06	209234	450960	806957	675425	2.49374e+06	3.40845e+06	2.69779e+06
MEDP1895	Tyr-Phe	酪氨酸-苯丙氨酸	Amino acid and Its metabolites	氨基酸及其代谢物	Small Peptide	小肽	C18H20N2O4	17355-11-2	355268	103210	191758	220463	182672	126280	198250	266711	102619	445044	292884	471746
MEDP1897	2-Hydroxy-2-methylbutanenitrile	2-羟基-2-甲基丁腈	Others	其他	Others	其它	C5H9NO	4111-08-4	6.82355e+06	2.44772e+06	3.99392e+06	5.21661e+06	4.52628e+06	2.64352e+06	4.34971e+06	4.71109e+06	5.45653e+06	9.22072e+06	5.19714e+06	9.03343e+06
MEDP1901	Carnitine C9:1-OH	肉碱 C9:1-OH	FA	脂肪酰类	CAR	酰基肉碱	C17H27NO4	-	2.13611e+06	266549	301759	988946	977945	286658	233856	308710	231738	385681	959019	2.08005e+06
MEDP1906	Quetiapine	奎地平	Others	其他	Medicine	药物	C21H25N3O2S	111974-69-7	53175.1	31289.7	42594.8	104740	37028.6	66671.7	115922	63943	41859.4	60543.9	114661	48140.6
MEDP1908	[(2R)-3-Hexadecoxy-2-hydroperoxypropyl]?2-(trimethylazaniumyl)ethyl?phosphate	[（2R）-3-六癸氧基-2-氢过氧丙基]2-（三甲基氮甲酰）磷酸乙酯	Others	其他	Others	其它	C24H52NO7P	-	100768	44945.6	25754.2	62745.4	81076.5	48160.2	37145.2	21750.3	24258	51899.5	207305	669753
MEDP1912	Thr-Leu	L-苏氨酸-L-亮氨酸	Amino acid and Its metabolites	氨基酸及其代谢物	Small Peptide	小肽	C10H20N2O4	50299-12-2	1.00751e+06	698830	538829	963429	826561	161767	367072	461367	394508	2.95541e+06	1.51478e+06	1.94416e+06
MEDP1913	N(Alpha)-Acetyl-Epsilon-(2-Propenal)Lysine	N(α)-乙酰基ε-（2-丙烯基）赖氨酸	Amino acid and Its metabolites	氨基酸及其代谢物	Small Peptide	小肽	C11H18N2O4	99124-74-0	842706	379567	390233	727927	570644	298417	318828	588137	316766	893764	845269	1.24232e+06
MEDP1915	N-Methylisoleucine	N-甲基异亮氨酸	Amino acid and Its metabolites	氨基酸及其代谢物	Amino acids	氨基酸	C7H15NO2	-	1.17933e+06	467705	667518	925115	848046	557496	818867	1.00903e+06	925576	1.66672e+06	889878	951975
MEDP1916*244	N-Acetyl-L-phenylalanine	N-乙酰-L-苯丙氨酸	Amino acid and Its metabolites	氨基酸及其代谢物	Amino acid derivatives	氨基酸衍生物	C11H13NO3	2018-61-3	270289	74221.7	118410	180063	135943	64918.2	74217.9	88613.4	63796.6	164207	167856	268957
MEDP1917	Carnitine C18:1:2DC	肉碱 C18:1:2DC	FA	脂肪酰类	CAR	酰基肉碱	C25H45NO6	-	15781.9	18323.6	6955.69	15313.9	9620.86	8490.52	785.376	785.376	785.376	105907	785.376	785.376
MEDP1921	Thr-Gln	苏氨酸-谷氨酰胺	Amino acid and Its metabolites	氨基酸及其代谢物	Small Peptide	小肽	C9H17N3O5	96337-79-0	853638	355739	436013	793429	647952	335508	341890	386873	379611	442324	661540	588139
MEDP1924	Cyclo(Pro-Glu)	环(脯氨酸-谷氨酸)	Amino acid and Its metabolites	氨基酸及其代谢物	Small Peptide	小肽	C10H14N2O4	-	1.09052e+07	6.66916e+06	6.28765e+06	9.26195e+06	8.96472e+06	5.9481e+06	6.14368e+06	7.00608e+06	6.43699e+06	8.83002e+06	9.12752e+06	1.05722e+07
MEDP1926*143	Cyclo(Pro-Phe)	环(脯氨酸-苯丙氨酸)	Amino acid and Its metabolites	氨基酸及其代谢物	Small Peptide	小肽	C14H16N2O2	3705-26-8	1.57433e+06	787692	792149	939584	1.0352e+06	617222	487918	558349	418030	957340	1.02133e+06	1.95737e+06
MEDP1928	Cyclo(Pro-Val)	环(脯氨酸-缬氨酸)	Amino acid and Its metabolites	氨基酸及其代谢物	Small Peptide	小肽	C10H16N2O2	5654-87-5	142398	94376.7	112451	154548	112927	83372.3	128080	158735	122332	215744	177896	155212
MEDP1929	Cyclo(Ser-Pro)	环(丝氨酸-脯氨酸)	Amino acid and Its metabolites	氨基酸及其代谢物	Small Peptide	小肽	C8H12N2O3	-	2.96438e+06	1.81741e+06	1.94381e+06	2.35116e+06	1.9767e+06	1.3446e+06	3.5233e+06	3.41461e+06	3.45345e+06	6.13705e+06	2.09065e+06	2.28596e+06
MEDP1932	Cyclo(Val-Ala)	环(缬氨酸-丙氨酸)	Amino acid and Its metabolites	氨基酸及其代谢物	Small Peptide	小肽	C8H14N2O2	15136-27-3	154155	149614	174443	152592	124294	76760.4	139739	170999	151988	221869	90507.4	64924.3
MEDP1933*117	Cyclopentylglycine	环戊基甘氨酸	Amino acid and Its metabolites	氨基酸及其代谢物	Amino acid derivatives	氨基酸衍生物	C7H13NO2	2521-84-8	1.69392e+07	4.51295e+06	6.1997e+06	9.12876e+06	9.41143e+06	7.12562e+06	4.56203e+06	6.87389e+06	5.63945e+06	1.16064e+07	1.13688e+07	7.8874e+06
MEDP1935*147	Ile-Asp	异亮氨酰-天冬氨酸	Amino acid and Its metabolites	氨基酸及其代谢物	Small Peptide	小肽	C10H18N2O5	-	3.10266e+07	6.62939e+06	1.26556e+07	2.04047e+07	1.52163e+07	3.53535e+06	1.7912e+07	2.49303e+07	2.07097e+07	4.11532e+07	1.2606e+07	1.71899e+07
MEDP1942	N-MethyTrans-4-Hydroxy-Proline	N-甲基-反式-4-羟基-脯氨酸	Amino acid and Its metabolites	氨基酸及其代谢物	Amino acid derivatives	氨基酸衍生物	C6H11NO3	4252-82-8	1.695e+06	1.36969e+06	1.4323e+06	2.06481e+06	2.11458e+06	2.95986e+06	1.46961e+06	2.00551e+06	1.84747e+06	2.10031e+06	2.11579e+06	2.08047e+06
MEDP1947	Ser-Ile	丝氨酰-异亮氨酸	Amino acid and Its metabolites	氨基酸及其代谢物	Small Peptide	小肽	C9H18N2O4	91086-51-0	358262	180060	170248	270582	148535	18191.7	360386	391240	330121	912046	55535.3	102749
MEDP1949	5-Aminoimidazole ribonucleotide	5-氨基咪唑核糖核苷酸	Nucleotide and Its metabolites	核苷酸及其代谢物	Nucleotide and Its metabolites	核苷酸及其代谢物	C8H14N3O7P	25635-88-5	8.2778e+06	3.03452e+06	3.55835e+06	7.91483e+06	6.09613e+06	4.00582e+06	4.34366e+06	3.27268e+06	5.41452e+06	3.49625e+06	8.86118e+06	1.09662e+07
MEDP1953*149	Eritadenine	香菇嘌呤	Heterocyclic compounds	杂环化合物	Pteridines and derivatives	蝶啶及其衍生物	C9H11N5O4	23918-98-1	208684	37248.5	73504.3	162483	61202.7	74138.2	65841.3	36791.9	29776.2	114041	78044	95881.5
MEDP1954	N6-(2-Hydroxyethyl)adenosine	N6-(2-羟乙基)腺苷	Nucleotide and Its metabolites	核苷酸及其代谢物	Nucleotide and Its metabolites	核苷酸及其代谢物	C12H17N5O5	4338-48-1	1.61172e+08	7.63591e+07	1.21669e+08	1.36156e+08	1.10194e+08	4.83123e+07	7.16668e+07	9.0499e+07	7.89056e+07	1.18203e+08	1.52752e+08	1.92225e+08
MEDP1955*148	3-Deoxyadenosine	3'-脱氧腺苷	Nucleotide and Its metabolites	核苷酸及其代谢物	Nucleotide and Its metabolites	核苷酸及其代谢物	C10H13N5O3	73-03-0	219950	95028.8	71012.9	147458	131190	79129.4	100832	77782.8	76920.3	324981	231285	257870
MEDP1958	2-Hydroxyadenosine	2-羟基腺苷	Nucleotide and Its metabolites	核苷酸及其代谢物	Nucleotide and Its metabolites	核苷酸及其代谢物	C10H13N5O5	1818-71-9	6.1537e+06	2.12286e+06	2.21323e+06	3.65054e+06	3.06671e+06	1.87484e+06	1.68952e+06	2.20699e+06	2.45637e+06	2.54715e+06	3.27301e+06	4.73926e+06
MEDP1960	7-(alpha-D-glucosyl)-N(6)-isopentenyladenine	7-（α-D-葡萄糖基）-N（6）-异戊烯基亚丁	Nucleotide and Its metabolites	核苷酸及其代谢物	Nucleotide and Its metabolites	核苷酸及其代谢物	C16H23N5O5	-	857840	569228	485475	376329	520389	467307	580032	465163	518886	632400	3.57818e+06	1.36072e+06
MEDP1961	Ribosyladenosine	核糖腺苷	Nucleotide and Its metabolites	核苷酸及其代谢物	Nucleotide and Its metabolites	核苷酸及其代谢物	C15H21N5O8	-	4.07352e+06	1.79921e+06	2.17891e+06	7.88166e+06	3.8001e+06	2.7773e+06	6.99071e+06	6.48449e+06	3.12307e+06	5.22727e+06	5.45687e+06	6.42593e+06
MEDP1962	N-(3-Indolylacetyl)-L-alanine	N-(3-吲哚乙酰基)-L-丙氨酸	Amino acid and Its metabolites	氨基酸及其代谢物	Amino acid derivatives	氨基酸衍生物	C13H14N2O3	57105-39-2	4.75918e+07	1.12472e+07	1.53566e+07	2.64397e+07	2.61108e+07	1.42877e+07	2.22759e+07	2.28306e+07	1.79843e+07	5.09564e+07	5.08253e+07	6.20026e+07
MEDP1966	S-Allyl-L-cysteine	S-烯丙基-L-半胱氨酸	Amino acid and Its metabolites	氨基酸及其代谢物	Amino acid derivatives	氨基酸衍生物	C6H11NO2S	21593-77-1	167658	127109	111616	96346.9	112512	167594	174206	201969	214223	216263	240515	196751
MEDP1974*117	1-Methylpiperidine-2-carboxylic acid	1-甲基哌啶-2-羧酸	Amino acid and Its metabolites	氨基酸及其代谢物	Amino acid derivatives	氨基酸衍生物	C7H13NO2	7730-87-2	1.69392e+07	4.51295e+06	6.1997e+06	9.12876e+06	9.41143e+06	7.12562e+06	4.56203e+06	6.87389e+06	5.63945e+06	1.16064e+07	1.13688e+07	7.8874e+06
MEDP1981	2,8-Quinolinediol	2,8-喹啉二醇	Heterocyclic compounds	杂环化合物	Heterocyclic compounds	杂环化合物	C9H7NO2	15450-76-7	2.56873e+06	1.23254e+06	1.11552e+06	3.37279e+06	2.08953e+06	1.63772e+06	1.68617e+06	1.98645e+06	1.86007e+06	3.56291e+06	3.01663e+06	3.82096e+06
MEDP1989	L-DOPA methyl ester	左旋多巴甲酯	Amino acid and Its metabolites	氨基酸及其代谢物	Amino acid derivatives	氨基酸衍生物	C10H13NO4	7101-51-1	346439	85860.8	139927	317700	234779	100184	172398	227190	124591	247146	189667	406215
MEDP1991	N6-Isopentenyladenosine	N6-异戊烯基腺苷	Nucleotide and Its metabolites	核苷酸及其代谢物	Nucleotide and Its metabolites	核苷酸及其代谢物	C15H21N5O4	7724-76-7	1.89026e+06	640293	559888	1.21989e+06	976115	161915	631928	897787	1.01695e+06	903102	1.13052e+06	2.25254e+06
MEDP1999*231	2,4-Dihydroxypyridine	2,4-二羟基吡啶	Heterocyclic compounds	杂环化合物	Pteridines and derivatives	蝶啶及其衍生物	C5H5NO2	626-03-9	7.57309e+06	2.14363e+06	1.64794e+06	8.98789e+06	6.05052e+06	2.55888e+06	1.0733e+06	1.84011e+06	1.51825e+06	2.79087e+06	5.39704e+06	5.35376e+06
MEDP2000	Maleamic acid	马来酰胺酸	Organic acid and Its derivatives	有机酸及其衍生物	Organic acid and Its derivatives	有机酸及其衍生物	C4H5NO3	557-24-4	709470	468305	703629	548717	593478	209982	490788	465738	315258	910353	388979	272734
MEDP2003	D-Ornithine	D-鸟氨酸	Amino acid and Its metabolites	氨基酸及其代谢物	Amino acids	氨基酸	C5H12N2O2	348-66-3	1.04572e+06	760952	660934	972406	915859	543332	1.15026e+06	1.09994e+06	991523	2.48573e+06	1.06426e+06	1.13361e+06
MEDP2007	3-Methyloxindole	3-甲氧吲哚	Heterocyclic compounds	杂环化合物	Indole and Its derivatives	吲哚及其衍生物	C9H9NO	1504-06-9	866665	479624	555751	643246	738059	522189	768711	694118	772167	774615	790774	831655
MEDP2010	p-Hydroxyphenylethanolamine	章鱼胺	Alcohol and amines	醇、胺类	Amines	胺类	C8H11NO2	770-05-8	237199	80133.1	65075	186709	104819	73050.4	81596.9	98809.8	78575.1	112921	208521	291191
MEDP2016	DL-2-Methylglutamic acid	DL-2-甲基谷氨酸	Amino acid and Its metabolites	氨基酸及其代谢物	Amino acids	氨基酸	C6H11NO4	71-90-9	596227	15067.8	384974	732917	15067.8	15067.8	138196	399889	75339.2	288876	598443	464485
MEDP2029*131	4-Methylhippuric Acid	4-甲基马尿酸	Organic acid and Its derivatives	有机酸及其衍生物	Organic acid and Its derivatives	有机酸及其衍生物	C10H11NO3	27115-50-0	7.33414e+06	4.55768e+06	5.24591e+06	6.77096e+06	4.80964e+06	3.11372e+06	3.95207e+06	4.57961e+06	3.65643e+06	5.50583e+06	5.71384e+06	4.50026e+06
MEDP2030	2-Hydroxyhippuric acid	2-羟基马尿酸	Organic acid and Its derivatives	有机酸及其衍生物	Organic acid and Its derivatives	有机酸及其衍生物	C9H9NO4	487-54-7	5.64542e+07	5.49751e+07	5.29533e+07	2.92631e+07	3.05803e+07	5.13535e+06	6.01378e+07	8.76251e+07	5.65653e+07	9.32587e+07	9.75656e+06	1.48554e+07
MEDP2031	alpha-Methyl-m-tyrosine	α-甲基-m-酪氨酸	Amino acid and Its metabolites	氨基酸及其代谢物	Amino acid derivatives	氨基酸衍生物	C10H13NO3	305-96-4	2.12103e+06	488809	623338	2.21433e+06	1.75247e+06	711204	1.38022e+06	1.8113e+06	1.39387e+06	4.66957e+06	2.71872e+06	2.03184e+06
MEDP2035	N-Cinnamylglycine	N-肉桂基甘氨酸	Organic acid and Its derivatives	有机酸及其衍生物	Organic acid and Its derivatives	有机酸及其衍生物	C11H11NO3	16534-24-0	3.20231e+08	2.33262e+08	2.74115e+08	2.71832e+08	2.94649e+08	2.3148e+08	2.93193e+08	2.61323e+08	2.73305e+08	2.96355e+08	2.97724e+08	3.04584e+08
MEDP2036	N-Acetyl-S-propyl-L-cysteine	N-乙酰基-S-丙基-L-半胱氨酸	Amino acid and Its metabolites	氨基酸及其代谢物	Amino acid derivatives	氨基酸衍生物	C8H15NO3S	14402-54-1	126161	55097	49763.2	96454	98631.3	45800.1	54677.9	104548	50941.2	142485	59657.3	113906
MEDP2040	Ancitabine	环胞苷	Heterocyclic compounds	杂环化合物	Heterocyclic compounds	杂环化合物	C9H11N3O4	10212-25-6	93644.1	78019.7	22061.1	123734	74902.7	29645	59315.1	31221.6	37566.6	49367.4	42236.3	60635.9
MEDP2043	Estriol	雌三醇	Hormones and hormone related compounds	激素及激素相关物质	Hormones and hormone related compounds	激素及激素相关物质	C18H24O3	50-27-1	285407	143071	165918	235203	165338	121814	103719	175128	164992	353757	263242	385267
MEDP2047	N-Acetyl-Asp-Glu	N-乙酰天冬氨酰谷氨酸	Amino acid and Its metabolites	氨基酸及其代谢物	Small Peptide	小肽	C11H16N2O8	3106-85-2	582512	1.17885e+06	737445	1.19918e+06	775321	957173	1.48513e+06	2.01015e+06	1.4535e+06	1.12103e+06	1.00427e+06	943891
MEDP2058	Phenethylamine	2-苯乙胺	Alcohol and amines	醇、胺类	Amines	胺类	C8H11N	64-04-0	5.25563e+06	1.77726e+06	1.568e+06	3.39921e+06	3.21341e+06	1.31513e+06	2.34023e+06	2.42567e+06	2.81306e+06	5.49565e+06	4.8584e+06	4.76117e+06
MEDP2059	Androstenediol	雄烯二醇	Hormones and hormone related compounds	激素及激素相关物质	Hormones and hormone related compounds	激素及激素相关物质	C19H30O2	521-17-5	138899	118202	110153	125348	133309	147160	114169	150226	130186	115308	122540	168417
MEDP2064	Geranic acid	香叶酸	Organic acid and Its derivatives	有机酸及其衍生物	Organic acid and Its derivatives	有机酸及其衍生物	C10H16O2	459-80-3	6.8683e+06	3.12981e+06	2.74916e+06	7.20984e+06	5.08807e+06	2.14207e+06	2.50263e+06	3.21849e+06	4.4127e+06	6.84295e+06	6.24737e+06	1.15265e+07
MEDP2068	Hexaethylene-glycol	六甘醇	Alcohol and amines	醇、胺类	Alcohols	醇类	C12H26O7	2615-15-8	702114	409210	488131	536160	482676	269324	887536	895123	840067	1.6902e+06	176409	272725
MEDP2084*127	L-Homophenylalanine	L-高苯丙氨酸	Amino acid and Its metabolites	氨基酸及其代谢物	Amino acid derivatives	氨基酸衍生物	C10H13NO2	943-73-7	90170.6	29782.3	53029	89599.9	73285.2	41862	69906.9	68581.4	85624.3	140799	57961.3	95663.6
MEDP2085	Tyrphostin-A46	E-2-氰基-3-(3,4-二羟基苯基)丙烯酰胺	Benzene and substituted derivatives	苯及其衍生物	Benzene and substituted derivatives	苯及其衍生物	C10H8N2O3	122520-85-8	168820	116431	120417	139337	104161	23864.5	256109	262082	268166	348097	64145.3	71062
MEDP2086	Tyr-OtBu	酪氨酸叔丁酯	Benzene and substituted derivatives	苯及其衍生物	Benzene and substituted derivatives	苯及其衍生物	C13H19NO3	87553-74-0	239928	246467	284596	281722	259126	222877	218042	243817	254691	244008	207802	145041
MEDP2094	4-hydroxybenzylamine	4-羟基苄基胺	Benzene and substituted derivatives	苯及其衍生物	Benzene and substituted derivatives	苯及其衍生物	C7H9NO	696-60-6	291348	159012	217423	128766	158050	96129.2	177123	208074	173895	231886	208914	262449
MEDP2097	4-Methyl-3-nitroaniline	4-甲基-3-硝基苯胺	Benzene and substituted derivatives	苯及其衍生物	Benzene and substituted derivatives	苯及其衍生物	C7H8N2O2	119-32-4	1.76129e+06	1.6845e+06	1.73489e+06	1.82202e+06	1.83172e+06	1.58046e+06	1.67053e+06	1.71099e+06	1.77393e+06	1.30922e+06	1.13909e+06	2.08846e+06
MEDP2104	3-Aminoquinoline	3-氨基喹啉	Benzene and substituted derivatives	苯及其衍生物	Benzene and substituted derivatives	苯及其衍生物	C9H8N2	580-17-6	359043	306993	279943	456005	372958	149808	333561	304313	307555	613633	780459	690382
MEDP2105	3,6,9,12,15,18,21-Heptaoxatricosane-21,23-diol	3,6,9,12,15,18,21-七氧杂二十三烷-21,23-二醇	Benzene and substituted derivatives	苯及其衍生物	Benzene and substituted derivatives	苯及其衍生物	C16H34O9	5117-19-1	446622	228922	199033	314406	212579	135715	464801	403240	500551	941330	128891	154284
MEDP2113	2-Phenylpropylamine	2-苯丙胺	Benzene and substituted derivatives	苯及其衍生物	Benzene and substituted derivatives	苯及其衍生物	C9H13N	582-22-9	368379	407549	395878	473334	431845	378069	413511	488704	399992	405932	348157	1.00143e+06
MEDP2121	1-Aminopentadecane	1-氨基十五烷	Organic acid and Its derivatives	有机酸及其衍生物	Organic acid and Its derivatives	有机酸及其衍生物	C15H33N	2570-26-5	1.63611e+06	1.09777e+06	1.24178e+06	1.60819e+06	1.4733e+06	1.14912e+06	1.1725e+06	1.48647e+06	2.00953e+06	2.14411e+06	1.52324e+06	2.82111e+06
MEDP2124	Ethyl-(R)-(-)-mandelate	(R)-(-)-扁桃酸乙酯	Benzene and substituted derivatives	苯及其衍生物	Benzene and substituted derivatives	苯及其衍生物	C10H12O3	10606-72-1	5.31464e+06	2.33918e+06	3.73607e+06	4.68522e+06	4.21925e+06	1.75801e+06	2.8923e+06	3.14833e+06	2.8511e+06	3.50344e+06	3.10863e+06	3.68901e+06
MEDP2134	alpha-Terpineol	（-）-α-松油醇	Alcohol and amines	醇、胺类	Alcohols	醇类	C10H18O	98-55-5	1.03476e+06	832037	712894	760582	926964	413756	466717	756197	812018	665394	552284	1.02391e+06
MEDP2142	3-acetylphenylboronic acid	3-乙酰基苯硼酸	Benzene and substituted derivatives	苯及其衍生物	Benzene and substituted derivatives	苯及其衍生物	C8H9BO3	204841-19-0	303571	657358	258775	674564	362143	722212	319390	309339	434448	497740	479252	677346
MEDP2143	N,N-Bis(2-hydroxyethyl)dodecanamide	N,N-双（2-羟乙基）十二烷酰胺	FA	脂肪酰类	Others	其它	C16H33NO3	120-40-1	186586	171425	186484	178675	170210	154030	128536	169898	192023	201403	155023	151447
MEDP2145	Caprolactam	己内酰胺	Heterocyclic compounds	杂环化合物	Heterocyclic compounds	杂环化合物	C6H11NO	105-60-2	482223	448733	445861	504258	439840	434196	391565	369230	343517	502952	402098	436938
MEDP2147HN	Sakuranetin	樱花素	Flavonoids	黄酮	Flavonoid	黄酮	C16H14O5	2957-21-3 | 520-29-6	1.29137e+08	7.10666e+07	8.09007e+07	1.11274e+08	7.7757e+07	2.89259e+07	1.64549e+08	1.5111e+08	1.73796e+08	2.47752e+08	5.61531e+07	1.03213e+08
MEDP2153	3,5-Dimethoxybenzoic acid	3,5-二甲氧基苯甲酸	Benzene and substituted derivatives	苯及其衍生物	Benzene and substituted derivatives	苯及其衍生物	C9H10O4	1132-21-4	300317	154198	208078	204997	251244	368130	190822	163356	138533	369905	382277	545809
MEDP2154	4-[[(3-Phenoxyphenyl)methyl]amino]phenylacetic-acid	4-[[(3-苯氧苯基)甲基]氨基]苯乙酸	Benzene and substituted derivatives	苯及其衍生物	Benzene and substituted derivatives	苯及其衍生物	C22H21NO3	885101-89-3	64475.9	27407.3	33423	82813.6	62319	22267.8	34070.3	90917.6	61704.4	166531	104541	214322
MEDP2160	Oroxylin A	千层纸素A	Benzene and substituted derivatives	苯及其衍生物	Benzene and substituted derivatives	苯及其衍生物	C16H12O5	480-11-5	45486.2	29485.8	12548.4	18578	16417.1	26165.1	38001.3	32312.3	40933.9	180062	32466.8	52820
MEDP2164	2,2-Dihydroxymethyl-1-azabicyclo[2.2.2]octan-3-one	2,2-二羟基甲基-1-氮杂双环[2.2.2]辛-3-酮	Heterocyclic compounds	杂环化合物	Heterocyclic compounds	杂环化合物	C9H15NO3	5608-24-2	1.31454e+06	1.38839e+06	1.24523e+06	1.26904e+06	1.28392e+06	525294	1.06665e+06	1.38735e+06	1.37433e+06	1.29853e+06	1.34728e+06	1.21454e+06
MEDP2172	KN-93	KN-93	Benzene and substituted derivatives	苯及其衍生物	Benzene and substituted derivatives	苯及其衍生物	C26H29ClN2O4S	139298-40-1	312440	64942.1	170720	195917	162203	114156	56899.1	88407.2	116283	257041	169839	163135
MEDP2173N	EX-527 (Selisistat)	EX-527 (Selisistat)	Benzene and substituted derivatives	苯及其衍生物	Benzene and substituted derivatives	苯及其衍生物	C13H13ClN2O	-	2.79657e+07	1.98793e+07	3.33991e+07	4.91054e+07	3.48918e+07	2.05792e+07	6.97204e+06	1.04229e+07	1.01224e+07	2.13849e+07	4.58146e+07	1.59262e+07
MEDP2176	8-Methylnonenoate	(E)-8-甲基-6-壬烯酸	Organic acid and Its derivatives	有机酸及其衍生物	Organic acid and Its derivatives	有机酸及其衍生物	C10H18O2	59320-77-3	324661	225599	121840	299938	262508	207112	284683	237465	415248	491038	316470	536990
MEDP2180	Salicylhydroxamic acid	水杨基羟肟酸	Benzene and substituted derivatives	苯及其衍生物	Phenolics	苯酚类	C7H7NO3	89-73-6	341677	41285.7	55308	153811	131456	61544.5	60513.1	87462.1	177199	273389	230542	493641
MEDP2187	Y-27632	Y-27632	Benzene and substituted derivatives	苯及其衍生物	Benzene and substituted derivatives	苯及其衍生物	C14H21N3O	146986-50-7	201761	66049.4	108744	83903.9	102365	127257	88662.2	95308.3	73576.6	122884	49653.2	209023
MEDP2189	Hexadecylamine	十六胺	Alcohol and amines	醇、胺类	Amines	胺类	C16H35N	143-27-1	152572	85773.5	104701	173411	128188	79789.8	93839.4	187108	322432	294491	140683	327407
MEDP2192	Hydroquinidine	氢化奎宁定	Benzene and substituted derivatives	苯及其衍生物	Benzene and substituted derivatives	苯及其衍生物	C20H26N2O2	1435-55-8	581836	371159	374628	366214	495175	346365	350100	391724	360107	566122	651143	716434
MEDP2203	11-Beta-hydroxyandrostenedione	11β-羟基雄烯二酮	Hormones and hormone related compounds	激素及激素相关物质	Hormones and hormone related compounds	激素及激素相关物质	C19H26O3	382-44-5	381497	368206	423242	695445	444854	353066	469843	322441	417166	491209	477383	475351
MEDP2204	(-)-Isopulegol	(-)-异蒲勒醇	Others	其他	Hydrocarbon derivatives	烃衍生物	C10H18O	89-79-2	515074	207159	237280	350271	388852	30821.3	226657	269593	294000	377441	341138	617022
MEDP2210P	5-Hydroxyindole	5-羟基吲哚	Heterocyclic compounds	杂环化合物	Indole and Its derivatives	吲哚及其衍生物	C8H7NO	-	180090	147525	100862	183785	164172	42844.1	190210	97100.6	162383	287110	108698	129015
MEDP2220	6-hydroxyhexanoic Acid	6-羟基己酸	Carbohydrates and Its metabolites	碳水化合物及其代谢物	Carboxylic acids and derivatives	碳水化合物及其代谢物	C6H12O3	1191-25-9	415290	283831	246631	373034	286733	347695	280381	257473	365810	286547	340731	670079
MEDP2223	Cork-oximate	软木肟酸	Organic acid and Its derivatives	有机酸及其衍生物	Organic acid and Its derivatives	有机酸及其衍生物	C8H16N2O4	38937-66-5	105869	37562.6	57529.7	47221.9	59670.4	29480.5	48963.7	100741	65412.6	115436	65756.6	81143.9
MEDP2224	AG-490-(Tyrphostin-B42)	AG-490-(Tyrphostin-B42)	Benzene and substituted derivatives	苯及其衍生物	Benzene and substituted derivatives	苯及其衍生物	C17H14N2O3	133550-30-8	130603	63285	92597.8	47337.1	107766	79429.9	76099	30072.6	45959.5	236502	493836	289653
MEDP2226	Bovinic acid	（9Z，11E）-十八碳-9,11-二烯酸	FA	脂肪酰类	FFA	游离脂肪酸	C18H32O2	2540-56-9	16465.4	23985.4	20573.5	27383.3	13585.1	32868.9	41978.2	23582.5	17279.8	26449.1	61213.6	80582.3
MEDP2236	URB937	URB937	Benzene and substituted derivatives	苯及其衍生物	Benzene and substituted derivatives	苯及其衍生物	C20H22N2O4	1357160-72-5	207288	544677	257916	383033	424506	55357.5	19175.8	82475.8	61473.3	669714	85172.9	76400.1
MEDP2241	SPH(d17:1)	鞘氨醇_SPH(d17:1)	SL	鞘脂类	SPH	鞘氨醇	C17H35NO2	6918-48-5	1.82077e+06	548559	586656	1.1179e+06	699320	351587	786322	1.08916e+06	1.14131e+06	1.68046e+06	1.24109e+06	1.92823e+06
MEDP2250P	(3S,4S)-4-(Benzylamino)-3-hydroxy-2,2-dimethyl-3,4-dihydrobenzo[g]chromene-5,10-dione	CAY-10581	Benzene and substituted derivatives	苯及其衍生物	Benzene and substituted derivatives	苯及其衍生物	C22H21NO4	-	3.49549e+06	1.59168e+06	2.04806e+06	2.64658e+06	2.39994e+06	1.1686e+06	2.02243e+06	2.15835e+06	2.01135e+06	3.55693e+06	2.16013e+06	2.44503e+06
MEDP2252	2-Ethyl-2-phenylmalonamide	2-乙基-2-苯基丙二酰胺	Benzene and substituted derivatives	苯及其衍生物	Benzene and substituted derivatives	苯及其衍生物	C11H14N2O2	7206-76-0	94585.5	115413	65880	57230.1	104847	94367.7	125941	76492.4	109530	142021	67224	92834.5
MEDP2253	1-(2,4-Dihydroxyphenyl)-2-(4-hydroxyphenyl)propan-1-one	1-（2,4-二羟基苯基）-2-（4-羟基苯基）丙-1-酮	Benzene and substituted derivatives	苯及其衍生物	Benzene and substituted derivatives	苯及其衍生物	C15H14O4	21255-69-6	3.8051e+06	5.14875e+06	6.34661e+06	2.51947e+06	4.10137e+06	2.62268e+06	1.7644e+06	1.59555e+06	5.71332e+06	7.49619e+06	983467	1.91157e+06
MEDP2255	Chrysoeriol	金圣草黄素	Benzene and substituted derivatives	苯及其衍生物	Benzene and substituted derivatives	苯及其衍生物	C16H12O6	491-71-4	319844	316711	274798	327879	276520	173457	384351	215223	238844	1.77656e+06	291806	536020
MEDP2258	17-Epistriol	17-表雌三醇	Hormones and hormone related compounds	激素及激素相关物质	Hormones and hormone related compounds	激素及激素相关物质	C18H24O3	1228-72-4	4.08895e+06	780020	988055	2.28426e+06	2.07329e+06	919998	1.08133e+06	1.81346e+06	1.58681e+06	3.0051e+06	3.52063e+06	6.10039e+06
MEDP2261	FFA(12:1)	十二碳烯酸	FA	脂肪酰类	FFA	游离脂肪酸	C12H22O2	2430-94-6	380178	212157	234200	178696	155568	240759	241138	161967	231886	232172	158569	203770
MEDP2270	CAY10577	CAY10577	Benzene and substituted derivatives	苯及其衍生物	Benzene and substituted derivatives	苯及其衍生物	C10H5Cl2NO3	300675-28-9	1759.66	31714.6	1759.66	1759.66	1759.66	28141.3	15007.8	8798.29	9291.56	21340.4	17076.7	34968
MEDP2274	BW-245C	BW-245C	Benzene and substituted derivatives	苯及其衍生物	Benzene and substituted derivatives	苯及其衍生物	C19H32N2O5	72814-32-5	93911.1	31194.7	35702.8	49578.4	100759	49486.6	47672.2	35465.7	60838.4	154020	503026	196023
MEDP2281	gamma-CEHC	γ-CEHC	Organic acid and Its derivatives	有机酸及其衍生物	Organic acid and Its derivatives	有机酸及其衍生物	C15H20O4	178167-75-4	123387	87794.3	95590.9	54790.3	100499	41870.5	59018	3451.95	21326.8	189196	33663.3	128850
MEDP2298	Indole-3-Acetic Acid	吲哚-3-乙酸	Heterocyclic compounds	杂环化合物	Indole and Its derivatives	吲哚及其衍生物	C10H9NO2	87-51-4	8.50155e+06	1.90359e+06	3.77573e+06	6.09334e+06	5.34717e+06	2.03897e+06	3.52614e+06	4.93181e+06	3.89596e+06	9.29287e+06	3.65525e+06	8.14553e+06
MEDP2303	6-Diazo-5-oxo-L-norleucine	6-重氮-5-氧代-L-去甲亮氨酸	Amino acid and Its metabolites	氨基酸及其代谢物	Amino acid derivatives	氨基酸衍生物	C6H9N3O3	157-03-9	444929	321842	273278	604180	487821	117841	159739	326864	366087	608247	599207	844148
MEDP2307*144	Leu-Leu	L-亮氨酰-L-亮氨酸	Amino acid and Its metabolites	氨基酸及其代谢物	Small Peptide	小肽	C12H24N2O3	3303-31-9	3.38294e+06	2.01333e+06	819381	2.77107e+06	2.14345e+06	38486.7	328048	1.0584e+06	1.12764e+06	1.03856e+07	4.58994e+06	7.53163e+06
MEDP2313*133	Gly-Gln	L-甘氨酸-L-谷氨酰胺	Amino acid and Its metabolites	氨基酸及其代谢物	Small Peptide	小肽	C7H13N3O4	13115-71-4	6.71486e+06	4.39782e+06	4.36731e+06	5.28106e+06	4.76346e+06	3.76407e+06	4.15211e+06	4.9284e+06	5.22363e+06	5.52136e+06	5.85559e+06	5.42714e+06
MEDP2318	Lys-Ser	赖氨酸-丝氨酸	Amino acid and Its metabolites	氨基酸及其代谢物	Small Peptide	小肽	C9H19N3O4	6665-19-6	1.07086e+06	499601	512940	901417	821744	558056	572951	588388	659755	1.56259e+06	876762	1.13968e+06
MEDP2320	N(6),N(6)-Dimethyl-L-lysine	N(6),N(6)-二甲基-L-赖氨酸	Amino acid and Its metabolites	氨基酸及其代谢物	Amino acids	氨基酸	C8H18N2O2	2259-86-1	4.52343e+06	2.43977e+06	2.15763e+06	4.53445e+06	4.11762e+06	5.53605e+06	4.77527e+06	3.74585e+06	5.59884e+06	7.07335e+06	6.00086e+06	1.16925e+06
MEDP2322	L-NIO-hydrochloride	L-NIO-氯化氢	Amino acid and Its metabolites	氨基酸及其代谢物	Amino acid derivatives	氨基酸衍生物	C7H15N3O2	36889-13-1	1.3683e+06	847590	850580	1.2855e+06	1.28955e+06	414687	933665	1.1535e+06	1.0802e+06	4.33995e+06	1.22687e+06	1.41467e+06
MEDP2327	Val-Arg	缬氨酸-精氨酸	Amino acid and Its metabolites	氨基酸及其代谢物	Small Peptide	小肽	C11H23N5O3	37682-75-0	51662.8	59138.6	62410.7	55748.2	32583.4	19974.2	29089.5	42056.5	39254.7	168316	82325.7	89524.9
MEDP2328	Asn-Trp	天冬酰胺-色氨酸	Amino acid and Its metabolites	氨基酸及其代谢物	Small Peptide	小肽	C15H18N4O4	-	373027	183988	102833	343740	298466	38162	263644	244715	237346	531422	335141	459731
MEDP2329	Lys-Val	赖氨酰-缬氨酸	Amino acid and Its metabolites	氨基酸及其代谢物	Small Peptide	小肽	C11H23N3O3	20556-11-0	2.55161e+06	1.32059e+06	1.27498e+06	1.6412e+06	1.88852e+06	1.16569e+06	992466	1.06735e+06	1.51287e+06	2.25684e+06	2.53316e+06	2.15969e+06
MEDP2334	(R)-(-)-1-Amino-2-propanol	(R)-(-)-1-氨基-2-丙醇	Alcohol and amines	醇、胺类	Amines	胺类	C3H9NO	2799-16-8	5.27078e+07	1.91438e+07	2.46633e+07	2.66879e+07	2.27692e+07	4.84833e+07	2.16273e+07	1.87599e+07	2.86271e+07	6.95949e+07	4.26811e+07	7.72988e+07
MEDP2335	Gly-Thr	甘氨酸-苏氨酸	Amino acid and Its metabolites	氨基酸及其代谢物	Small Peptide	小肽	C6H12N2O4	7093-70-1	973536	620891	612213	906945	752966	360381	550787	484175	581263	638221	914805	732485
MEDP2338P	Ser-Gln	丝氨酰谷氨酰胺	Amino acid and Its metabolites	氨基酸及其代谢物	Small Peptide	小肽	C8H15N3O5	94421-66-6	3.54838e+06	352554	546464	1.72937e+06	2.01007e+06	1.48777e+06	717158	1.02227e+06	794342	4.14706e+06	5.46659e+06	5.89716e+06
MEDP2345*247	His-Val	组氨酸-缬氨酸	Amino acid and Its metabolites	氨基酸及其代谢物	Small Peptide	小肽	C11H18N4O3	76019-15-3	310844	206348	201330	311753	330487	247617	205343	200407	303473	407206	340716	468121
MEDP2347	3-Guanidinopropionic acid	3-胍基丙酸	Organic acid and Its derivatives	有机酸及其衍生物	Organic acid and Its derivatives	有机酸及其衍生物	C4H9N3O2	353-09-3	5.40586e+06	1.22344e+06	1.0313e+06	3.71364e+06	3.9403e+06	1.98092e+06	5.30949e+06	4.66793e+06	1.77786e+06	4.86835e+06	5.9962e+06	6.5178e+06
MEDP2348	Glu-Ser	谷氨酰-丝氨酸	Amino acid and Its metabolites	氨基酸及其代谢物	Small Peptide	小肽	C8H14N2O6	5875-38-7	1.09578e+06	1.2435e+06	989193	919418	1.03877e+06	892174	834876	788465	895361	1.21411e+06	1.32487e+06	1.37588e+06
MEDP2351	Thr-Glu	L-苏氨酸-L-谷氨酸	Amino acid and Its metabolites	氨基酸及其代谢物	Small Peptide	小肽	C9H16N2O6	54532-73-9	296744	189786	207826	272176	237506	233976	197199	264451	223431	350896	418822	460314
MEDP2355*135	Glu-Gly	谷氨酰-甘氨酸	Amino acid and Its metabolites	氨基酸及其代谢物	Small Peptide	小肽	C7H12N2O5	1948-29-4	2.56128e+06	1.1197e+06	1.44487e+06	2.56199e+06	2.30825e+06	3.38306e+06	1.59682e+06	1.60086e+06	2.19118e+06	2.41707e+06	2.534e+06	3.1278e+06
MEDP2356*252	Phe-Asp	苯丙氨酸-天冬氨酸	Amino acid and Its metabolites	氨基酸及其代谢物	Small Peptide	小肽	C13H16N2O5	22828-05-3	2.87476e+07	6.96303e+06	9.59049e+06	1.51324e+07	1.55323e+07	5.48636e+06	1.58637e+07	2.0161e+07	1.63745e+07	3.80805e+07	1.61267e+07	3.73091e+07
MEDP2357	Pro-Ala	脯氨酸-丙氨酸	Amino acid and Its metabolites	氨基酸及其代谢物	Small Peptide	小肽	C8H14N2O3	6422-36-2	1.24204e+06	721680	508558	912171	1.14011e+06	460418	712435	880982	690192	1.70946e+06	1.34853e+06	1.91139e+06
MEDP2358	Pro-Glu	脯氨酸-谷氨酸	Amino acid and Its metabolites	氨基酸及其代谢物	Small Peptide	小肽	C10H16N2O5	67644-00-2	3.14754e+06	2.17714e+06	2.56374e+06	3.61149e+06	3.37329e+06	2.01042e+06	2.53468e+06	2.39465e+06	2.3421e+06	3.3942e+06	3.85534e+06	4.2695e+06
MEDP2361	3-(imidazol-4-yl)propionic acid	3-(咪唑-4-基)丙酸	Heterocyclic compounds	杂环化合物	Heterocyclic compounds	杂环化合物	C6H8N2O2	1074-59-5	4.50511e+06	1.9549e+06	1.39748e+06	3.14363e+06	1.36103e+06	814467	2.90931e+06	1.64617e+06	2.08501e+06	7.74415e+06	3.58216e+06	4.42028e+06
MEDP2363	Arg-Ile	L-精氨酸-L-异亮氨酸	Amino acid and Its metabolites	氨基酸及其代谢物	Small Peptide	小肽	C12H25N5O3	62632-70-6	3.32645e+06	1.72453e+06	1.63919e+06	1.92063e+06	2.08531e+06	307638	1.77733e+06	2.17757e+06	806639	4.25811e+06	3.36444e+06	4.38065e+06
MEDP2365	Ala-Pro	丙氨酸-脯氨酸	Amino acid and Its metabolites	氨基酸及其代谢物	Small Peptide	小肽	C8H14N2O3	13485-59-1	2.63521e+06	849530	813259	1.71536e+06	1.43403e+06	330138	899486	1.21953e+06	1.15272e+06	2.20861e+06	2.06421e+06	3.17168e+06
MEDP2366	N,N'-Diacetyl-Chitobiose	N,N'-二乙酰基壳二糖	Carbohydrates and Its metabolites	碳水化合物及其代谢物	Carboxylic acids and derivatives	碳水化合物及其代谢物	C16H28N2O11	35061-50-8	105992	89740.6	83491.9	85963.2	91425	74611.8	84878.9	93587.1	96002.3	173930	204682	201607
MEDP2371	Lys-Ile	赖氨酸-异亮氨酸	Amino acid and Its metabolites	氨基酸及其代谢物	Small Peptide	小肽	C12H25N3O3	20556-13-2	604809	421835	341320	557516	573494	749466	571576	299117	814834	814401	721082	977616
MEDP2373	Met-Gln	甲硫氨酸-谷氨酰胺	Amino acid and Its metabolites	氨基酸及其代谢物	Small Peptide	小肽	C10H19N3O4S	36261-62-8	371872	216265	269142	299445	297642	252291	281014	311292	335050	405586	506454	660763
MEDP2374	N1-Acetylspermidine	N1-乙酰亚精胺	Alcohol and amines	醇、胺类	Amines	胺类	C9H21N3O	34450-16-3	946993	267257	226409	669299	408978	429909	318085	406397	365438	1.46009e+06	964965	545640
MEDP2378	Ser-Val	丝氨酸-缬氨酸	Amino acid and Its metabolites	氨基酸及其代谢物	Small Peptide	小肽	C8H16N2O4	51782-06-0	1.3638e+06	966732	787498	1.04522e+06	1.34828e+06	798806	894171	535863	794389	912154	944739	983818
MEDP2381	Ala-Val	L-丙氨酸-L-缬氨酸	Amino acid and Its metabolites	氨基酸及其代谢物	Small Peptide	小肽	C8H16N2O3	3303-45-5	958079	1.41386e+06	1.51975e+06	2.12263e+06	2.76236e+06	1.99166e+06	1.26824e+06	2.09194e+06	1.23315e+06	2.83142e+06	2.51129e+06	3.94009e+06
MEDP2382	O-Phospho-L-tyrosine	O-磷酸基-L-酪氨酸	Amino acid and Its metabolites	氨基酸及其代谢物	Amino acid derivatives	氨基酸衍生物	C9H12NO6P	21820-51-9	748948	874464	1.06038e+06	2.55405e+06	2.01233e+06	458796	1.08675e+06	1.57764e+06	253799	2.15362e+06	2.64146e+06	2.20452e+06
MEDP2383	Tyr-Ser	L-酪氨酸-L-丝氨酸	Amino acid and Its metabolites	氨基酸及其代谢物	Small Peptide	小肽	C12H16N2O5	13588-99-3	1.58153e+06	1.50039e+06	2.06456e+06	1.96106e+06	1.39847e+06	165011	1.35064e+06	1.71048e+06	1.12241e+06	1.36296e+06	2.47811e+06	1.40051e+06
MEDP2385	Tyr-Asn	L-酪氨酸-L-天冬酰胺	Amino acid and Its metabolites	氨基酸及其代谢物	Small Peptide	小肽	C13H17N3O5	151145-11-8	572527	264649	261102	327785	335708	121009	398633	499953	391828	865909	394389	461366
MEDP2386	Ile-Gln	异亮氨酸-谷氨酰胺	Amino acid and Its metabolites	氨基酸及其代谢物	Small Peptide	小肽	C11H21N3O4	59652-60-7	502836	254045	233324	392196	427379	142452	316110	153470	303487	700163	487091	460577
MEDP2388	Tyr-Asp	L-酪氨酸-L-天冬氨酸	Amino acid and Its metabolites	氨基酸及其代谢物	Small Peptide	小肽	C13H16N2O6	87085-11-8	7.25554e+06	2.76163e+06	2.63953e+06	5.02245e+06	4.04382e+06	1.99199e+06	2.86489e+06	3.46852e+06	2.89686e+06	5.10754e+06	5.2645e+06	6.48785e+06
MEDP2389*231	5-Hydroxypyridine-2(1H)-one	5-羟基吡啶-2(1H)-酮	Heterocyclic compounds	杂环化合物	Pyridine and pyridine derivatives	吡啶及其衍生物	C5H5NO2	59273-17-5	7.57309e+06	2.14363e+06	1.64794e+06	8.98789e+06	6.05052e+06	2.55888e+06	1.0733e+06	1.84011e+06	1.51825e+06	2.79087e+06	5.39704e+06	5.35376e+06
MEDP2392*151	Ile-Glu	异亮氨酸-谷氨酸	Amino acid and Its metabolites	氨基酸及其代谢物	Small Peptide	小肽	C11H20N2O5	42516-53-0	2.51383e+06	4.36624e+06	925735	2.41001e+06	2.29203e+06	447683	563976	785994	770242	4.32893e+06	2.30471e+06	3.71588e+06
MEDP2395*142	Ile-Thr	异亮氨酸-苏氨酸	Amino acid and Its metabolites	氨基酸及其代谢物	Small Peptide	小肽	C10H20N2O4	59652-61-8	2.17945e+06	630273	488484	1.17172e+06	1.5616e+06	704407	481272	471858	415625	2.73197e+06	2.35029e+06	1.5951e+06
MEDP2396*142	Leu-Thr	亮氨酸-苏氨酸	Amino acid and Its metabolites	氨基酸及其代谢物	Small Peptide	小肽	C10H20N2O4	-	2.17945e+06	630273	488484	1.17172e+06	1.5616e+06	704407	481272	471858	415625	2.73197e+06	2.35029e+06	1.5951e+06
MEDP2400	2-pyrimidine-methanol	2-嘧啶甲醇	Heterocyclic compounds	杂环化合物	Heterocyclic compounds	杂环化合物	C5H6N2O	42839-09-8	404877	36668.8	60870.6	226946	229308	72148.8	174908	132019	111728	261731	297268	285395
MEDP2402	Pro-Met	L-脯氨酸-L-甲硫氨酸	Amino acid and Its metabolites	氨基酸及其代谢物	Small Peptide	小肽	C10H18N2O3S	52899-08-8	610079	593269	326707	467653	780111	37471.5	724996	492947	768560	1.28784e+06	622175	1.06367e+06
MEDP2406	6-Methylaminopurine	6-甲氨基嘌呤	Nucleotide and Its metabolites	核苷酸及其代谢物	Nucleotide and Its metabolites	核苷酸及其代谢物	C6H7N5	443-72-1	677269	158437	261324	425659	369586	371649	251309	174357	150505	794565	895240	877157
MEDP2407	cyclo(gly-pro)	环(甘氨酸-脯氨酸)	Amino acid and Its metabolites	氨基酸及其代谢物	Small Peptide	小肽	C7H10N2O2	3705-27-9	6.56784e+06	5.51526e+06	5.74207e+06	6.20734e+06	4.7479e+06	1.72848e+06	1.13598e+07	1.05178e+07	9.70426e+06	17494038	3.14601e+06	3.34507e+06
MEDP2408	3-aminobenzamide	3-氨基苯甲酰胺	Benzene and substituted derivatives	苯及其衍生物	Benzene and substituted derivatives	苯及其衍生物	C7H8N2O	3544-24-9	2.78502e+07	7.60233e+06	6.82372e+06	1.00699e+07	1.16942e+07	1.26925e+06	3.38494e+06	3.30735e+06	5.22117e+06	5.0793e+06	7.04697e+06	7.59454e+06
MEDP2412	N-(2-hydroxyethyl)-3-pyridinecarboxamide	N-(2-羟乙基)-3-吡啶甲酰胺	Heterocyclic compounds	杂环化合物	Heterocyclic compounds	杂环化合物	C8H10N2O2	6265-73-2	972361	449299	701499	663431	673484	289259	744586	877625	636055	1.03485e+06	966925	1.43513e+06
MEDP2414	Ser-Phe-Ala	丝氨酸-苯丙氨酸-丙氨酸	Amino acid and Its metabolites	氨基酸及其代谢物	Small Peptide	小肽	C15H21N3O5	-	725136	169187	204186	455536	309994	63645.7	482697	612456	468592	1.1425e+06	907465	711229
MEDP2415	(2-Hydroxyethyl)phosphonic acid	（2-羟乙基）膦酸	Organic acid and Its derivatives	有机酸及其衍生物	Organic acid and Its derivatives	有机酸及其衍生物	C2H7O4P	22987-21-9	362178	862695	578775	963961	779478	862500	870104	2.22598e+06	1.09389e+06	1.46763e+06	1.89312e+06	1.55429e+06
MEDP2416	Thr-Ile	苏氨酸-异亮氨酸	Amino acid and Its metabolites	氨基酸及其代谢物	Small Peptide	小肽	C10H20N2O4	-	1.12376e+06	710927	496299	966146	800738	118185	304309	443268	391652	2.92803e+06	1.6016e+06	2.02716e+06
MEDP2418*148	2'-Deoxyadenosine	2-脱氧腺苷	Nucleotide and Its metabolites	核苷酸及其代谢物	Nucleotide and Its metabolites	核苷酸及其代谢物	C10H13N5O3	958-09-8	869680	8.4077e+06	321297	1.23401e+07	3.28163e+06	1.08124e+06	4.94957e+06	7.86367e+06	4.40834e+06	4.12228e+07	2.84147e+07	2.91131e+07
MEDP2419	1-amino-3,3-diethoxypropane	1-氨基-3,3-二乙氧基丙烷	Alcohol and amines	醇、胺类	Amines	胺类	C7H17NO2	41365-75-7	108343	77847.9	79337.6	70971	81085.7	59511.9	47055.7	56639.4	59131.2	66434.9	98631.1	106864
MEDP2421*159	1-Methylguanosine	1-甲基鸟苷	Nucleotide and Its metabolites	核苷酸及其代谢物	Nucleotide and Its metabolites	核苷酸及其代谢物	C11H15N5O5	2140-65-0	3.52744e+08	2.48516e+08	2.59004e+08	3.34998e+08	3.30077e+08	1.78133e+08	2.09081e+08	2.61804e+08	2.15629e+08	2.82055e+08	3.30039e+08	3.61171e+08
MEDP2424	Val-Val-Val	缬氨酸缬氨酸缬氨酸	Amino acid and Its metabolites	氨基酸及其代谢物	Small Peptide	小肽	C15H29N3O4	28130-13-4	192007	118872	111765	179842	156574	44487	97344.4	98650.7	102752	719219	218663	332825
MEDP2425	Pro-Leu	脯氨酸-亮氨酸	Amino acid and Its metabolites	氨基酸及其代谢物	Small Peptide	小肽	C11H20N2O3	52899-07-7	2.63269e+07	9.81709e+06	9.87774e+06	1.84733e+07	1.59242e+07	4.22342e+06	1.07628e+07	1.30521e+07	1.05348e+07	2.95172e+07	2.58278e+07	3.78169e+07
MEDP2426	Proline-Hydroxyproline	脯氨酸羟脯氨酸	Amino acid and Its metabolites	氨基酸及其代谢物	Small Peptide	小肽	C10H16N2O4	18684-24-7	9.27241e+07	8.24196e+07	6.17995e+07	9.10472e+07	9.28251e+07	5.56976e+07	7.87722e+07	7.74019e+07	8.65282e+07	2.04332e+08	1.00278e+08	2.82471e+08
MEDP2427	Trp-Ser	L-色氨酸-L-丝氨酸	Amino acid and Its metabolites	氨基酸及其代谢物	Small Peptide	小肽	C14H17N3O4	133101-40-3	159253	62138.7	53057.7	93441.2	119614	34152.3	25272.5	68560.9	57080.9	199869	143334	186079
MEDP2428	Cyclo(Ala-Pro)	环(丙氨酸-脯氨酸)	Amino acid and Its metabolites	氨基酸及其代谢物	Small Peptide	小肽	C8H12N2O2	36357-32-1	2.26924e+06	1.34891e+06	1.60723e+06	1.88204e+06	1.53622e+06	1.00786e+06	2.56922e+06	2.34329e+06	2.18352e+06	3.61014e+06	1.85849e+06	1.87062e+06
MEDP2429	Pro-Glu-Val	脯氨酸-谷氨酸-缬氨酸	Amino acid and Its metabolites	氨基酸及其代谢物	Small Peptide	小肽	C15H25N3O6	-	866249	361092	398712	729117	368874	68962.1	382775	536510	253974	1.09055e+06	973115	1.37046e+06
MEDP2430	Tyr-Pro	L-酪氨酸-L-脯氨酸	Amino acid and Its metabolites	氨基酸及其代谢物	Small Peptide	小肽	C14H18N2O4	51871-47-7	5.64744e+07	1.80674e+07	1.71154e+07	3.79468e+07	3.1036e+07	6.01856e+06	2.096e+07	2.91332e+07	2.18934e+07	6.10043e+07	5.52138e+07	8.41685e+07
MEDP2431*245	Phe-Gly	苯丙氨酸-甘氨酸	Amino acid and Its metabolites	氨基酸及其代谢物	Small Peptide	小肽	C11H14N2O3	721-90-4	6.0863e+06	2.59887e+06	2.6511e+06	4.57951e+06	3.75876e+06	935227	4.17058e+06	5.73335e+06	4.98353e+06	1.47135e+07	4.10376e+06	4.77878e+06
MEDP2433*138	Val-Ile	缬氨酸-异亮氨酸	Amino acid and Its metabolites	氨基酸及其代谢物	Small Peptide	小肽	C11H22N2O3	20556-14-3	4.14071e+06	2.35091e+06	763508	3.48444e+06	2.66015e+06	117431	443360	1.06748e+06	1.23848e+06	8.55169e+06	5.97659e+06	7.45143e+06
MEDP2435	L-Phenylalaninol	L-苯丙氨醇	Amino acid and Its metabolites	氨基酸及其代谢物	Amino acid derivatives	氨基酸衍生物	C9H13NO	3182-95-4	1.54946e+06	545826	595169	806578	732511	262720	341828	383012	324171	853764	1.37298e+06	1.4408e+06
MEDP2436	Tetraethylene-glycol	三缩四乙二醇	Alcohol and amines	醇、胺类	Alcohols	醇类	C8H18O5	112-60-7	307809	335678	299746	209482	271017	338287	405485	300272	331166	327006	163541	227029
MEDP2437*147	Asp-Leu	天冬氨酸-亮氨酸	Amino acid and Its metabolites	氨基酸及其代谢物	Small Peptide	小肽	C10H18N2O5	3062-14-4	3.10266e+07	6.62939e+06	1.26556e+07	2.04047e+07	1.52163e+07	3.53535e+06	1.7912e+07	2.49303e+07	2.07097e+07	4.11532e+07	1.2606e+07	1.71899e+07
MEDP2438*147	Asp-Ile	天冬酰胺-异亮氨酸	Amino acid and Its metabolites	氨基酸及其代谢物	Small Peptide	小肽	C10H18N2O5	-	5.70808e+06	3.20536e+06	3.61299e+06	5.46742e+06	4.75628e+06	1.98632e+06	3.57589e+06	4.00032e+06	3.52163e+06	6.58494e+06	6.1796e+06	1.00276e+07
MEDP2442*249	Leu-Met	亮氨酸-蛋氨酸	Amino acid and Its metabolites	氨基酸及其代谢物	Small Peptide	小肽	C11H22N2O3S	36077-39-1	1.07577e+06	945744	453468	826493	1.20624e+06	114607	407760	458913	477689	2.72061e+06	1.3318e+06	1.19798e+06
MEDP2445	Triethylene glycol-monomethyl ether	三乙二醇单甲醚	Alcohol and amines	醇、胺类	Alcohols	醇类	C7H16O4	112-35-6	80016.4	71222.7	52826.3	86460.6	82596.7	91545.6	52030.4	104696	95251	76971.8	73294.5	85253.3
MEDP2446	cyclo(pro-pro)	环(脯氨酸-脯氨酸)	Amino acid and Its metabolites	氨基酸及其代谢物	Small Peptide	小肽	C10H14N2O2	-	972389	554510	467175	803947	646239	216207	736206	805622	696990	1.01159e+06	639173	474944
MEDP2451	Phe-Tyr	L-苯丙氨酸-L-酪氨酸	Amino acid and Its metabolites	氨基酸及其代谢物	Small Peptide	小肽	C18H20N2O4	17355-18-9	400234	176341	156496	324185	221099	69724.9	74118	130389	131917	581576	330771	470789
MEDP2452	Ile-Ile	异亮氨酸-异亮氨酸	Amino acid and Its metabolites	氨基酸及其代谢物	Small Peptide	小肽	C12H24N2O3	42537-99-5	4.67262e+06	3.40718e+06	1.85969e+06	3.56413e+06	4.33714e+06	428776	1.25789e+06	4.25736e+06	1.52395e+06	1.1974e+07	6.56054e+06	7.36117e+06
MEDP2453*144	Ile-Leu	异亮氨酸-亮氨酸	Amino acid and Its metabolites	氨基酸及其代谢物	Small Peptide	小肽	C12H24N2O3	26462-22-6	3.38294e+06	2.01333e+06	819381	2.77107e+06	2.14345e+06	38486.7	328048	1.0584e+06	1.12764e+06	1.03856e+07	4.58994e+06	7.53163e+06
MEDP2454	2-amino-6-methylmercaptopurine	2-氨基-6-甲基巯基嘌呤	Nucleotide and Its metabolites	核苷酸及其代谢物	Nucleotide and Its metabolites	核苷酸及其代谢物	C6H7N5S	1198-47-6	71244.2	41580.1	29165.9	82033.8	59561.6	41049.2	24501.7	36474.1	42160.3	132572	101632	109490
MEDP2455	Trp-Val	色氨酸-缬氨酸	Amino acid and Its metabolites	氨基酸及其代谢物	Small Peptide	小肽	C16H21N3O3	24613-12-5	340293	231517	102478	339768	223733	35148.8	77567.3	165528	108135	439527	644352	736976
MEDP2458	Heptethylene-glycol	庚乙二烯乙二醇	Alcohol and amines	醇、胺类	Alcohols	醇类	C14H30O8	5617-32-3	426251	231606	235666	334051	278710	122617	448613	387740	485849	983515	105812	136212
MEDP2460	Suberylglycine	亚芥酸甘氨酸	Amino acid and Its metabolites	氨基酸及其代谢物	Amino acid derivatives	氨基酸衍生物	C10H17NO5	60317-54-6	1.02216e+07	7.06897e+06	4.78389e+06	1.00162e+07	7.56864e+06	5.17445e+06	1.51669e+06	3.75826e+06	3.0866e+06	3.48386e+06	8.12713e+06	1.27861e+07
MEDP2463	Trp-Pro	L-色氨酸-L-脯氨酸	Amino acid and Its metabolites	氨基酸及其代谢物	Small Peptide	小肽	C16H19N3O3	38136-75-3	4.93072e+07	1.11959e+07	1.19541e+07	2.8497e+07	2.32188e+07	4.16704e+06	1.65537e+07	2.16222e+07	1.32891e+07	5.33481e+07	4.90888e+07	7.62227e+07
MEDP2464	Met-Trp	甲硫氨酸-色氨酸	Amino acid and Its metabolites	氨基酸及其代谢物	Small Peptide	小肽	C16H21N3O3S	60535-02-6	192023	77022.5	18966.9	201859	81962.7	5795.88	19483.2	40218.3	48707.4	114584	177067	207570
MEDP2466*258	Leu-Trp	亮氨酸-色氨酸	Amino acid and Its metabolites	氨基酸及其代谢物	Small Peptide	小肽	C17H23N3O3	5156-22-9	638304	150503	163381	461173	332038	108174	161195	131041	172678	1.53506e+06	1.03535e+06	1.03962e+06
MEDP2467*258	Ile-Trp	异亮氨酸-色氨酸	Amino acid and Its metabolites	氨基酸及其代谢物	Small Peptide	小肽	C17H23N3O3	13589-06-5	638304	150503	163381	461173	332038	108174	161195	131041	172678	1.53506e+06	1.03535e+06	1.03962e+06
MEDP2468	Trp-Ile	色氨酸-异亮氨酸	Amino acid and Its metabolites	氨基酸及其代谢物	Small Peptide	小肽	C17H23N3O3	64339-42-0	190899	107297	43750.8	195913	141922	52313.1	69626.2	106114	99950.4	732887	194264	265180
MEDP2470	Cys-Arg	半胱氨酸-精氨酸	Amino acid and Its metabolites	氨基酸及其代谢物	Small Peptide	小肽	C9H19N5O3S	-	147254	78803	65016.1	110348	102199	76678.7	78492.1	99218.5	99122.1	163254	228504	198466
MEDP2474	Phe-Ala-Leu	苯丙氨酸-丙氨酸-亮氨酸	Amino acid and Its metabolites	氨基酸及其代谢物	Small Peptide	小肽	C18H27N3O4	-	181083	178260	132941	174090	222948	82720.1	267855	752482	1.41792e+06	4.19092e+06	438801	526043
MEDP2477	Trp-Trp	L-色氨酸-L-色氨酸	Amino acid and Its metabolites	氨基酸及其代谢物	Small Peptide	小肽	C22H22N4O3	20696-60-0	136977	82173.3	96389.8	136301	112168	66460.9	68216	86349.5	58837.3	235677	201764	134714
MEDP2478*244	N-acetyl-D-phenylalanine	N-乙酰-D-苯丙氨酸	Amino acid and Its metabolites	氨基酸及其代谢物	Amino acid derivatives	氨基酸衍生物	C11H13NO3	10172-89-1	2.76031e+06	1.00276e+06	1.30323e+06	1.99503e+06	1.85685e+06	911228	1.03008e+06	1.17569e+06	916452	2.08195e+06	2.32514e+06	3.06636e+06
MEDP2479*143	Cyclo(Phe-Pro)	环(L-苯丙氨酸-L-脯氨酸)	Amino acid and Its metabolites	氨基酸及其代谢物	Small Peptide	小肽	C14H16N2O2	14705-60-3	1.57433e+06	787692	792149	939584	1.0352e+06	617222	487918	558349	418030	957340	1.02133e+06	1.95737e+06
MEDP2480	2-pyrimidin-2-yl-propionic acid	2-嘧啶-2-基-丙酸	Heterocyclic compounds	杂环化合物	Heterocyclic compounds	杂环化合物	C7H8N2O2	819850-16-3	1.33565e+06	711927	898760	1.37193e+06	1.04617e+06	629959	755851	787824	917142	1.35106e+06	1.00253e+06	1.56208e+06
MEDP2485	Phe-Arg	苯丙氨酸-精氨酸	Amino acid and Its metabolites	氨基酸及其代谢物	Small Peptide	小肽	C15H23N5O3	1238-09-1	760175	390713	472830	640104	480726	194586	1.2702e+06	965565	1.2647e+06	1.54406e+06	252644	438686
MEDP2492	Arg-Ser	L-精氨酸-L-丝氨酸	Amino acid and Its metabolites	氨基酸及其代谢物	Small Peptide	小肽	C9H19N5O4	-	444115	299961	355850	481088	415863	273588	424778	489617	434656	737991	657496	575202
MEDP2494	Thr-Arg	L-苏氨酸-L-精氨酸	Amino acid and Its metabolites	氨基酸及其代谢物	Small Peptide	小肽	C10H21N5O4	13448-26-5	273883	280348	304718	338402	271087	288191	309400	321218	298277	318777	269973	307285
MEDP2495	Arg-Asn	L-精氨酸-L-天冬酰胺	Amino acid and Its metabolites	氨基酸及其代谢物	Small Peptide	小肽	C10H20N6O4	68040-95-9	1.05054e+06	262490	332263	757839	518162	89441.3	384707	463525	94010.7	1.28741e+06	1.16128e+06	1.42773e+06
MEDP2496	Thr-His	L-苏氨酸-L-组氨酸	Amino acid and Its metabolites	氨基酸及其代谢物	Small Peptide	小肽	C10H16N4O4	-	113133	119601	120770	167992	143518	138299	84314.2	72618.9	130404	191319	118259	129571
MEDP2503	Tyr-Thr	L-酪氨酸-L-苏氨酸	Amino acid and Its metabolites	氨基酸及其代谢物	Small Peptide	小肽	C13H18N2O5	-	163650	159106	161394	74545.3	109566	69159.6	146159	81257	107536	515768	74475.8	244807
MEDP2507	Arg-Phe	精氨酸-苯丙氨酸	Amino acid and Its metabolites	氨基酸及其代谢物	Small Peptide	小肽	C15H23N5O3	-	148650	92930	86458.8	104573	154569	18457.4	72645.1	60920.3	94119.6	516397	202666	175249
MEDP2508*246	Gly-Tyr	甘氨酸-酪氨酸	Amino acid and Its metabolites	氨基酸及其代谢物	Amino acid derivatives	氨基酸衍生物	C11H14N2O4	658-79-7	1.35896e+06	525069	516132	885902	716197	178088	797902	1.06151e+06	983678	2.15098e+06	933688	859818
MEDP2510	Cys-Met	L-半胱氨酸-L-蛋氨酸	Amino acid and Its metabolites	氨基酸及其代谢物	Small Peptide	小肽	C8H16N2O3S2	61013-54-5	407807	60873.3	276356	141677	101232	78820	223248	201671	124905	370136	135371	129790
MEDP2514	Glu-Phe-Ala	谷氨酰苯-丙氨酸-丙氨酸	Amino acid and Its metabolites	氨基酸及其代谢物	Small Peptide	小肽	C17H23N3O6	-	645754	210973	266385	421089	392321	134087	242747	241850	251001	976200	547270	526825
MEDP2521	Piperazine	哌嗪	Heterocyclic compounds	杂环化合物	Heterocyclic compounds	杂环化合物	C4H10N2	110-85-0	311607	194853	168475	245781	216743	213257	220156	190395	226661	254581	291461	393708
MEDP2524	3-Methylthiopropylamine	3-甲基硫代丙胺	Alcohol and amines	醇、胺类	Amines	胺类	C4H11NS	4104-45-4	78726.2	35363.7	41755.9	39820.6	25629.8	11766.5	94306.3	43680.4	32559.8	211515	44518.7	62793.7
MEDP2526	2,5-Dihydro-1H-pyrrole-2-carboxylic acid	2,5-二氢-1H-吡咯-2-羧酸	Amino acid and Its metabolites	氨基酸及其代谢物	Amino acids	氨基酸	C5H7NO2	3395-35-5	1.43432e+06	1.09343e+06	1.20719e+06	1.15995e+06	1.29566e+06	737808	942226	1.04753e+06	515175	967664	1.23928e+06	1.40561e+06
MEDP2529	D-Alloisoleucine	D-异亮氨酸	Amino acid and Its metabolites	氨基酸及其代谢物	Amino acids	氨基酸	C6H13NO2	1509-35-9	1.04046e+06	394394	483225	830992	786101	90938.3	408260	473699	549813	1.38806e+06	1.20685e+06	1.74647e+06
MEDP2533	2-Methylbutyrylglycine	2-甲基丁酰甘氨酸	Amino acid and Its metabolites	氨基酸及其代谢物	Amino acid derivatives	氨基酸衍生物	C7H13NO3	52320-67-9	2.7461e+08	1.19602e+08	1.90019e+08	2.06222e+08	2.24102e+08	9.47929e+07	1.6342e+08	1.68429e+08	1.46633e+08	2.73095e+08	2.24039e+08	2.76597e+08
MEDP2534*240	Raphanusamic acid	(4R)-2-硫代-1,3-噻唑烷-4-羧酸	Organic acid and Its derivatives	有机酸及其衍生物	Organic acid and Its derivatives	有机酸及其衍生物	C4H5NO2S2	98169-56-3	335871	199754	183413	110139	25852.9	299295	91660.8	237448	416964	142065	335624	235161
MEDP2540	5-Acetylamino-6-amino-3-methyluracil	5-乙酰氨基-6-氨基-3-甲基尿嘧啶	Nucleotide and Its metabolites	核苷酸及其代谢物	Nucleotide and Its metabolites	核苷酸及其代谢物	C7H10N4O3	19893-78-8	1.51106e+06	824662	948373	1.23343e+06	1.25915e+06	1.19408e+06	1.32589e+06	1.13153e+06	1.37812e+06	1.53797e+06	1.75527e+06	2.01889e+06
MEDP2542*133	Gln-Gly	L-谷氨酰胺-L-甘氨酸	Amino acid and Its metabolites	氨基酸及其代谢物	Small Peptide	小肽	C7H13N3O4	2650-65-9	6.71486e+06	4.39782e+06	4.36731e+06	5.28106e+06	4.76346e+06	3.76407e+06	4.15211e+06	4.9284e+06	5.22363e+06	5.52136e+06	5.85559e+06	5.42714e+06
MEDP2546*135	Gly-Glu	甘氨酸-谷氨酸	Amino acid and Its metabolites	氨基酸及其代谢物	Small Peptide	小肽	C7H12N2O5	7412-78-4	173659	103216	150683	118737	117104	13773.8	61608.9	76410.7	60982.6	270871	219410	420072
MEDP2547	Kainic acid	亚麻酸	Organic acid and Its derivatives	有机酸及其衍生物	Organic acid and Its derivatives	有机酸及其衍生物	C10H15NO4	487-79-6	426362	139615	218225	242900	278659	197621	226676	212754	203497	647613	481144	701520
MEDP2549*136	Lys-Ala	L-赖氨酸-L-丙氨酸	Amino acid and Its metabolites	氨基酸及其代谢物	Small Peptide	小肽	C9H19N3O3	17043-71-9	1.52937e+08	1.15649e+08	1.41461e+08	1.5877e+08	1.55749e+08	5.8404e+07	7.23154e+07	9.45874e+07	6.6946e+07	5.66236e+07	1.26641e+08	1.1253e+08
MEDP2550	Hyp-Ser	L-羟脯氨酸-L-丝氨酸	Amino acid and Its metabolites	氨基酸及其代谢物	Small Peptide	小肽	C8H14N2O5	-	217924	215710	287894	374116	378277	36883.4	270514	310070	235861	599309	350368	316752
MEDP2552	Thr-Thr	L-苏氨酸-L-苏氨酸	Amino acid and Its metabolites	氨基酸及其代谢物	Small Peptide	小肽	C8H16N2O5	-	419852	151245	290120	302758	530944	154592	208189	161492	376700	296442	226791	235725
MEDP2553	2-(Acetylamino)-2-deoxy-A-D-glucopyranose	2-（乙酰氨基）-2-脱氧-A-D-吡喃葡萄糖	Alcohol and amines	醇、胺类	Amines	胺类	C8H15NO6	10036-64-3	1.45248e+06	3.54649e+06	1.90917e+06	1.38836e+06	1.47782e+06	659400	1.29563e+06	1.52565e+06	1.73453e+06	1205712	1.33693e+06	1.05686e+06
MEDP2555	Pro-Asn	L-脯氨酸-L-天冬酰胺	Amino acid and Its metabolites	氨基酸及其代谢物	Small Peptide	小肽	C9H15N3O4	107856-82-6	9.20043e+06	6.49568e+06	4.93152e+06	9.15113e+06	1.14752e+07	4.82673e+06	6.68058e+06	5.76454e+06	6.68094e+06	1.58344e+07	1.55149e+07	2.03322e+07
MEDP2558*139	Arg-Gly	L-精氨酸-L-甘氨酸	Amino acid and Its metabolites	氨基酸及其代谢物	Small Peptide	小肽	C8H17N5O3	108347-93-9	276852	106213	119953	233492	218246	42972.6	141101	170125	150841	358972	196280	237983
MEDP2562	Ser-Glu	丝氨酸-谷氨酸	Amino acid and Its metabolites	氨基酸及其代谢物	Small Peptide	小肽	C8H14N2O6	6403-16-3	268636	160034	258803	235849	250116	239615	251673	200417	307096	241356	336896	408266
MEDP2565	Phe-Ala	L-苯丙氨酸-L-丙氨酸	Amino acid and Its metabolites	氨基酸及其代谢物	Small Peptide	小肽	C12H16N2O3	3918-87-4	945823	393238	395981	624785	592023	244931	784843	818351	650919	1.70814e+06	720679	846392
MEDP2566*246	Tyr-Gly	L-酪氨酸-L-甘氨酸	Amino acid and Its metabolites	氨基酸及其代谢物	Small Peptide	小肽	C11H14N2O4	673-08-5	1.35896e+06	525069	516132	885902	716197	178088	797902	1.06151e+06	983678	2.15098e+06	933688	859818
MEDP2567	Pro-Gln	L-脯氨酸-L-谷氨酰胺	Amino acid and Its metabolites	氨基酸及其代谢物	Small Peptide	小肽	C10H17N3O4	18668-08-1	1.72305e+06	1.10777e+06	723268	1.87211e+06	1.33393e+06	749567	1.77148e+06	893650	1.7556e+06	1.33337e+06	1.5484e+06	1.7807e+06
MEDP2568	Asn-Hyp	L-天冬酰胺-L-羟脯氨酸	Amino acid and Its metabolites	氨基酸及其代谢物	Small Peptide	小肽	C9H15N3O5	-	217445	92559.4	126776	203786	266985	118593	173371	112599	116258	293546	234249	327076
MEDP2572	Leu-Asp	L-亮氨酸-L-天冬氨酸	Amino acid and Its metabolites	氨基酸及其代谢物	Small Peptide	小肽	C10H18N2O5	32949-40-9	3.31067e+06	1.81682e+06	1.23901e+06	2.39885e+06	2.14075e+06	1.19506e+06	1.31763e+06	1.47279e+06	1.67783e+06	2.10404e+06	2.4653e+06	6.13487e+06
MEDP2575	Tyr-Ala	L-酪氨酸-L-丙氨酸	Amino acid and Its metabolites	氨基酸及其代谢物	Small Peptide	小肽	C12H16N2O4	730-08-5	2.36893e+06	1.25928e+06	1.25814e+06	1.09223e+06	1.39791e+06	1.22348e+06	688060	964657	710807	1.42812e+06	2.15387e+06	3.19207e+06
MEDP2582	Pro-Phe	L-脯氨酸-L-苯丙氨酸	Amino acid and Its metabolites	氨基酸及其代谢物	Amino acid derivatives	氨基酸衍生物	C14H18N2O3	13589-02-1	1.13165e+07	5.6874e+06	6.08306e+06	1.03279e+07	8.14358e+06	1151738	4.6931e+06	5.90681e+06	5.522e+06	1.67012e+07	1.46831e+07	1.9712e+07
MEDP2584*153	Phe-Thr	L-苯丙氨酸-L-苏氨酸	Amino acid and Its metabolites	氨基酸及其代谢物	Small Peptide	小肽	C13H18N2O4	51352-44-4	476381	470331	155755	855926	764680	66475.8	115449	204090	162715	1.395e+06	606358	676072
MEDP2585*251	Ile-His	L-异亮氨酸-L-组氨酸	Amino acid and Its metabolites	氨基酸及其代谢物	Small Peptide	小肽	C12H20N4O3	97284-12-3	5.03595e+06	2.54238e+06	2.57774e+06	3.00642e+06	3.91205e+06	2.10472e+06	3.04805e+06	3.57288e+06	3.47161e+06	6.89524e+06	5.79735e+06	9.65884e+06
MEDP2587	Phe-Hyp	L-苯丙氨酸-L-羟脯氨酸	Amino acid and Its metabolites	氨基酸及其代谢物	Amino acid derivatives	氨基酸衍生物	C14H18N2O4	90965-82-5	1.22109e+08	7.01583e+07	7.06385e+07	1.10861e+08	8.91436e+07	4.52114e+07	6.44415e+07	7.75228e+07	6.00404e+07	1.23883e+08	1.11534e+08	1.9355e+08
MEDP2589	Met-Met	L-蛋氨酸-L-蛋氨酸	Amino acid and Its metabolites	氨基酸及其代谢物	Small Peptide	小肽	C10H20N2O3S2	7349-78-2	149115	68321.6	82369	164518	62212.9	6255.25	338178	345794	300661	599705	77824.6	77813.7
MEDP2590	2-Aminoadenosine	2-氨基腺苷	Nucleotide and Its metabolites	核苷酸及其代谢物	Nucleotide and Its metabolites	核苷酸及其代谢物	C10H14N6O4	2096-10-8	5.98657e+06	2.55233e+06	2.95061e+06	9.4259e+06	3.13036e+06	995736	1.69726e+06	1.47336e+06	1.9511e+06	3.41366e+06	7.44603e+06	6.61387e+06
MEDP2591	Thr-Tyr	L-苏氨酸-L-酪氨酸	Amino acid and Its metabolites	氨基酸及其代谢物	Small Peptide	小肽	C13H18N2O5	145295-02-9	1.31044e+06	636705	1.00719e+06	443929	580454	466884	603785	800053	744726	1.58271e+06	1.14791e+06	1.35415e+06
MEDP2594	Arg-Asp	L-精氨酸-L-天冬氨酸	Amino acid and Its metabolites	氨基酸及其代谢物	Small Peptide	小肽	C10H19N5O5	15706-88-4	374627	170746	146431	290086	228662	284824	262957	247976	273406	555034	415643	548090
MEDP2595	Ser-Trp	L-丝氨酸-L-色氨酸	Amino acid and Its metabolites	氨基酸及其代谢物	Small Peptide	小肽	C14H17N3O4	94421-70-2	501376	420360	330655	557057	242343	149850	306570	229832	233898	1.18839e+06	788929	818972
MEDP2596	Lys-Phe	L-赖氨酸-L-苯丙氨酸	Amino acid and Its metabolites	氨基酸及其代谢物	Small Peptide	小肽	C15H23N3O3	6235-35-4	731730	297112	221082	413401	485542	175464	231345	210982	194542	1.36201e+06	369307	787735
MEDP2598	Met-Phe	L-蛋氨酸-L-苯丙氨酸	Amino acid and Its metabolites	氨基酸及其代谢物	Small Peptide	小肽	C14H20N2O3S	14492-14-9	379458	245630	31420.5	314804	194526	2934.49	5252	95727.5	125104	216910	406793	570032
MEDP2602	Val-Trp	L-缬氨酸-L-色氨酸	Amino acid and Its metabolites	氨基酸及其代谢物	Small Peptide	小肽	C16H21N3O3	24587-37-9	800105	195075	178116	389724	307071	92831	242999	385677	272428	1.50017e+06	972636	877972
MEDP2604	Met-Arg	L-蛋氨酸-L-精氨酸	Amino acid and Its metabolites	氨基酸及其代谢物	Small Peptide	小肽	C11H23N5O3S	60461-10-1	93407.9	38247.1	34440.1	110638	90731.9	102404	62051.9	45764.6	38326.7	164969	122677	132139
MEDP2605	Lys-Tyr	L-赖氨酸-L-酪氨酸	Amino acid and Its metabolites	氨基酸及其代谢物	Small Peptide	小肽	C15H23N3O4	35978-98-4	1.18749e+06	222699	771774	1.29903e+06	1.54597e+06	1.26036e+06	917996	544100	1.14501e+06	1.63594e+06	1.86586e+06	1.52477e+06
MEDP2609	His-Tyr	L-组氨酸-L-酪氨酸	Amino acid and Its metabolites	氨基酸及其代谢物	Small Peptide	小肽	C15H18N4O4	35979-00-1	214799	82085.5	84281.3	95976.2	85085.8	81385	88001	94194.8	117692	201420	183003	239289
MEDP2622	Benzyl 4-hydroxybenzoate	4-羟基苯甲酸苯甲酯	Benzene and substituted derivatives	苯及其衍生物	Benzene and substituted derivatives	苯及其衍生物	C14H12O3	94-18-8	465160	310225	247000	365333	261871	221189	255256	173760	264840	460846	273548	416603
[truncated: 1,860 more rows]
