# Supplementary material for: Urinary 3-methylhistidine as a potential biomarker for sepsis-associated acute kidney injury: multidimensional metabolomics analysis in mice and human
Source: Ann Intensive Care. 2025 Aug 26;15:125. doi: 10.1186/s13613-025-01550-z (PMC12380662; doi:10.1186/s13613-025-01550-z)
Supplement: Supplementary file 11 — Additional file 11 [file 13613_2025_1550_MOESM11_ESM.xlsx]

## Sheet: Sheet1
Index	Lab ID	Compounds	Formula	Precursor (Da)	Molecular weight (Da)	Score	MS level	Adduct	CAS	HMDB	KEGG	Metlin	PubChem CID	Class I	Class II	0-1-A1	0-1-A10	0-1-A11	0-1-A12	0-1-A2	0-1-A3	0-1-A4	0-1-A5	0-1-A6	0-1-A7	0-1-A8	0-1-A9	0-1-B1	0-1-B10	0-1-B11	0-1-B12	0-1-B2	0-1-B3	0-1-B4	0-1-B5	0-1-B6	0-1-B7	0-1-B8	0-1-B9	0-1-C1	0-1-C10	0-1-C11	0-1-C12	0-1-C2	0-1-C3	0-1-C4	0-1-C5	0-1-C6	0-1-C7
MEDP0034	L0000415	3-Methylhistidine	C7H13N3O3	188.1029	187.096	0.98864	1	M+H	368-16-1	HMDB0000479	C01152	-	64969	Amino acid and Its metabolites	Amino acid derivatives	0.496352	0.400862	0	0.228927	0.346968	0	0.188707	0	0.192274	0.395369	0.358057	0.449478	0.423108	0.395292	0.278379	0.449104	0.172448	0.147682	0.307896	0.224144	0.456672	0.532779	0.452922	0.157167	0	0.20768	0.345679	0.108366	0	0.211036	0.330102	0.141598	0.15078	0.115908
[truncated: 542 more columns]
