# Supplementary material for: Urinary 3-methylhistidine as a potential biomarker for sepsis-associated acute kidney injury: multidimensional metabolomics analysis in mice and human
Source: Ann Intensive Care. 2025 Aug 26;15:125. doi: 10.1186/s13613-025-01550-z (PMC12380662; doi:10.1186/s13613-025-01550-z)
Supplement: Supplementary file 12 — Additional file 12 [file 13613_2025_1550_MOESM12_ESM.xlsx]

## Sheet: Sheet1
Group	3-Methyhistidine
HC1	884.928
HC2	6225.24
HC3	5525.202
HC4	15271.62
HC5	2411.268
HC6	11174.88
HC7	3132.972
HC8	5508.468
HC9	4738.308
HC10	1369.632
HC11	6311.94
HC12	4701.354
HC13	1799.928
HC14	5877.696
HC15	14538.78
HC16	4905.39
HC17	4385.904
HC18	1777.344
HC19	12654.78
HC20	10764
SA-AKI1	136.20000
SA-AKI2	407.40000
SA-AKI3	118.80000
SA-AKI4	347.40000
SA-AKI5	744.00000
SA-AKI6	444.00000
SA-AKI7	546.60000
SA-AKI8	266.40000
SA-AKI9	387.60000
SA-AKI10	142.80000
SA-AKI11	666.00000
SA-AKI12	427.20000
SA-AKI13	322.20000
SA-AKI14	230.4348
SA-AKI15	118.3812
SA-AKI16	199.8798
SA-AKI17	180.6534
SA-AKI18	126.2544
SA-AKI19	394.2918
SA-AKI20	271.2528
SA-AKI21	310.6944
SA-AKI22	485.4612
SA-AKI23	83.031
SA-AKI24	206.9664
SA-AKI25	93.6036
SA-AKI26	394.8348
SA-AKI27	44.62728
SA-AKI28	319.0464
SA-AKI29	485.4912
SA-AKI30	319.6242
SA-AKI31	128.724
SA-AKI32	382.0554
SA-AKI33	37.87392
SA-AKI34	608.424
SA-AKI35	129.5796
SA-AKI36	225.36
SA-AKI37	719.658
SA-AKI38	31.9578
SA-AKI39	117.2586
SA-AKI40	79.4124
SA-AKI41	161.1954
SA-AKI42	373.0884
SA-AKI43	202.4994
SA-AKI44	66.8676
SA-AKI45	77.121
Sepsis1	1122.00000
Sepsis2	491.40000
Sepsis3	642.00000
Sepsis4	978.00000
Sepsis5	1728.00000
Sepsis6	786.00000
Sepsis7	960.00000
Sepsis8	720.00000
Sepsis9	394.20000
Sepsis10	484.80000
Sepsis11	966.00000
Sepsis12	1278.00000
Sepsis13	431.40000
Sepsis14	1428.00000
Sepsis15	888.00000
Sepsis16	1204.1055
Sepsis17	593.0628
Sepsis18	1027.1925
Sepsis19	177.057
Sepsis20	789.354
Sepsis21	569.6436
Sepsis22	163.1064
Sepsis23	792.448
Sepsis24	997.351
Sepsis25	179.6856
Sepsis26	725.600571
Sepsis27	258.3348
Sepsis28	411.2202
Sepsis29	180.6186
Sepsis30	613.194
